# Supplementary material for: Frequency-dependent impairment calibration and estimation for a 96 GBaud coherent optical transceiver
Source: Commun Eng. 2024 Jan 5;3:5. doi: 10.1038/s44172-023-00147-3 (PMC10955956; doi:10.1038/s44172-023-00147-3)
Supplement: Supplementary file 2 — Supplementary Data 1 [file 44172_2023_147_MOESM2_ESM.xlsx]

## Sheet: a
		TX X AFR/dB								TX Y AFR/dB										TX X PFR/rad								TX Y PFR/rad
frequency(GHz)		Tx XI preset	Tx XI estimated	Tx XQ preset	Tx XQ estimated		Tx XI error	Tx XQ error		Tx YI preset	Tx YI estimated	Tx YQ preset	Tx YQ estimated		Tx YI error	Tx YQ error		frequency(GHz)		Tx XI preset	Tx XI estimated	Tx XQ preset	Tx XQ estimated		Tx XI error	Tx XQ error		Tx YI preset	Tx YI estimated	Tx YQ preset	Tx YQ estimated		Tx YI error	Tx YQ error
0		0	0	0	0		0	0		0	0	0	0		0	0		0		0.0523333	0.0523333	0.0513333	0.0513333		0	0		0.0523333	0.0523333	0.0466667	0.0466667		0	0
0.487		-0.221	-0.221	-0.14	-0.14		0	0		-0.227	-0.227	0.0422	0.0422		0	0		0.487		0.0383333	0.0383333	0.0343333	0.0343333		0	0		0.0325333	0.0325333	0.0301667	0.0301667		0	0
0.973		-0.496	-0.496	-0.168	-0.168		0	0		-0.246	-0.246	-0.0189	-0.0189		0	0		0.973		0.018	0.018	0.0141667	0.0141667		0	0		0.0191667	0.0191667	0.0149667	0.0149667		0	0
1.46		-0.532	-0.810797	-0.621	-0.801001		0.278797	0.180001		-0.501	-0.817929	-0.248	-0.808228		0.316929	0.560228		1.46		0.00516667	-0.00302763	0.00476667	0.00255411		0.00819429	0.00221256		0.000333333	-0.00339589	0.00973333	0.00138819		0.00372922	0.00834515
1.50188		-0.543474	-0.8	-0.645057	-0.8		0.256526	0.154943		-0.5314	-0.8	-0.267964	-0.8		0.2686	0.532036		1.50188		0.00432329	0	0.00421975	0		0.00432329	0.00421975		-0.001105	0	0.00873889	0		-0.001105	0.00873889
1.95		-0.786	-0.758178	-0.75	-0.793852		-0.0278222	0.0438515		-0.767	-0.738851	-0.442	-0.767709		-0.0281487	0.325709		1.95		-0.00332	0.00931425	-0.00185667	-0.0151209		-0.0126343	0.0132642		-0.00903333	0.0168195	-0.00433333	-0.0143886		-0.0258528	0.0100553
2.25375		-0.934409	-0.8	-0.92774	-0.8		-0.134409	-0.12774		-0.732355	-0.8	-0.541381	-0.8		0.0676451	0.258619		2.25375		-0.00724109	-0.000631326	-0.00655735	-0.0171451		-0.00660976	0.0105877		-0.00577049	0.0136663	-0.00512792	-0.0229302		-0.0194368	0.0178023
2.43		-0.982	-0.847444	-1.01	-0.8098		-0.134556	-0.2002		-0.763	-0.859039	-0.617	-0.837154		0.0960386	0.220154		2.43		-0.00983333	-0.00906728	-0.00896667	-0.0172115		-0.000766054	0.00824486		-0.00456667	0.00893604	-0.00526667	-0.0271235		-0.0135027	0.0218568
2.92		-1.03	-1.05743	-0.991	-0.870817		0.0274274	-0.120183		-1.16	-1.05581	-0.906	-1.00485		-0.104189	0.0988523		2.92		-0.0169333	-0.0292627	-0.0138667	-0.0209397		0.0123293	0.00707307		-0.0129333	-0.00536324	-0.013	-0.0345695		-0.00757009	0.0215695
3.0075		-1.05727	-1.10564	-1.00819	-0.888109		0.0483692	-0.120084		-1.16488	-1.08899	-0.949023	-1.04397		-0.0758851	0.094943		3.0075		-0.0169951	-0.0307359	-0.0149265	-0.0230944		0.0137409	0.00816795		-0.0145304	-0.00688632	-0.0134763	-0.0350948		-0.00764412	0.0216185
3.41		-1.25	-1.34405	-1.21	-0.989524		0.0940523	-0.220476		-1.06	-1.22038	-1.07	-1.23479		0.16038	0.164789		3.41		-0.0162333	-0.0269498	-0.0199333	-0.0398191		0.0107165	0.0198858		-0.0195333	-0.00731927	-0.0145667	-0.0345783		-0.0122141	0.0200117
3.76313		-1.38328	-1.50567	-1.37264	-1.08441		0.122387	-0.288236		-1.31242	-1.33986	-1.10448	-1.34174		0.0274389	0.237261		3.76313		-0.0230507	-0.0201262	-0.0225434	-0.0564962		-0.00292445	0.0339528		-0.023643	-0.00378956	-0.0233848	-0.032576		-0.0198534	0.00919119
3.89		-1.42	-1.53759	-1.41	-1.11463		0.117585	-0.295372		-1.38	-1.39146	-1.12	-1.35009		0.0114594	0.230091		3.89		-0.0262667	-0.0193481	-0.0237	-0.0612277		-0.00691858	0.0375277		-0.0253667	-0.00281619	-0.0262333	-0.0320286		-0.0225505	0.00579527
4.38		-1.56	-1.61721	-1.49	-1.24109		0.0572129	-0.248909		-1.3	-1.62705	-1.27	-1.34478		0.327053	0.0747752		4.38		-0.0333333	-0.0185283	-0.0285	-0.0701643		-0.014805	0.0416643		-0.0300333	-0.00121002	-0.0293	-0.0269368		-0.0288233	-0.00236316
4.52062		-1.61212	-1.66201	-1.5264	-1.29195		0.0498899	-0.234451		-1.38451	-1.69945	-1.33656	-1.37554		0.314937	0.0389773		4.52062		-0.0328628	-0.0157983	-0.0278448	-0.0698396		-0.0170645	0.0419949		-0.0289925	-0.00102724	-0.0310362	-0.023132		-0.0279652	-0.0079042
4.87		-1.74	-1.85183	-1.66	-1.45383		0.111833	-0.20617		-1.75	-1.87262	-1.51	-1.56229		0.122619	0.0522942		4.87		-0.0292333	-0.000526042	-0.0241	-0.0646729		-0.0287073	0.0405729		-0.0252	-0.000769239	-0.034	-0.00820449		-0.0244308	-0.0257955
5.28		-1.81501	-2.04462	-1.82376	-1.62007		0.229616	-0.203683		-1.94366	-2.03131	-1.66704	-1.78513		0.0876518	0.118089		5.28		-0.0268152	0.0198226	-0.0238375	-0.0600471		-0.0466377	0.0362097		-0.0262282	-0.00274991	-0.0258484	0.00832752		-0.0234783	-0.0341759
5.35		-1.82	-2.05608	-1.84	-1.63672		0.236076	-0.203284		-1.96	-2.05043	-1.69	-1.80267		0.0904336	0.112668		5.35		-0.0266	0.0221718	-0.0242333	-0.0603689		-0.0487718	0.0361356		-0.0261333	-0.00352794	-0.0243667	0.00990322		-0.0226054	-0.0342699
5.84		-1.9	-1.99901	-1.84	-1.68779		0.0990131	-0.152213		-2.07	-2.13248	-1.79	-1.77923		0.0624807	-0.0107739		5.84		-0.0265333	0.0304628	-0.0266	-0.0702177		-0.0569962	0.0436177		-0.0215333	-0.00757423	-0.0198667	0.0132228		-0.0139591	-0.0330895
6.04125		-2.0206	-1.96978	-1.83521	-1.71479		-0.0508225	-0.120418		-2.09546	-2.15519	-1.76479	-1.75452		0.0597312	-0.0102759		6.04125		-0.0276733	0.0334178	-0.0255659	-0.0750914		-0.0610911	0.0495255		-0.0220081	-0.00497231	-0.0184435	0.0147247		-0.0170358	-0.0331682
6.33		-2.19	-1.98644	-1.91	-1.79782		-0.203564	-0.112176		-2.12	-2.19276	-1.69	-1.76594		0.0727554	0.0759354		6.33		-0.0269	0.0411547	-0.0239	-0.0797264		-0.0680547	0.0558264		-0.0233	0.0056889	-0.0174	0.0207471		-0.0289889	-0.0381471
6.80438		-2.30683	-2.12192	-2.28554	-2.00232		-0.18491	-0.283216		-2.21772	-2.2668	-1.69719	-1.89888		0.0490799	0.201695		6.80438		-0.0139643	0.0634502	-0.0211468	-0.0813872		-0.0774145	0.0602404		-0.0170899	0.0253083	-0.0174176	0.0330322		-0.0423983	-0.0504499
6.81		-2.31	-2.12394	-2.29	-2.00489		-0.186055	-0.285112		-2.22	-2.26774	-1.7	-1.90116		0.047738	0.201164		6.81		-0.0138	0.0637834	-0.021	-0.0813685		-0.0775834	0.0603685		-0.0169667	0.0254486	-0.0173333	0.0331395		-0.0424152	-0.0504728
7.3		-2.59	-2.28996	-2.43	-2.17651		-0.300043	-0.253486		-2.43	-2.35762	-2.03	-2.10166		-0.0723803	0.0716552		7.3		-0.00055	0.0929013	0.00111333	-0.0761034		-0.0934513	0.0772167		-0.00174	0.0280075	-0.00181667	0.0376448		-0.0297475	-0.0394615
7.56937		-2.37614	-2.33849	-2.21714	-2.16981		-0.0376496	-0.0473315		-2.42267	-2.41936	-2.0026	-2.1441		-0.00331845	0.141509		7.56937		0.00918895	0.101324	0.0104164	-0.0694706		-0.0921347	0.079887		0.0110294	0.0271728	0.00647017	0.0382288		-0.0161433	-0.0317587
7.79		-2.17	-2.3405	-2.04	-2.08743		0.170498	0.0474316		-2.39	-2.47881	-1.9	-2.11053		0.0888123	0.210532		7.79		0.0153333	0.100194	0.0136	-0.0620401		-0.0848606	0.0756401		0.019	0.0286075	0.0121333	0.0389387		-0.00960747	-0.0268054
8.27		-2.25	-2.36001	-2.08	-1.94405		0.110008	-0.135952		-2.36	-2.6125	-1.78	-2.04915		0.252497	0.269154		8.27		0.0156667	0.0868417	0.0138	-0.0493934		-0.071175	0.0631934		0.0204667	0.0329285	0.0203667	0.0394068		-0.0124618	-0.0190401
8.33625		-2.28246	-2.37872	-2.11161	-1.95756		0.0962671	-0.154055		-2.33979	-2.62889	-1.78493	-2.06666		0.289102	0.28173		8.33625		0.0153891	0.0854848	0.014847	-0.0490256		-0.0700956	0.0638727		0.0205386	0.0329244	0.020404	0.0391053		-0.0123858	-0.0187014
8.76		-2.52	-2.60955	-2.34	-2.27997		0.0895538	-0.0600317		-2.29	-2.71781	-1.95	-2.35879		0.427811	0.408787		8.76		0.0157	0.0844601	0.0227	-0.056256		-0.0687601	0.078956		0.0215667	0.0290133	0.0176333	0.0367431		-0.0074466	-0.0191098
9.105		-2.81239	-2.80867	-2.53986	-2.59303		-0.00372138	0.0531715		-2.63895	-2.79031	-2.22649	-2.59674		0.151365	0.370243		9.105		0.0193165	0.0859932	0.0188807	-0.0663142		-0.0666767	0.0851949		0.0182395	0.0290204	0.020099	0.0422925		-0.0107809	-0.0221935
9.25		-2.92	-2.85922	-2.66	-2.66703		-0.0607776	0.00703192		-2.79	-2.82596	-2.37	-2.63324		0.035959	0.263237		9.25		0.0232	0.0853197	0.0196	-0.0693716		-0.0621197	0.0889716		0.0184333	0.032143	0.0225667	0.0486065		-0.0137097	-0.0260398
9.73		-2.99	-2.92474	-3	-2.61577		-0.0652577	-0.384229		-2.9	-2.92209	-2.77	-2.55233		0.0220886	-0.217673		9.73		0.046	0.0879383	0.0413333	-0.0729543		-0.0419383	0.114288		0.0324	0.0543774	0.0331667	0.0680095		-0.0219774	-0.0348428
9.87562		-2.90714	-2.94007	-2.89692	-2.5203		0.032928	-0.376618		-2.86613	-2.92832	-2.77923	-2.51273		0.0621902	-0.266499		9.87562		0.0526875	0.0943649	0.0455089	-0.0724143		-0.0416775	0.117923		0.0373701	0.0634463	0.0365137	0.0666856		-0.0260762	-0.0301719
10.2		-2.63	-2.98851	-2.46	-2.21893		0.35851	-0.241074		-2.73	-2.88286	-2.6	-2.4598		0.152855	-0.140204		10.2		0.063	0.120397	0.0473333	-0.0700138		-0.0573968	0.117347		0.048	0.0846975	0.0456667	0.0454088		-0.0366975	0.000257831
10.6481		-2.2766	-2.91937	-2.11414	-1.86176		0.642771	-0.252377		-2.4499	-2.72325	-2.18543	-2.36677		0.273348	0.181341		10.6481		0.0636349	0.146105	0.0463936	-0.072555		-0.0824699	0.118949		0.0603634	0.109042	0.0604317	0.0117615		-0.0486789	0.0486702
10.7		-2.24	-2.88904	-2.09	-1.84293		0.649039	-0.247074		-2.42	-2.70049	-2.15	-2.34686		0.28049	0.196858		10.7		0.0626667	0.145675	0.0466667	-0.0738766		-0.083008	0.120543		0.0606667	0.110988	0.061	0.0102665		-0.0503217	0.0507335
11.2		-2.04	-2.44072	-2.06	-1.89046		0.400718	-0.169542		-2.23	-2.49953	-2.04	-2.13097		0.269535	0.0909707		11.2		0.051	0.112995	0.0503333	-0.090351		-0.0619948	0.140684		0.0523333	0.121929	0.0536667	0.0200766		-0.0695955	0.03359
11.4225		-2.12721	-2.26005	-2.27606	-1.96581		0.132849	-0.310254		-2.20146	-2.45762	-2.04526	-2.10666		0.256166	0.0614051		11.4225		0.0515896	0.0980828	0.0473182	-0.0920861		-0.0464932	0.139404		0.0501656	0.125313	0.0525343	0.0268154		-0.0751472	0.0257188
11.7		-2.25	-2.14641	-2.48	-2.03266		-0.103595	-0.447342		-2.26	-2.47425	-2.07	-2.19929		0.214248	0.129286		11.7		0.0563333	0.0928149	0.0453333	-0.0835921		-0.0364816	0.128925		0.0503333	0.131076	0.055	0.0273546		-0.0807424	0.0276454
12.1988		-2.15029	-2.15664	-2.17053	-2.06644		0.00634779	-0.104091		-2.57947	-2.59717	-2.21933	-2.41205		0.0177	0.192721		12.1988		0.0610068	0.0982123	0.06129	-0.0606617		-0.0372054	0.121952		0.0556369	0.145543	0.0616556	0.0215526		-0.0899066	0.040103
12.2		-2.15	-2.15683	-2.17	-2.0664		0.00683168	-0.103596		-2.58	-2.59747	-2.22	-2.41221		0.0174745	0.19221		12.2		0.061	0.0982117	0.0613333	-0.060626		-0.0372117	0.121959		0.0556667	0.145585	0.0616667	0.0215533		-0.0899181	0.0401133
12.7		-2.06	-2.24239	-2.19	-2.0082		0.182386	-0.181803		-2.59	-2.65833	-2.43	-2.27316		0.06833	-0.156837		12.7		0.055	0.0879112	0.07	-0.0554745		-0.0329112	0.125474		0.072	0.160379	0.069	0.0293907		-0.0883792	0.0396093
12.9769		-1.93524	-2.28627	-2.0675	-1.93741		0.351022	-0.130087		-2.51704	-2.61382	-2.2716	-2.1087		0.0967832	-0.162905		12.9769		0.0560128	0.0807472	0.0676765	-0.0493584		-0.0247344	0.117035		0.0782759	0.162646	0.0810004	0.0331429		-0.0843699	0.0478575
13.1		-1.92	-2.30184	-2.01	-1.89737		0.381845	-0.112627		-2.45	-2.57027	-2.14	-2.03756		0.120269	-0.102443		13.1		0.057	0.0790421	0.0653333	-0.0432679		-0.0220421	0.108601		0.079	0.16125	0.0846667	0.0329557		-0.08225	0.051711
13.6		-2.21	-2.32314	-2.03	-1.73676		0.113142	-0.293243		-2.02	-2.32282	-1.58	-1.82221		0.302822	0.242208		13.6		0.0616667	0.0835569	0.061	-0.0160216		-0.0218903	0.0770216		0.0733333	0.148259	0.0783333	0.0261815		-0.0749254	0.0521518
13.7569		-2.24388	-2.31127	-2.06144	-1.70757		0.067394	-0.35387		-1.9569	-2.25427	-1.51623	-1.78999		0.297362	0.27376		13.7569		0.0656256	0.0885795	0.0676044	-0.0149347		-0.0229539	0.0825392		0.0736498	0.145209	0.0767952	0.0250699		-0.0715594	0.0517253
14.1		-2.11	-2.24521	-2.05	-1.69724		0.13521	-0.352756		-1.94	-2.16545	-1.56	-1.78176		0.225446	0.221755		14.1		0.0723333	0.103393	0.081	-0.0344156		-0.0310601	0.115416		0.0776667	0.144682	0.0766667	0.027685		-0.0670155	0.0489817
14.5388		-1.71263	-2.06771	-1.82027	-1.67968		0.355078	-0.140588		-1.95656	-2.12874	-1.6909	-1.7875		0.172178	0.0965951		14.5388		0.0684201	0.115705	0.0648113	-0.0738211		-0.0472846	0.138632		0.0801206	0.147997	0.0772457	0.0301087		-0.0678759	0.047137
14.6		-1.66	-2.03372	-1.79	-1.66725		0.373724	-0.122751		-1.97	-2.12608	-1.7	-1.78052		0.156077	0.0805166		14.6		0.069	0.115647	0.0623333	-0.0780279		-0.0466471	0.140361		0.0803333	0.148062	0.0783333	0.0293937		-0.0677292	0.0489396
15.1		-1.46	-1.74416	-1.67	-1.51987		0.284157	-0.150128		-2.13	-2.08966	-1.65	-1.63321		-0.0403393	-0.0167949		15.1		0.081	0.101815	0.0583333	-0.0951112		-0.0208145	0.153445		0.0803333	0.144438	0.0946667	0.0136479		-0.0641044	0.0810187
15.3225		-1.53274	-1.66406	-1.63923	-1.49112		0.131326	-0.148109		-2.09662	-2.05134	-1.58645	-1.53061		-0.0452812	-0.0558446		15.3225		0.0721451	0.093815	0.0579767	-0.0968876		-0.0216699	0.154864		0.0777696	0.142386	0.0973656	0.00378604		-0.0646163	0.0935796
15.6		-1.65	-1.65098	-1.66	-1.53658		0.000977328	-0.123423		-1.89	-1.97258	-1.43	-1.3883		0.0825787	-0.0417041		15.6		0.0546667	0.0872861	0.053	-0.0977768		-0.0326195	0.150777		0.0796667	0.141125	0.0956667	-0.00819128		-0.0614582	0.103858
16.1		-1.65	-1.76945	-1.91	-1.71303		0.119446	-0.196966		-1.29	-1.75438	-0.963	-1.16067		0.464378	0.197673		16.1		0.046	0.0808332	0.038	-0.0955748		-0.0348332	0.133575		0.093	0.140852	0.085	-0.0254177		-0.047852	0.110418
16.1081		-1.64939	-1.77179	-1.91342	-1.71549		0.122395	-0.197926		-1.28433	-1.75016	-0.957671	-1.15788		0.46583	0.200207		16.1081		0.0461471	0.080728	0.0379962	-0.0954863		-0.0345809	0.133482		0.0927073	0.140848	0.0847251	-0.0256274		-0.0481408	0.110353
16.5		-1.66	-1.85664	-1.98	-1.77716		0.196644	-0.202842		-1.24	-1.54101	-0.868	-1.06183		0.301014	0.193829		16.5		0.0553333	0.0755927	0.046	-0.0900381		-0.0202594	0.136038		0.0643333	0.140837	0.0696667	-0.0330874		-0.0765039	0.102754
16.8956		-1.65445	-1.81925	-1.90367	-1.70061		0.1648	-0.203059		-1.32004	-1.38723	-0.917267	-0.999137		0.0671954	0.0818699		16.8956		0.0509837	0.075901	0.0486167	-0.0868319		-0.0249173	0.135449		0.0617481	0.143932	0.0600924	-0.0378523		-0.0821842	0.0979447
17		-1.59	-1.77699	-1.87	-1.65308		0.186993	-0.216916		-1.33	-1.36846	-0.903	-0.980652		0.0384558	0.0776516		17		0.05	0.077879	0.0503333	-0.0871929		-0.027879	0.137526		0.062	0.145751	0.0593333	-0.0391071		-0.0837507	0.0984404
17.5		-0.993	-1.46741	-1.61	-1.36886		0.474411	-0.241138		-1.3	-1.36439	-0.728	-0.8938		0.0643863	0.1658		17.5		0.0533333	0.0908512	0.0653333	-0.0926361		-0.0375178	0.157969		0.0523333	0.156981	0.062	-0.0462855		-0.104648	0.108285
17.685		-0.913022	-1.3591	-1.44143	-1.29369		0.446079	-0.147737		-1.29678	-1.36688	-0.79263	-0.876506		0.0700914	0.0838754		17.685		0.050396	0.0924768	0.0628779	-0.0937756		-0.0420808	0.156654		0.056115	0.160105	0.0615907	-0.0495385		-0.10399	0.111129
18		-1.02	-1.24496	-1.25	-1.25921		0.224963	0.00921124		-1.27	-1.34141	-0.898	-0.879202		0.0714051	-0.0187983		18		0.0423333	0.0863786	0.0513333	-0.0922245		-0.0440452	0.143558		0.0656667	0.161324	0.0576667	-0.0560239		-0.0956575	0.113691
18.4763		-1.35935	-1.2314	-1.5224	-1.31812		-0.127956	-0.204273		-1.0807	-1.28634	-0.617822	-0.918597		0.205638	0.300775		18.4763		0.0410084	0.0649865	0.0440749	-0.0881725		-0.0239781	0.132247		0.0583183	0.150808	0.0492952	-0.068878		-0.09249	0.118173
18.5		-1.37	-1.23509	-1.54	-1.32098		-0.134907	-0.219016		-1.07	-1.28485	-0.61	-0.920396		0.214849	0.310396		18.5		0.0413333	0.0638256	0.0443333	-0.0881223		-0.0224922	0.132456		0.0576667	0.149838	0.049	-0.0696361		-0.0921717	0.118636
19		-1.4	-1.35558	-1.65	-1.31832		-0.0444208	-0.331677		-1	-1.3004	-0.74	-0.937906		0.300404	0.197906		19		0.045	0.0431343	0.0556667	-0.0945241		0.00186568	0.150191		0.0456667	0.12598	0.0436667	-0.085439		-0.0803128	0.129106
19.2694		-1.38183	-1.4013	-1.46641	-1.24728		0.0194765	-0.219133		-1.17011	-1.34322	-0.773072	-0.930022		0.173119	0.156949		19.2694		0.0347944	0.037563	0.0548145	-0.105696		-0.00276867	0.160511		0.0384073	0.118542	0.0366672	-0.0903756		-0.0801352	0.127043
19.5		-1.32	-1.39908	-1.32	-1.1435		0.0790755	-0.176497		-1.29	-1.39352	-0.766	-0.914807		0.103525	0.148807		19.5		0.0272667	0.0368944	0.0483333	-0.11991		-0.00962771	0.168243		0.0329333	0.11934	0.0301333	-0.0909319		-0.0864064	0.121065
20		-0.897	-1.30945	-1.34	-0.985343		0.412451	-0.354657		-1.11	-1.44837	-0.76	-0.903444		0.338373	0.143444		20		0.0283	0.0330702	0.0220667	-0.145948		-0.00477016	0.168014		0.0253667	0.122168	0.0206667	-0.0917225		-0.0968012	0.112389
20.0644		-0.823049	-1.29534	-1.33859	-0.990981		0.472287	-0.347613		-1.07491	-1.44112	-0.749731	-0.908646		0.366206	0.158916		20.0644		0.0261941	0.0308425	0.0179982	-0.146966		-0.00464839	0.164965		0.0240835	0.120401	0.0193011	-0.0929229		-0.0963176	0.112224
20.4		-0.63	-1.23726	-1.29	-1.14456		0.607261	-0.14544		-0.976	-1.35119	-0.703	-0.973657		0.375194	0.270657		20.4		0.0068	0.0108761	-0.000976667	-0.141685		-0.00407611	0.140708		0.0125	0.0998954	0.0113333	-0.104812		-0.0873954	0.116146
20.8612		-1.32767	-1.26847	-1.48173	-1.47044		-0.0592069	-0.0112907		-1.14742	-1.30283	-0.883471	-1.16964		0.155405	0.286174		20.8612		-0.00787309	-0.0200362	-0.0117017	-0.133049		0.0121631	0.121347		-0.0130539	0.0654671	-0.0003053	-0.122618		-0.078521	0.122312
20.9		-1.39	-1.28041	-1.53	-1.49212		-0.109595	-0.0378788		-1.17	-1.31398	-0.911	-1.19184		0.143982	0.280837		20.9		-0.00806667	-0.0218076	-0.0121667	-0.133685		0.0137409	0.121518		-0.0143333	0.0635313	-0.0017	-0.123464		-0.0778646	0.121764
21.4		-1.66	-1.50988	-2.09	-1.6119		-0.150116	-0.478103		-1.53	-1.63922	-1.3	-1.52129		0.109218	0.221288		21.4		-0.00776667	-0.0311269	-0.0176333	-0.160557		0.0233603	0.142924		-0.0170667	0.0553222	-0.0208667	-0.122634		-0.0723889	0.101767
21.66		-1.48254	-1.604	-1.70671	-1.55946		0.121459	-0.147246		-1.79351	-1.82854	-1.43071	-1.68611		0.0350339	0.255398		21.66		-0.0167583	-0.0312689	-0.0201923	-0.177548		0.0145106	0.157355		-0.0227342	0.0575592	-0.0224653	-0.116071		-0.0802934	0.0936052
21.9		-1.31	-1.62701	-1.3	-1.45136		0.317008	0.151362		-1.91	-1.94241	-1.54	-1.80517		0.032406	0.265172		21.9		-0.0277333	-0.0321559	-0.0239667	-0.188148		0.00442259	0.164182		-0.0294333	0.0596118	-0.0215	-0.108362		-0.0890452	0.0868621
22.4		-1.32	-1.58253	-1.47	-1.2322		0.262528	-0.2378		-1.67	-2.01855	-1.77	-1.8584		0.348552	0.0884049		22.4		-0.043	-0.0402482	-0.0386667	-0.1974		-0.00275185	0.158733		-0.0313	0.0605184	-0.0235667	-0.0972475		-0.0918184	0.0736808
22.4606		-1.3354	-1.57971	-1.49559	-1.22228		0.244308	-0.273311		-1.68547	-2.0183	-1.77023	-1.8401		0.332834	0.0698671		22.4606		-0.0446723	-0.0419949	-0.0406285	-0.197872		-0.00267738	0.157243		-0.030286	0.0601915	-0.0233307	-0.09714		-0.0904775	0.0738093
22.9		-1.49	-1.62086	-1.5	-1.30372		0.130864	-0.196281		-1.99	-1.98313	-1.59	-1.56414		-0.00687454	-0.0258629		22.9		-0.0586667	-0.0579225	-0.0533333	-0.199308		-0.000744187	0.145975		-0.0229667	0.0530059	-0.0208	-0.105806		-0.0759726	0.0850064
23.2631		-1.74962	-1.70862	-1.6004	-1.47553		-0.0410079	-0.12487		-1.76959	-1.91501	-1.35516	-1.29499		0.145419	-0.0601681		23.2631		-0.0716489	-0.0677001	-0.0616117	-0.196715		-0.00394884	0.135103		-0.029634	0.0366578	-0.0270193	-0.118308		-0.0662918	0.0912887
23.4		-1.87	-1.7472	-1.66	-1.54034		-0.122797	-0.119658		-1.59	-1.88178	-1.22	-1.22096		0.291777	0.000956024		23.4		-0.0756667	-0.0687812	-0.065	-0.194609		-0.00688542	0.129609		-0.0356667	0.0271715	-0.0306	-0.122499		-0.0628382	0.0918989
23.8		-2.12	-1.87251	-1.84	-1.72287		-0.247491	-0.117131		-1.23	-1.78483	-0.805	-1.12757		0.55483	0.322568		23.8		-0.0833333	-0.0676425	-0.0783333	-0.187572		-0.0156908	0.109239		-0.0566667	-0.00586806	-0.0456667	-0.132508		-0.0507986	0.0868413
24.0675		-2.01993	-1.96863	-1.99432	-1.85576		-0.0513001	-0.138564		-1.49797	-1.74411	-0.891426	-1.17053		0.246143	0.279109		24.0675		-0.0882485	-0.0692255	-0.0890487	-0.185211		-0.019023	0.0961625		-0.0637085	-0.0260521	-0.0657938	-0.138438		-0.0376565	0.0726441
24.3		-1.94	-2.05832	-2.14	-1.9852		0.118324	-0.154798		-1.75	-1.7382	-1.07	-1.27397		-0.0118045	0.203972		24.3		-0.092	-0.0754616	-0.0933333	-0.186299		-0.0165384	0.0929658		-0.0696667	-0.0386516	-0.0803333	-0.143735		-0.0310151	0.063402
24.8		-2.16	-2.19436	-2.4	-2.22121		0.0343642	-0.178788		-1.52	-1.7873	-1.22	-1.59166		0.267303	0.371657		24.8		-0.0923333	-0.0948622	-0.086	-0.190688		0.00252882	0.104688		-0.0926667	-0.0568336	-0.0846667	-0.154412		-0.035833	0.0697449
24.8738		-2.15626	-2.1995	-2.42446	-2.24109		0.0432392	-0.183374		-1.50029	-1.79737	-1.25158	-1.63711		0.297075	0.385531		24.8738		-0.0909333	-0.0971676	-0.0873553	-0.190597		0.00623431	0.103242		-0.0947117	-0.059461	-0.0863654	-0.155733		-0.0352507	0.0693675
25.3		-2.01	-2.16268	-2.48	-2.26492		0.152677	-0.215079		-1.72	-1.8666	-1.56	-1.85827		0.146604	0.298268		25.3		-0.0833333	-0.105164	-0.102333	-0.185472		0.0218311	0.0831388		-0.101667	-0.0764396	-0.104	-0.162206		-0.0252271	0.0582057
25.6819		-2.19181	-2.17831	-2.43119	-2.23698		-0.013502	-0.194207		-2.08727	-1.99306	-1.88841	-2.04666		-0.094207	0.158257		25.6819		-0.0921252	-0.11295	-0.100194	-0.184517		0.0208247	0.084323		-0.116178	-0.0880562	-0.111468	-0.16904		-0.0281222	0.0575724
25.8		-2.26	-2.22004	-2.41	-2.23495		-0.0399587	-0.175048		-2.13	-2.05343	-1.98	-2.11265		-0.0765673	0.132651		25.8		-0.0973333	-0.117143	-0.101	-0.18692		0.0198093	0.08592		-0.120667	-0.0897658	-0.112	-0.171889		-0.0309008	0.0598892
26.3		-2.3	-2.48224	-2.29	-2.22999		0.18224	-0.0600135		-1.99	-2.3419	-2.24	-2.36723		0.351896	0.127226		26.3		-0.120333	-0.146495	-0.121	-0.208235		0.026162	0.0872349		-0.127	-0.0910318	-0.113333	-0.188109		-0.0359682	0.0747759
26.4919		-2.25373	-2.54281	-2.19603	-2.20065		0.28908	0.00461846		-2.12056	-2.42024	-2.27261	-2.41382		0.29968	0.141216		26.4919		-0.125691	-0.162465	-0.121494	-0.218025		0.0367746	0.0965313		-0.124192	-0.0918977	-0.115924	-0.195827		-0.0322939	0.0799029
26.8		-2.12	-2.52176	-2.04	-2.10317		0.401763	0.0631724		-2.35	-2.46298	-2.27	-2.39214		0.112979	0.122143		26.8		-0.132333	-0.192328	-0.119667	-0.231882		0.0599948	0.112215		-0.123667	-0.0965166	-0.12	-0.20921		-0.0271501	0.0892097
27.3		-2.02	-2.37719	-2.05	-1.99814		0.357189	-0.0518604		-2.14	-2.40978	-2.15	-2.21768		0.269783	0.0676786		27.3		-0.150333	-0.239985	-0.142667	-0.24795		0.0896517	0.105283		-0.143	-0.105224	-0.121333	-0.228305		-0.0377762	0.106971
27.3038		-2.02316	-2.37649	-2.05217	-1.99839		0.353339	-0.0537826		-2.14	-2.40925	-2.14801	-2.21623		0.269255	0.06822		27.3038		-0.150511	-0.24029	-0.142899	-0.248038		0.0897795	0.105139		-0.143059	-0.105262	-0.121376	-0.228414		-0.0377977	0.107038
27.7		-2.58	-2.37711	-2.38	-2.12057		-0.202889	-0.259434		-2.31	-2.36251	-1.91	-2.07741		0.0525053	0.167408		27.7		-0.167	-0.267721	-0.164	-0.256028		0.100721	0.0920281		-0.142667	-0.108288	-0.132333	-0.238348		-0.034379	0.106014
28.1175		-2.73189	-2.50834	-2.56324	-2.3051		-0.223555	-0.25814		-2.14881	-2.31832	-1.85273	-1.95656		0.169515	0.103832		28.1175		-0.171906	-0.295434	-0.174483	-0.268731		0.123528	0.0942474		-0.160354	-0.123007	-0.154685	-0.255106		-0.0373478	0.10042
28.2		-2.7	-2.54622	-2.57	-2.32893		-0.153779	-0.241073		-2.11	-2.30834	-1.85	-1.93525		0.198339	0.0852482		28.2		-0.175	-0.301938	-0.176667	-0.272658		0.126938	0.0959909		-0.164333	-0.129056	-0.159667	-0.260439		-0.0352775	0.100772
28.7		-2.38	-2.77268	-2.5	-2.36206		0.392678	-0.137938		-2.04	-2.24348	-1.77	-1.86333		0.203482	0.0933326		28.7		-0.209333	-0.341114	-0.195333	-0.299165		0.131781	0.103831		-0.182667	-0.177266	-0.185333	-0.297248		-0.00540116	0.111915
28.9331		-2.30539	-2.8196	-2.46955	-2.33605		0.514211	-0.133503		-1.95058	-2.21787	-1.72603	-1.89341		0.267295	0.167377		28.9331		-0.212453	-0.35126	-0.201618	-0.305859		0.138807	0.10424		-0.196252	-0.19505	-0.191573	-0.307198		-0.0012018	0.115625
29.2		-2.36	-2.78912	-2.46	-2.29807		0.429119	-0.161931		-1.87	-2.20084	-1.68	-1.99648		0.33084	0.316477		29.2		-0.211	-0.35146	-0.207667	-0.304765		0.14046	0.0970978		-0.212333	-0.20384	-0.202667	-0.306766		-0.0084934	0.104099
29.7		-2.73	-2.62123	-2.53	-2.29324		-0.108775	-0.236757		-2.13	-2.25612	-1.7	-2.29408		0.126121	0.59408		29.7		-0.225667	-0.343149	-0.224667	-0.304532		0.117482	0.0798657		-0.232	-0.210805	-0.241333	-0.303095		-0.0211948	0.0617621
29.7506		-2.75215	-2.60605	-2.54625	-2.3031		-0.146097	-0.243148		-2.18399	-2.27137	-1.72588	-2.32503		0.0873889	0.599143		29.7506		-0.227378	-0.343443	-0.22691	-0.306585		0.116065	0.0796747		-0.234365	-0.212631	-0.24317	-0.304786		-0.0217341	0.0616163
30.2		-2.65	-2.5429	-2.72	-2.46489		-0.107099	-0.255108		-2.59	-2.47492	-2.21	-2.54829		-0.115082	0.338288		30.2		-0.246	-0.362828	-0.246333	-0.345723		0.116828	0.0993897		-0.261	-0.242621	-0.245	-0.340894		-0.0183788	0.0958941
30.57		-2.27358	-2.58462	-2.78937	-2.57882		0.311037	-0.210549		-2.52151	-2.65033	-2.73082	-2.60991		0.128818	-0.120907		30.57		-0.27622	-0.393551	-0.258886	-0.385399		0.117331	0.126513		-0.283279	-0.268985	-0.260667	-0.37361		-0.0142944	0.112944
30.7		-2.17	-2.61814	-2.78	-2.58855		0.448136	-0.191447		-2.52	-2.69482	-2.77	-2.59477		0.174824	-0.175226		30.7		-0.286333	-0.405629	-0.267	-0.39626		0.119296	0.12926		-0.290667	-0.27484	-0.269333	-0.380081		-0.0158265	0.110748
31.2		-2.32	-2.79173	-2.6	-2.54939		0.471728	-0.0506052		-2.84	-2.78918	-2.31	-2.47634		-0.0508171	0.166341		31.2		-0.317	-0.448568	-0.319333	-0.423329		0.131568	0.103996		-0.311667	-0.286064	-0.299333	-0.388209		-0.0256029	0.0888757
31.3912		-2.61146	-2.85526	-2.53001	-2.55436		0.243796	0.02435		-2.82529	-2.80922	-2.43022	-2.46996		-0.0160679	0.0397381		31.3912		-0.33456	-0.460144	-0.334873	-0.430885		0.125584	0.0960121		-0.31331	-0.290752	-0.303764	-0.39189		-0.0225584	0.088126
31.6		-2.9	-2.91116	-2.54	-2.60228		0.0111629	0.0622814		-2.72	-2.8291	-2.63	-2.52081		0.109097	-0.109187		31.6		-0.35	-0.468032	-0.346667	-0.439316		0.118032	0.0926492		-0.316	-0.298958	-0.306333	-0.400405		-0.0170423	0.0940714
32.1		-3.02	-3.0299	-3.09	-2.85715		0.00989615	-0.232853		-2.47	-2.82017	-2.44	-2.72378		0.350169	0.283783		32.1		-0.356667	-0.47735	-0.366667	-0.4582		0.120683	0.091533		-0.343333	-0.324262	-0.326	-0.426679		-0.0190708	0.100679
32.2144		-3.06216	-3.0638	-3.26069	-2.93195		0.00164155	-0.328743		-2.42071	-2.79623	-2.38701	-2.74929		0.375522	0.362283		32.2144		-0.364324	-0.479919	-0.371823	-0.461634		0.115596	0.0898105		-0.350285	-0.329356	-0.335665	-0.430731		-0.0209288	0.095066
32.6		-3.34	-3.218	-3.61	-3.20481		-0.122002	-0.405187		-2.35	-2.65401	-2.4	-2.71258		0.304008	0.312582		32.6		-0.4	-0.493715	-0.386667	-0.469249		0.0937152	0.0825826		-0.373333	-0.342468	-0.366667	-0.435439		-0.0308654	0.0687721
33.0394		-3.54702	-3.46206	-3.42356	-3.56309		-0.084959	0.139529		-2.45038	-2.51057	-2.52846	-2.55738		0.06019	0.0289151		33.0394		-0.409625	-0.510575	-0.391658	-0.47		0.10095	0.0783423		-0.403164	-0.361583	-0.369708	-0.445015		-0.0415808	0.0753072
33.1		-3.54	-3.50076	-3.44	-3.61724		-0.0392396	0.177238		-2.44	-2.50325	-2.5	-2.53653		0.0632493	0.0365276		33.1		-0.41	-0.512291	-0.393333	-0.469419		0.102291	0.0760852		-0.406667	-0.365538	-0.37	-0.448411		-0.041129	0.0784107
33.6		-3.47	-3.83631	-4.21	-4.04544		0.366314	-0.164561		-2.16	-2.58372	-2.06	-2.50355		0.423722	0.443547		33.6		-0.423333	-0.525297	-0.42	-0.464322		0.101964	0.0443219		-0.43	-0.409808	-0.403333	-0.493104		-0.0201923	0.0897702
33.8663		-3.86762	-4.00017	-4.50296	-4.19602		0.132545	-0.30694		-2.24953	-2.71048	-2.31724	-2.67872		0.460953	0.361474		33.8663		-0.435598	-0.538647	-0.429378	-0.467426		0.10305	0.0380475		-0.448525	-0.437467	-0.447174	-0.519703		-0.011058	0.072529
34.1		-4.16	-4.11648	-4.6	-4.24559		-0.0435205	-0.354407		-2.47	-2.85903	-2.62	-2.98535		0.389026	0.365347		34.1		-0.45	-0.557524	-0.436667	-0.476545		0.107524	0.0398784		-0.473333	-0.461126	-0.483333	-0.538731		-0.0122075	0.0553978
34.6		-3.98	-4.20828	-4.49	-4.10353		0.228281	-0.38647		-3.2	-3.30417	-2.9	-3.80198		0.104175	0.901981		34.6		-0.476667	-0.597862	-0.463333	-0.501626		0.121195	0.0382926		-0.536667	-0.502202	-0.52	-0.558986		-0.0344643	0.0389862
34.695		-4.03951	-4.19227	-4.42361	-4.04293		0.15276	-0.380676		-3.40885	-3.41079	-3.07221	-3.93024		0.00194835	0.858034		34.695		-0.474841	-0.601839	-0.469046	-0.504816		0.126998	0.0357703		-0.542419	-0.507614	-0.528109	-0.559091		-0.0348054	0.0309827
35		-4.18	-4.06016	-4.17	-3.79707		-0.119838	-0.372934		-4.02	-3.79117	-3.81	-4.2045		-0.228825	0.394503		35		-0.466667	-0.602328	-0.483333	-0.508715		0.135661	0.025382		-0.55	-0.518196	-0.55	-0.551773		-0.0318042	0.00177306
35.5		-3	-3.67022	-3.73	-3.38985		0.67022	-0.340155		-4.3	-4.37038	-4.41	-4.31923		0.0703759	-0.0907715		35.5		-0.5	-0.587787	-0.486667	-0.509733		0.0877868	0.0230661		-0.56	-0.512691	-0.53	-0.532513		-0.0473089	0.00251262
35.5256		-2.95616	-3.64743	-3.69839	-3.37404		0.691272	-0.324349		-4.32354	-4.39318	-4.41755	-4.31798		0.0696363	-0.0995641		35.5256		-0.501552	-0.587348	-0.486741	-0.510113		0.0857957	0.023372		-0.559386	-0.511636	-0.528782	-0.531856		-0.0477504	0.00307438
36		-2.96	-3.2647	-3.2	-3.20702		0.304699	0.00702247		-4.8	-4.64754	-4.4	-4.25024		-0.152464	-0.149761		36		-0.513333	-0.59258	-0.493333	-0.526557		0.0792463	0.0332239		-0.536667	-0.484747	-0.52	-0.531803		-0.0519199	0.0118031
36.3581		-3.26978	-3.15298	-3.37588	-3.18104		-0.116798	-0.19484		-4.43017	-4.66798	-4.41416	-4.22254		0.237817	-0.191625		36.3581		-0.521742	-0.609518	-0.505099	-0.545368		0.0877758	0.040269		-0.541565	-0.470405	-0.518805	-0.546012		-0.0711591	0.0272065
36.5		-3.36	-3.18196	-3.45	-3.18043		-0.178044	-0.26957		-4.26	-4.64645	-4.36	-4.23686		0.386446	-0.123135		36.5		-0.526667	-0.618312	-0.513333	-0.55297		0.0916457	0.0396364		-0.546667	-0.469919	-0.52	-0.554637		-0.0767482	0.0346365
37		-3.46	-3.47869	-3.29	-3.27781		0.0186873	-0.0121938		-4.31	-4.52932	-4.03	-4.35304		0.219318	0.323038		37		-0.553333	-0.656345	-0.55	-0.582246		0.103012	0.032246		-0.563333	-0.482616	-0.54	-0.586576		-0.0807171	0.0465761
37.1925		-3.48937	-3.59081	-3.26049	-3.39134		0.101441	0.13085		-4.45704	-4.50447	-4.20667	-4.39037		0.0474371	0.183699		37.1925		-0.569346	-0.673373	-0.555469	-0.596211		0.104028	0.0407419		-0.574039	-0.486972	-0.555111	-0.594063		-0.087067	0.038952
37.5		-3.64	-3.69547	-3.4	-3.67585		0.055466	0.275845		-4.62	-4.52172	-4.61	-4.40839		-0.0982821	-0.20161		37.5		-0.596667	-0.701792	-0.566667	-0.62269		0.105125	0.0560234		-0.59	-0.487806	-0.576667	-0.59711		-0.102194	0.0204431
38		-4.12	-3.91725	-4.04	-4.11731		-0.202753	0.0773073		-4.52	-4.60252	-4.51	-4.39346		0.0825215	-0.116541		38		-0.633333	-0.7391	-0.62	-0.666923		0.105767	0.0469232		-0.596667	-0.49446	-0.583333	-0.61247		-0.102207	0.0291363
38.0288		-4.13724	-3.94111	-4.07937	-4.13165		-0.196137	0.0522718		-4.51598	-4.60552	-4.48598	-4.39346		0.0895398	-0.0925166		38.0288		-0.635491	-0.740504	-0.622325	-0.669163		0.105013	0.0468377		-0.597067	-0.495828	-0.583523	-0.614944		-0.101239	0.0314218
38.5		-4.37	-4.4986	-4.57	-4.1588		0.128604	-0.411199		-4.49	-4.62392	-4.09	-4.47908		0.133925	0.38908		38.5		-0.666667	-0.756358	-0.643333	-0.7025		0.089691	0.0591666		-0.62	-0.539322	-0.606667	-0.68358		-0.080678	0.0769135
38.8669		-4.82427	-4.89558	-4.648	-4.08337		0.0713091	-0.564621		-4.32079	-4.67963	-3.99739	-4.7746		0.358842	0.777211		38.8669		-0.675653	-0.781041	-0.667493	-0.736506		0.105388	0.0690127		-0.67058	-0.594785	-0.664033	-0.75093		-0.0757949	0.0868973
38.9		-4.85	-4.91884	-4.64	-4.07997		0.0688352	-0.560029		-4.31	-4.68998	-4.01	-4.81618		0.37998	0.806179		38.9		-0.676667	-0.784738	-0.67	-0.74046		0.108071	0.0704604		-0.676667	-0.600466	-0.67	-0.756625		-0.0762002	0.0866246
39.4		-4.61	-5.00417	-4.41	-4.12222		0.394171	-0.287778		-4.57	-4.99947	-4.6	-5.62568		0.429468	1.02568		39.4		-0.716667	-0.868988	-0.713333	-0.812989		0.152321	0.0996554		-0.77	-0.690448	-0.75	-0.821784		-0.0795518	0.0717838
39.7069		-4.24005	-4.91152	-4.39142	-4.18814		0.671466	-0.203271		-5.21894	-5.35759	-5.13436	-6.07395		0.13865	0.939588		39.7069		-0.767405	-0.935504	-0.753626	-0.856733		0.168099	0.103107		-0.795176	-0.739462	-0.779859	-0.835052		-0.0557132	0.0551932
39.9		-4.16	-4.84306	-4.34	-4.22877		0.683059	-0.111231		-5.71	-5.65164	-5.54	-6.24563		-0.0583601	0.70563		39.9		-0.803333	-0.977758	-0.783333	-0.878944		0.174425	0.0956111		-0.806667	-0.763814	-0.793333	-0.830922		-0.0428532	0.0375891
40.4		-4.75	-4.76675	-4.24	-4.46166		0.0167514	0.221663		-6.53	-6.35491	-6.55	-6.30314		-0.175092	-0.246857		40.4		-0.883333	-1.06978	-0.863333	-0.930322		0.186448	0.0669888		-0.85	-0.811475	-0.823333	-0.816981		-0.0385245	-0.0063526
40.5487		-4.93781	-4.80261	-4.54816	-4.60855		-0.135205	0.0603941		-6.47771	-6.45769	-6.60772	-6.23492		-0.020026	-0.372792		40.5487		-0.901172	-1.08795	-0.885588	-0.948795		0.186775	0.063207		-0.856688	-0.82458	-0.831501	-0.824597		-0.0321078	-0.00690401
40.9		-5.3	-5.02083	-5.44	-5.11455		-0.279168	-0.325449		-6.18	-6.39872	-6.34	-5.96683		0.21872	-0.373172		40.9		-0.933333	-1.11236	-0.933333	-1.00272		0.179032	0.0693836		-0.87	-0.859356	-0.85	-0.878661		-0.0106437	0.028661
41.3925		-5.80414	-5.44419	-5.56824	-5.7504		-0.359954	0.182158		-6.05285	-5.93702	-5.62481	-5.44977		-0.115826	-0.175034		41.3925		-0.975727	-1.15103	-0.989244	-1.07226		0.175302	0.0830138		-0.919252	-0.923033	-0.885792	-0.988543		0.00378045	0.102751
41.4		-5.81	-5.45003	-5.57	-5.75569		-0.359969	0.185695		-6.04	-5.92945	-5.61	-5.44149		-0.110555	-0.168506		41.4		-0.976667	-1.15206	-0.99	-1.07301		0.175388	0.0830063		-0.92	-0.924178	-0.886667	-0.990085		0.00417847	0.103419
41.9		-5.93	-5.76631	-6.04	-5.80749		-0.163692	-0.232514		-4.76	-5.49524	-4.7	-4.93896		0.735241	0.238963		41.9		-1.04667	-1.24134	-1.03667	-1.09226		0.194676	0.0555961		-0.973333	-1.00064	-0.956667	-1.06515		0.0273094	0.108479
42.2381		-5.7689	-5.95717	-6.23735	-5.76148		0.188264	-0.475872		-4.85497	-5.27429	-4.7205	-4.73453		0.419321	0.0140304		42.2381		-1.06287	-1.28073	-1.06367	-1.0714		0.217856	0.00772918		-1.03227	-1.02781	-0.985836	-1.08133		-0.00446726	0.0954988
42.3		-5.76	-5.99543	-6.24	-5.76931		0.235429	-0.470694		-4.89	-5.23958	-4.74	-4.7162		0.349584	-0.023803		42.3		-1.06333	-1.28206	-1.06667	-1.06468		0.218727	-0.001987		-1.04	-1.0284	-0.99	-1.08099		-0.0115972	0.0909863
42.8		-6.25	-6.32654	-6.07	-5.97976		0.0765438	-0.0902429		-4.58	-4.99426	-4.57	-4.72563		0.414263	0.155629		42.8		-1.06	-1.23447	-1.06667	-1.00013		0.174468	-0.066532		-1.05	-1.00149	-1.02	-1.06681		-0.048509	0.0468115
43.0856		-6.7816	-6.49392	-6.08816	-6.08232		-0.287681	-0.00584668		-4.37127	-4.85159	-4.34464	-4.76242		0.480319	0.417776		43.0856		-1.05831	-1.18617	-1.06224	-0.979834		0.12786	-0.0824093		-1.05997	-0.989602	-1.02934	-1.07986		-0.0703659	0.0505232
43.3		-6.85	-6.58393	-6.12	-6.08108		-0.266075	-0.0389189		-4.33	-4.73298	-4.31	-4.75874		0.402983	0.448741		43.3		-1.05333	-1.15337	-1.05667	-0.984396		0.100037	-0.0722702		-1.07333	-0.996579	-1.03667	-1.11364		-0.0767543	0.076977
43.8		-5.55	-6.50777	-5.86	-5.75953		0.957769	-0.100469		-4.51	-4.57108	-4.71	-4.67956		0.061081	-0.03044		43.8		-1.04667	-1.11112	-1.05	-1.04434		0.0644517	-0.00565898		-1.11667	-1.05883	-1.08	-1.23386		-0.0578365	0.153856
43.935		-5.33902	-6.38071	-5.66484	-5.59219		1.04168	-0.0726482		-4.51103	-4.59448	-4.67841	-4.6565		0.0834456	-0.0219138		43.935		-1.06263	-1.11156	-1.06206	-1.06645		0.0489264	0.00438261		-1.13702	-1.08281	-1.10219	-1.26461		-0.0542078	0.162417
44.3		-5.08	-5.79823	-5.04	-5.00312		0.718227	-0.0368805		-4.45	-4.83747	-4.39	-4.61351		0.387472	0.223506		44.3		-1.13	-1.14158	-1.12333	-1.13026		0.0115808	0.00693079		-1.21	-1.15303	-1.17667	-1.32784		-0.0569699	0.151177
44.7863		-4.39017	-4.93608	-4.47313	-4.24904		0.545911	-0.224088		-4.80559	-5.28671	-4.49027	-4.56217		0.481118	0.0718987		44.7863		-1.21358	-1.22305	-1.22696	-1.24194		0.00946812	0.0149767		-1.32039	-1.23526	-1.27107	-1.40589		-0.0851226	0.134818
44.8		-4.38	-4.91728	-4.46	-4.23339		0.537281	-0.226609		-4.83	-5.29711	-4.5	-4.5602		0.467111	0.0601962		44.8		-1.21667	-1.22567	-1.23	-1.24582		0.00900422	0.0158245		-1.32333	-1.23706	-1.27333	-1.40862		-0.0862746	0.135285
45.3		-4.48	-4.50973	-4	-3.92697		0.0297297	-0.0730305		-5.55	-5.50379	-4.73	-4.51714		-0.0462097	-0.212861		45.3		-1.34333	-1.33254	-1.32667	-1.40288		-0.0107934	0.0762125		-1.40667	-1.29567	-1.34667	-1.52808		-0.110992	0.181415
45.6394		-4.37354	-4.40388	-3.795	-3.91245		0.0303353	0.117446		-4.89848	-5.46173	-4.49018	-4.62923		0.563243	0.139051		45.6394		-1.39374	-1.43132	-1.37139	-1.49649		0.0375873	0.125097		-1.43922	-1.36432	-1.41035	-1.60985		-0.074903	0.199499
45.8		-4.22	-4.36004	-3.84	-3.92983		0.140041	0.0898331		-4.73	-5.39577	-4.42	-4.75267		0.665774	0.332672		45.8		-1.42667	-1.48906	-1.41	-1.52801		0.062392	0.118009		-1.47	-1.41528	-1.45333	-1.64214		-0.0547244	0.188804
46.2		-3.82	-4.26037	-4.32	-4.03502		0.440366	-0.28498		-5.4	-5.21063	-4.67	-5.14373		-0.189367	0.473726		46.2		-1.56	-1.64432	-1.56667	-1.58104		0.084318	0.014377		-1.60667	-1.56458	-1.58333	-1.70767		-0.0420909	0.124332
46.4944		-3.915	-4.21987	-4.42724	-4.18628		0.304876	-0.240956		-5.34536	-5.17868	-4.89839	-5.34931		-0.166675	0.450929		46.4944		-1.62794	-1.74342	-1.63785	-1.61633		0.115482	-0.0215285		-1.68149	-1.65194	-1.64477	-1.7512		-0.0295513	0.106433
46.7		-4.17	-4.22038	-4.41	-4.33144		0.0503828	-0.0785558		-5.16	-5.26105	-5.11	-5.38293		0.101046	0.272928		46.7		-1.66667	-1.79389	-1.67333	-1.64821		0.127219	-0.025119		-1.72	-1.68319	-1.68	-1.78386		-0.0368135	0.103857
47.2		-4.78	-4.35063	-4.55	-4.62471		-0.429368	0.0747102		-5.38	-5.63045	-5.62	-5.2788		0.250446	-0.341202		47.2		-1.77	-1.88222	-1.77333	-1.75042		0.112223	-0.0229159		-1.8	-1.71392	-1.77333	-1.8857		-0.0860837	0.112365
47.3513		-4.73599	-4.43234	-4.66482	-4.63847		-0.303647	-0.0263486		-5.50945	-5.7219	-5.49274	-5.2669		0.212451	-0.225846		47.3513		-1.78739	-1.91062	-1.79396	-1.78619		0.123235	-0.00776219		-1.81398	-1.73139	-1.78654	-1.92613		-0.0825858	0.139584
47.7		-4.54	-4.68555	-4.85	-4.48281		0.145555	-0.367188		-5.63	-5.8122	-5.03	-5.37251		0.182199	0.342511		47.7		-1.82333	-1.99365	-1.83	-1.87465		0.170319	0.0446513		-1.84667	-1.81215	-1.80667	-2.03737		-0.0345168	0.230706
48.2		-5.02	-5.0175	-4.35	-4.13756		-0.00250151	-0.21244		-5.36	-5.83198	-5.17	-5.73633		0.471976	0.56633		48.2		-1.94667	-2.12897	-1.91667	-2.02054		0.182305	0.103876		-1.95667	-1.96851	-1.91	-2.20068		0.0118429	0.290681
48.21		-5.0289	-5.02171	-4.33072	-4.13295		-0.00719513	-0.197773		-5.36013	-5.83321	-5.17292	-5.74478		0.473083	0.571858		48.21		-1.94957	-2.13156	-1.91915	-2.02374		0.181993	0.10459		-1.95949	-1.97145	-1.91333	-2.20355		0.0119579	0.290223
48.7		-5.21	-5.12919	-3.65	-4.10441		-0.0808146	0.454406		-5.9	-6.01729	-5.33	-6.18762		0.117293	0.85762		48.7		-2.08667	-2.24981	-2.06667	-2.18398		0.16314	0.117317		-2.10667	-2.08668	-2.09	-2.31928		-0.0199914	0.229283
49.0706		-5.40524	-5.26583	-4.43725	-4.28899		-0.139409	-0.148262		-6.6519	-6.3666	-6.10506	-6.59105		-0.285301	0.485984		49.0706		-2.17919	-2.34283	-2.18132	-2.28167		0.163636	0.100349		-2.20756	-2.13687	-2.16603	-2.39061		-0.0706927	0.224583
49.2		-5.51	-5.36436	-4.85	-4.38465		-0.145643	-0.465351		-6.85	-6.54039	-6.4	-6.75292		-0.309605	0.352921		49.2		-2.21	-2.37914	-2.22	-2.30512		0.169136	0.0851162		-2.23667	-2.14728	-2.19	-2.41573		-0.0893917	0.225728
49.6		-5.96	-5.78975	-5.81	-4.82133		-0.170253	-0.988666		-6.99	-7.15606	-6.95	-7.34781		0.166056	0.397809		49.6		-2.3	-2.49632	-2.32333	-2.35738		0.196317	0.0340437		-2.30667	-2.17443	-2.28333	-2.49		-0.132233	0.206666
49.9331		-6.52191	-6.14943	-5.87911	-5.4262		-0.372484	-0.452906		-6.91515	-7.59727	-7.17783	-7.98246		0.682121	0.804627		49.9331		-2.36243	-2.58253	-2.36795	-2.41017		0.220106	0.0422197		-2.35852	-2.22018	-2.34292	-2.53604		-0.138337	0.193116
50.1		-6.84	-6.28806	-5.74	-5.82983		-0.551936	0.089833		-7.17	-7.74006	-7.4	-8.34586		0.570058	0.945865		50.1		-2.39333	-2.61658	-2.39	-2.45021		0.223244	0.0602107		-2.38333	-2.25972	-2.36667	-2.55057		-0.123615	0.183899

## Sheet: b
		TRX X AFR/dB								TRX Y AFR/dB										TRX X PFR/rad								TRX Y PFR/rad
frequency(Hz)		TRX XII preset	TRX XII estimated	TRX XQQ preset	TRX XQQ estimated		TRX XII error	TRX XQQ error		TRX YII preset	TRX YII estimated	TRX YQQ preset	TRX YQQ estimated		TRX YII error	TRX YQQ error		frequency(Hz)		TRX XII preset	TRX XII estimated	TRX XQQ preset	TRX XQQ estimated		TRX XII error	TRX XQQ error		TRX YII preset	TRX YII estimated	TRX YQQ preset	TRX YQQ estimated		TRX YII error	TRX YQQ error
0		0	0	0	0		0	0		0	0	0	0		0	0		0		0	0	0	0		0	0		0	0	0	0		0	0
0		0	0	0	0		0	0		0	0	0	0		0	0		0		0	0	0	0		0	0		0	0	0	0		0	0
487000000		-0.439	-0.542406	-0.2855	-0.334425		-0.103406	-0.0489246		-0.24875	-0.263209	0.1687	0.195923		-0.0144587	0.0272233		487000000		-0.04138	-0.0352348	-0.04142	-0.0454708		0.00614518	-0.00405077		-0.04178	-0.0244104	-0.03896	-0.00885603		0.0173696	0.030104
751875000		-0.58373	-0.7	-0.263443	-0.506881		-0.11627	-0.243438		-0.300509	-0.4	0.217678	0.055197		-0.0994913	-0.162481		751875000		-0.0525988	-0.05	-0.0561966	-0.058043		0.0025988	-0.00184641		-0.0498932	-0.05	-0.0495301	-0.0252602		-0.000106751	0.0242698
973000000		-0.6315	-0.784043	-0.3505	-0.630276		-0.152543	-0.279776		-0.3425	-0.495962	0.1681	-0.101948		-0.153462	-0.270048		973000000		-0.0610133	-0.0603433	-0.0653267	-0.0653724		0.000670027	-4.57695e-05		-0.0580267	-0.0704594	-0.05552	-0.040374		-0.0124327	0.015146
1127812500		-0.624453	-0.826647	-0.521696	-0.7		-0.202194	-0.178304		-0.387852	-0.547992	0.0657375	-0.2		-0.160141	-0.265738		1127812500		-0.0678505	-0.0666501	-0.0703646	-0.07		0.00120037	0.000364565		-0.0670471	-0.0816019	-0.059199	-0.05		-0.0145547	0.00919903
1460000000		-0.6495	-0.896065	-0.9465	-0.799621		-0.246565	0.146879		-0.602	-0.616189	-0.28035	-0.324636		-0.014189	-0.0442859		1460000000		-0.0814067	-0.078007	-0.0793267	-0.0806199		0.0033997	-0.00129321		-0.08794	-0.0930727	-0.0685133	-0.0651138		-0.00513267	0.0033995
1503750000		-0.671292	-0.903888	-0.98172	-0.80924		-0.232595	0.17248		-0.647751	-0.622735	-0.331732	-0.33536		0.0250158	-0.00362759		1503750000		-0.0826418	-0.0793128	-0.0804779	-0.0820203		0.00332905	-0.00154237		-0.089966	-0.0936987	-0.0700902	-0.0666583		-0.00373264	0.00343187
1880625000		-1.00757	-0.971637	-1.10807	-0.878795		0.0359342	0.229276		-1.05378	-0.681586	-0.70194	-0.410022		0.372198	0.291918		1880625000		-0.0898585	-0.0891602	-0.0908167	-0.0933103		0.000698255	-0.00249368		-0.0980217	-0.0953548	-0.084767	-0.0770743		0.00266689	0.00769269
1950000000		-1.076	-0.9862	-1.1315	-0.890807		0.0898005	0.240693		-1.0915	-0.695336	-0.737	-0.422073		0.396164	0.314927		1950000000		-0.0914053	-0.0907541	-0.09277	-0.0952338		0.000651222	-0.00246378		-0.0981607	-0.0952636	-0.086972	-0.0784672		0.00289709	0.00850482
2257500000		-1.32632	-1.06968	-1.31749	-0.952671		0.256639	0.364816		-1.07949	-0.782333	-0.766929	-0.48357		0.297156	0.283359		2257500000		-0.101063	-0.0973153	-0.101096	-0.103014		0.00374733	-0.00191795		-0.0970835	-0.0957029	-0.0930184	-0.0831013		0.00138056	0.00991715
2430000000		-1.441	-1.13438	-1.4035	-1.00003		0.306621	0.403467		-1.111	-0.856089	-0.8015	-0.533039		0.254911	0.268461		2430000000		-0.106367	-0.100757	-0.10492	-0.106702		0.00561006	-0.00178206		-0.09752	-0.0977125	-0.0950133	-0.0848994		-0.000192516	0.010114
2635312500		-1.56366	-1.22566	-1.42538	-1.07563		0.338002	0.349746		-1.31985	-0.962148	-0.952038	-0.616035		0.357701	0.336002		2635312500		-0.110507	-0.104499	-0.108215	-0.110319		0.00600752	-0.00210399		-0.100923	-0.10173	-0.097369	-0.0866063		-0.00080718	0.0107627
2920000000		-1.68	-1.36731	-1.444	-1.21831		0.31269	0.225688		-1.6415	-1.12263	-1.232	-0.78063		0.518866	0.45137		2920000000		-0.112867	-0.108603	-0.11172	-0.114018		0.00426387	-0.00229774		-0.108447	-0.109038	-0.100667	-0.0887576		-0.000590983	0.011909
3013125000		-1.69746	-1.41509	-1.48295	-1.27024		0.282374	0.21271		-1.6801	-1.17413	-1.30501	-0.842498		0.505974	0.462511		3013125000		-0.113069	-0.109572	-0.112922	-0.115072		0.00349773	-0.0021494		-0.110912	-0.111606	-0.101701	-0.0895524		-0.000694115	0.0121484
3391875000		-1.7407	-1.60461	-1.7434	-1.47171		0.136095	0.27169		-1.61712	-1.36706	-1.47771	-1.09653		0.250059	0.381185		3391875000		-0.114522	-0.112079	-0.118429	-0.119983		0.00244264	-0.00155414		-0.120315	-0.121291	-0.106825	-0.0942452		-0.00097569	0.0125798
3410000000		-1.745	-1.61329	-1.755	-1.48002		0.131708	0.274983		-1.615	-1.37597	-1.4825	-1.1078		0.239032	0.374702		3410000000		-0.114727	-0.112195	-0.118707	-0.12028		0.00253192	-0.00157382		-0.120767	-0.121681	-0.107153	-0.0945547		-0.00091481	0.0125986
3770625000		-1.9045	-1.77337	-1.93247	-1.61545		0.131125	0.317025		-1.69583	-1.5581	-1.56287	-1.30459		0.137725	0.258283		3770625000		-0.122108	-0.116042	-0.124631	-0.126951		0.0060662	-0.00232037		-0.128755	-0.126824	-0.115	-0.102251		0.00193097	0.0127489
3890000000		-1.975	-1.81982	-1.995	-1.65251		0.155179	0.342493		-1.7435	-1.62301	-1.5995	-1.3599		0.120491	0.239599		3890000000		-0.12532	-0.118349	-0.126953	-0.128983		0.00697123	-0.00202953		-0.1301	-0.127133	-0.11754	-0.10521		0.00296731	0.0123298
4150312500		-2.12932	-1.91346	-2.17401	-1.73203		0.215853	0.441975		-1.83967	-1.77205	-1.73431	-1.46825		0.0676164	0.266056		4150312500		-0.132037	-0.124456	-0.132236	-0.131838		0.00758103	0.000397507		-0.129753	-0.126056	-0.122152	-0.111787		0.00369674	0.0103646
4380000000		-2.25	-1.99482	-2.33	-1.81026		0.25518	0.519739		-1.97	-1.90734	-1.94	-1.55475		0.0626638	0.385245		4380000000		-0.136067	-0.129397	-0.134333	-0.131779		0.00667002	0.00255444		-0.128067	-0.124564	-0.126387	-0.117033		0.00350304	0.00935391
4530000000		-2.31375	-2.05126	-2.40368	-1.8672		0.26248	0.536479		-2.10297	-1.99484	-2.12232	-1.60976		0.108129	0.512563		4530000000		-0.137046	-0.131508	-0.133136	-0.130756		0.00553761	0.00237945		-0.127545	-0.124084	-0.129739	-0.119517		0.00346045	0.010222
4870000000		-2.41	-2.19596	-2.49	-2.01529		0.214039	0.474709		-2.41	-2.18643	-2.48	-1.7412		0.223565	0.738796		4870000000		-0.135787	-0.131882	-0.127313	-0.127481		0.00390419	-0.000168004		-0.128953	-0.125361	-0.134607	-0.119891		0.00359233	0.0147161
4910625000		-2.41712	-2.21456	-2.49462	-2.03489		0.202556	0.459738		-2.43427	-2.20903	-2.50057	-1.75833		0.22524	0.742235		4910625000		-0.135473	-0.131656	-0.126784	-0.127133		0.00381701	-0.000348517		-0.12936	-0.125598	-0.134524	-0.119276		0.00376169	0.0152472
5291250000		-2.45571	-2.39722	-2.48891	-2.23097		0.058496	0.257939		-2.60659	-2.42322	-2.50519	-1.93301		0.183372	0.572175		5291250000		-0.132551	-0.129243	-0.124897	-0.125382		0.00330851	-0.000484652		-0.132365	-0.126251	-0.126972	-0.107719		0.00611398	0.0192524
5350000000		-2.46	-2.42623	-2.48	-2.26141		0.0337729	0.218594		-2.65	-2.45717	-2.5	-1.96069		0.19283	0.539314		5350000000		-0.132233	-0.129073	-0.124867	-0.125358		0.00316049	-0.000491411		-0.132147	-0.125859	-0.125153	-0.105538		0.00628782	0.0196154
5672812500		-2.5098	-2.5843	-2.42619	-2.41529		-0.0744988	0.0109046		-3.01031	-2.64562	-2.54029	-2.10443		0.364688	0.435859		5672812500		-0.131597	-0.129012	-0.124636	-0.126411		0.00258485	-0.00177506		-0.126685	-0.121518	-0.115135	-0.0957561		0.00516652	0.0193792
5840000000		-2.58	-2.66236	-2.44	-2.48047		-0.0823584	-0.0404666		-3.17	-2.74103	-2.58	-2.1688		0.428966	0.411202		5840000000		-0.131807	-0.12877	-0.124233	-0.127627		0.003037	-0.00339328		-0.123187	-0.118637	-0.111213	-0.0937255		0.00454956	0.0174878
6054375000		-2.73489	-2.75489	-2.54486	-2.55042		-0.020001	-0.00556017		-3.25207	-2.85646	-2.61795	-2.24214		0.39561	0.375815		6054375000		-0.132021	-0.127235	-0.123352	-0.128836		0.00478586	-0.00548409		-0.120219	-0.115372	-0.108624	-0.0933291		0.00484706	0.015295
6330000000		-2.98	-2.85943	-2.81	-2.6256		0.120569	0.184403		-3.31	-2.98877	-2.63	-2.32798		0.32123	0.302018		6330000000		-0.129193	-0.122146	-0.122853	-0.12756		0.00704705	-0.00470673		-0.117873	-0.112507	-0.108127	-0.0929703		0.0053661	0.0151563
6436875000		-3.07016	-2.89778	-2.94365	-2.65239		0.172383	0.291259		-3.36902	-3.03593	-2.62262	-2.36065		0.333089	0.261969		6436875000		-0.126329	-0.119258	-0.123129	-0.12559		0.00707066	-0.00246091		-0.116945	-0.111253	-0.1083	-0.091913		0.00569199	0.0163874
6810000000		-3.41	-3.03805	-3.4	-2.74894		0.371946	0.651057		-3.67	-3.18898	-2.68	-2.47803		0.481019	0.201971		6810000000		-0.110773	-0.105795	-0.118313	-0.111769		0.00497823	0.0065446		-0.11176	-0.1022	-0.10526	-0.0817704		0.00955977	0.0234896
6819375000		-3.42039	-3.04191	-3.40889	-2.75163		0.378473	0.657261		-3.67689	-3.19267	-2.68557	-2.48103		0.484221	0.204536		6819375000		-0.110333	-0.105397	-0.117929	-0.111333		0.00493603	0.00659585		-0.11157	-0.101827	-0.10503	-0.081411		0.00974305	0.023619
7202812500		-3.81041	-3.21401	-3.60074	-2.88601		0.596401	0.714736		-3.86031	-3.33915	-3.05935	-2.60503		0.521152	0.454325		7202812500		-0.0923133	-0.0878193	-0.093754	-0.0934402		0.00449405	0.000313771		-0.0989062	-0.0809128	-0.089172	-0.0642167		0.0179933	0.0249554
7300000000		-3.84	-3.25928	-3.6	-2.92998		0.580725	0.670016		-3.88	-3.37466	-3.16	-2.63668		0.505341	0.523319		7300000000		-0.0877753	-0.0833296	-0.087742	-0.0895663		0.00444577	-0.00182433		-0.0935133	-0.0747568	-0.0841053	-0.0594613		0.0187565	0.024644
7586250000		-3.6911	-3.38628	-3.51217	-3.07444		0.304814	0.437732		-3.90678	-3.47427	-3.35473	-2.7306		0.432507	0.624127		7586250000		-0.0751275	-0.0713925	-0.0763542	-0.0802265		0.00373508	-0.00387223		-0.0736073	-0.0579577	-0.0696035	-0.0461548		0.0156495	0.0234487
7790000000		-3.56	-3.4646	-3.42	-3.17659		0.0954001	0.243408		-3.95	-3.53902	-3.37	-2.79857		0.410978	0.57143		7790000000		-0.0681	-0.064871	-0.0713933	-0.0748315		0.00322899	-0.00343819		-0.0625733	-0.0492229	-0.0606133	-0.0385771		0.0133504	0.0220362
7970625000		-3.55839	-3.52308	-3.35644	-3.25538		0.0353076	0.101067		-4.03146	-3.58846	-3.2928	-2.86014		0.443005	0.432656		7970625000		-0.0640909	-0.0606105	-0.067137	-0.07042		0.00348035	-0.00328306		-0.0591181	-0.0442041	-0.0542177	-0.0341601		0.014914	0.0200576
8270000000		-3.71	-3.59418	-3.36	-3.34492		0.115825	0.0150773		-4.11	-3.644	-3.17	-2.96187		0.465998	0.208133		8270000000		-0.0609067	-0.0565802	-0.0603133	-0.0632911		0.00432644	-0.00297777		-0.0568067	-0.0415884	-0.0476	-0.0323185		0.0152183	0.0152815
8355000000		-3.75878	-3.60789	-3.39742	-3.3609		0.150896	0.0365204		-4.08658	-3.65187	-3.17907	-2.98831		0.434712	0.190759		8355000000		-0.0604577	-0.0561032	-0.0586002	-0.061395		0.00435446	-0.00279481		-0.0545292	-0.042158	-0.0467233	-0.0326147		0.0123712	0.0141085
8740312500		-3.97749	-3.63715	-3.65829	-3.38448		0.340343	0.273813		-3.9113	-3.64294	-3.49467	-3.07428		0.268361	0.42039		8740312500		-0.0588854	-0.0557067	-0.0544114	-0.0544572		0.00317864	-4.57541e-05		-0.0449892	-0.0497549	-0.0471187	-0.0344261		-0.00476573	0.0126926
8760000000		-3.99	-3.63757	-3.67	-3.38364		0.352427	0.286359		-3.91	-3.64102	-3.52	-3.07662		0.268984	0.443377		8760000000		-0.0587733	-0.0556424	-0.0544333	-0.0542019		0.00313093	0.000231408		-0.0451667	-0.0502092	-0.0472733	-0.034425		-0.00504256	0.0128484
9125625000		-4.17968	-3.63719	-3.8566	-3.3476		0.542494	0.508998		-4.07768	-3.5942	-3.97999	-3.08617		0.483479	0.893815		9125625000		-0.0540546	-0.0501818	-0.0555463	-0.0505522		0.00387285	0.00499417		-0.0586439	-0.0553779	-0.0495073	-0.0311705		0.00326602	0.0183369
9250000000		-4.17	-3.63628	-3.96	-3.33436		0.533718	0.625638		-4.15	-3.57746	-4.05	-3.08004		0.572536	0.969963		9250000000		-0.0504933	-0.0456187	-0.0532733	-0.0492287		0.00487464	0.0040446		-0.06054	-0.0545592	-0.04864	-0.0286273		0.00598081	0.0200127
9511875000		-3.98001	-3.63258	-4.26548	-3.32408		0.347431	0.9414		-4.21541	-3.54608	-3.96581	-3.06454		0.669323	0.901268		9511875000		-0.0388434	-0.0325553	-0.040953	-0.0449511		0.00628817	-0.00399804		-0.050516	-0.0481447	-0.0420653	-0.0207853		0.00237128	0.02128
9730000000		-3.83	-3.62339	-4.36	-3.34448		0.20661	1.01552		-4.22	-3.5259	-3.86	-3.05762		0.694103	0.802383		9730000000		-0.0267733	-0.0206061	-0.03042	-0.0391367		0.00616724	-0.00871668		-0.0390533	-0.0388842	-0.03308	-0.0118496		0.000169151	0.0212304
9898125000		-3.82571	-3.6097	-4.19391	-3.37217		0.216011	0.821734		-4.21841	-3.51536	-3.87613	-3.05634		0.703054	0.819793		9898125000		-0.0175323	-0.0124022	-0.02671	-0.0338357		0.00513003	-0.00712573		-0.0352634	-0.0299513	-0.0251126	-0.00424477		0.00531213	0.0208678
10200000000		-3.87	-3.56601	-3.69	-3.42324		0.303995	0.266756		-4.13	-3.50696	-3.91	-3.05917		0.623038	0.850834		10200000000		-0.00573333	-0.0026331	-0.02472	-0.0247359		0.00310023	-1.59449e-05		-0.0291133	-0.012243	-0.0112	0.00864994		0.0168704	0.0198499
10285312500		-3.84113	-3.54908	-3.58555	-3.43333		0.292056	0.15222		-4.06638	-3.50551	-3.86241	-3.06046		0.560875	0.801955		10285312500		-0.00438665	-0.00109565	-0.0236593	-0.0226767		0.003291	0.000982599		-0.0245497	-0.00758683	-0.00784289	0.0116858		0.0169629	0.0195286
10672500000		-3.55753	-3.44697	-3.37722	-3.43481		0.110559	-0.0575855		-3.66661	-3.49028	-3.48034	-3.05839		0.17633	0.421942		10672500000		-0.00755002	-0.000803448	-0.016811	-0.0177127		0.00674657	-0.000901779		-0.000109983	0.00546223	0.00353622	0.0204058		0.00557222	0.0168696
10700000000		-3.54	-3.43815	-3.37	-3.43221		0.101852	-0.0622051		-3.64	-3.48811	-3.46	-3.05704		0.151893	0.402962		10700000000		-0.00812667	-0.00119491	-0.0164667	-0.0176042		0.00693176	-0.00113755		0.000733333	0.00563806	0.00413333	0.0207318		0.00490472	0.0165984
11060625000		-3.4549	-3.31421	-3.3384	-3.36671		0.14069	-0.0283025		-3.41273	-3.43939	-3.33938	-3.01042		-0.0266531	0.328954		11060625000		-0.0156106	-0.00885382	-0.0165659	-0.0185264		0.00675678	-0.00196049		-0.00437381	4.83206e-06	0.00935001	0.0219301		0.00437865	0.0125801
11200000000		-3.48	-3.26918	-3.41	-3.32709		0.210821	0.0829139		-3.39	-3.40915	-3.27	-2.97417		-0.0191488	0.295831		11200000000		-0.0169333	-0.0114834	-0.01888	-0.0197694		0.00544996	-0.000889375		-0.009	-0.00390862	0.0098	0.0210961		0.00509138	0.0112961
11448750000		-3.55084	-3.2065	-3.68254	-3.24929		0.344336	0.433243		-3.43894	-3.33693	-3.0227	-2.89033		0.102016	0.132372		11448750000		-0.0151475	-0.0125961	-0.0244015	-0.0217215		0.00255133	0.00267999		-0.012982	-0.00893905	0.00837979	0.0190807		0.00404292	0.0107009
11700000000		-3.5	-3.17473	-3.9	-3.18244		0.325266	0.717559		-3.57	-3.24181	-2.87	-2.79665		0.328186	0.0733485		11700000000		-0.0096	-0.00726231	-0.02352	-0.0210581		0.00233769	0.0024619		-0.0128	-0.00806246	0.00573333	0.0183114		0.00473754	0.012578
11837812500		-3.36364	-3.16556	-3.89211	-3.15969		0.198083	0.732425		-3.65914	-3.1864	-2.9366	-2.74812		0.472748	0.188483		11837812500		-0.00589899	-0.00300605	-0.0172011	-0.018595		0.00289295	-0.00139387		-0.0118541	-0.00546118	0.004541	0.0192622		0.00639294	0.0147212
12200000000		-2.96	-3.13743	-3.6	-3.1586		-0.177427	0.441396		-3.84	-3.06173	-3.4	-2.64765		0.778266	0.752352		12200000000		0.000266667	0.0042227	0.0042	-0.00517487		0.00395604	-0.00937487		-0.00626667	0.00446817	0.0046	0.0272327		0.0107348	0.0226327
12226875000		-2.94704	-3.13381	-3.576	-3.16079		-0.186772	0.415207		-3.84532	-3.055	-3.43411	-2.64185		0.790318	0.792258		12226875000		0.000260775	0.00418838	0.00513064	-0.00405349		0.0039276	-0.00918413		-0.00561433	0.00521814	0.00487284	0.0280075		0.0108325	0.0231346
12616875000		-3.00609	-3.04851	-3.31051	-3.19757		-0.0424262	0.112948		-3.77956	-3.00009	-3.66768	-2.58395		0.779465	1.08373		12616875000		-0.00663272	-0.00505071	0.00729539	0.00706484		0.00158201	-0.000230552		0.00568625	0.0139551	0.0144023	0.0385944		0.00826888	0.0241922
12700000000		-3.02	-3.02456	-3.27	-3.20203		-0.00455644	0.0679722		-3.74	-2.99463	-3.63	-2.57784		0.745368	1.05216		12700000000		-0.00893333	-0.00771273	0.00726667	0.00715274		0.0012206	-0.000113925		0.00786667	0.0151873	0.0179333	0.0401664		0.00732063	0.0222331
13006875000		-2.9867	-2.92896	-3.1686	-3.19755		0.0577393	-0.0289471		-3.5584	-2.97403	-3.23119	-2.56394		0.584367	0.667246		13006875000		-0.0151557	-0.0128558	0.00902611	0.00183421		0.00229987	-0.0071919		0.0128423	0.0172902	0.0320113	0.0428679		0.00444789	0.0108566
13100000000		-3.01	-2.8997	-3.16	-3.18918		0.110297	-0.029179		-3.5	-2.96409	-3.08	-2.559		0.535913	0.521001		13100000000		-0.0150333	-0.0117639	0.0078	-0.000401469		0.00326938	-0.00820147		0.0132667	0.0170884	0.0342	0.042736		0.00382171	0.00853599
13397812500		-3.29191	-2.81159	-3.22489	-3.13834		0.480316	0.086552		-3.3094	-2.9158	-2.6884	-2.52542		0.393596	0.162975		13397812500		-0.00659155	-0.00172707	-0.00388828	-0.00437197		0.00486448	-0.000483688		0.0116484	0.0149919	0.0300679	0.039404		0.00334358	0.0093361
13600000000		-3.47	-2.76008	-3.35	-3.08305		0.709919	0.26695		-3.14	-2.86956	-2.56	-2.4783		0.27044	0.0816991		13600000000		0.00133333	0.00660428	-0.00713333	-0.00154642		0.00527094	0.00558692		0.0096	0.0137921	0.0238667	0.0350239		0.00419211	0.0111572
13788750000		-3.47886	-2.72108	-3.51563	-3.02292		0.757785	0.49271		-2.93872	-2.81739	-2.5687	-2.41863		0.121335	0.150072		13788750000		0.00647118	0.0119584	0.000552984	0.0036698		0.00548717	0.00311682		0.00837406	0.0140914	0.0204058	0.0310743		0.00571731	0.0106685
14100000000		-3.19	-2.6781	-3.75	-2.92605		0.511901	0.823946		-2.71	-2.7162	-2.72	-2.3003		-0.00620477	0.419703		14100000000		0.0078	0.0117214	0.0158667	0.0111159		0.00392137	-0.0047508		0.00993333	0.018638	0.0184	0.0297056		0.00870463	0.0113056
14180625000		-3.07119	-2.67008	-3.77562	-2.90483		0.401101	0.870787		-2.70989	-2.68829	-2.75864	-2.26776		0.0216051	0.490889		14180625000		0.0065708	0.0104865	0.0160007	0.0117032		0.00391572	-0.00429753		0.0113571	0.0202162	0.018076	0.0312098		0.00885908	0.0131339
14572500000		-2.52251	-2.63726	-3.61046	-2.83594		-0.114749	0.774521		-2.95854	-2.55484	-2.89264	-2.116		0.4037	0.776638		14572500000		0.00305449	0.0050332	-3.52738e-05	0.00409937		0.00197871	0.00413465		0.0199839	0.0259173	0.0220912	0.0492936		0.00593341	0.0272024
14600000000		-2.5	-2.63485	-3.58	-2.83288		-0.134852	0.747118		-2.98	-2.54611	-2.9	-2.10648		0.433888	0.793522		14600000000		0.00366667	0.0049776	-0.0012	0.0031404		0.00131094	0.0043404		0.0204	0.0260238	0.0230667	0.0508781		0.00562385	0.0278114
14965312500		-2.45746	-2.58962	-3.0454	-2.80666		-0.132157	0.238739		-3.15741	-2.44857	-2.95414	-2.00777		0.708839	0.946373		14965312500		0.018697	0.00787011	-0.0084674	-0.0101607		-0.0108269	-0.00169331		0.0209179	0.0236492	0.0436825	0.0685961		0.00273135	0.0249136
15100000000		-2.49	-2.56221	-2.87	-2.80099		-0.0722113	0.0690054		-3.15	-2.42466	-2.93	-1.98798		0.725344	0.942018		15100000000		0.0190667	0.00879064	-0.009	-0.0139878		-0.010276	-0.0049878		0.0192	0.021841	0.0514	0.0714953		0.00264102	0.0200953
15358125000		-2.51047	-2.48377	-2.69628	-2.78487		0.0266922	-0.0885886		-2.99597	-2.40451	-2.77277	-1.96898		0.59146	0.803788		15358125000		0.00170427	0.00633198	-0.0108147	-0.0195674		0.00462771	-0.00875268		0.0154507	0.0188058	0.06029	0.0709506		0.00335507	0.0106606
15600000000		-2.5	-2.37577	-2.7	-2.74892		0.124226	-0.0489185		-2.71	-2.41807	-2.47	-1.95925		0.291925	0.510754		15600000000		-0.0212267	-0.00331134	-0.0183533	-0.024249		0.0179153	-0.00589566		0.0183333	0.0175524	0.0602	0.0648689		-0.000780945	0.00466891
15751875000		-2.49524	-2.2994	-2.75956	-2.70864		0.195843	0.0509165		-2.48747	-2.43378	-2.20551	-1.94972		0.0536889	0.255793		15751875000		-0.0308664	-0.0113117	-0.0276756	-0.0277037		0.0195548	-2.80856e-05		0.0257279	0.0168255	0.0558176	0.0591586		-0.00890235	0.00334103
16100000000		-2.52	-2.13898	-2.9	-2.56316		0.381021	0.336842		-2.24	-2.45057	-1.733	-1.90071		-0.210569	-0.167708		16100000000		-0.0342133	-0.0265724	-0.0463733	-0.037185		0.00764093	0.0091883		0.0318667	0.0115262	0.0403333	0.0434112		-0.0203404	0.00307785
16145625000		-2.52856	-2.12247	-2.90498	-2.5416		0.406084	0.363379		-2.26948	-2.44774	-1.71819	-1.89118		-0.178259	-0.172994		16145625000		-0.0328269	-0.0275914	-0.0469018	-0.0382465		0.00523549	0.00865529		0.0288192	0.0101689	0.038438	0.0412878		-0.0186503	0.00284975
16500000000		-2.55	-2.04031	-2.83	-2.39184		0.509692	0.438159		-2.72	-2.37721	-1.948	-1.79087		0.342794	0.157126		16500000000		-0.01884	-0.0258675	-0.0400733	-0.0408175		-0.00702748	-0.000744149		-0.00982	-0.00497052	0.0244	0.0266244		0.00484948	0.00222442
16540312500		-2.53689	-2.03484	-2.81485	-2.37925		0.502049	0.435598		-2.74892	-2.36529	-1.99297	-1.77638		0.383632	0.216598		16540312500		-0.0180765	-0.0249364	-0.0393641	-0.0401927		-0.00685996	-0.000828693		-0.0128061	-0.00683175	0.0224929	0.0253117		0.00597433	0.00281875
16935000000		-2.22229	-1.99744	-2.70169	-2.31533		0.22485	0.386362		-2.68933	-2.23781	-2.35188	-1.61298		0.451526	0.738902		16935000000		-0.0195756	-0.0147932	-0.0339239	-0.0253636		0.00478234	0.00856031		-0.0200098	-0.0191048	0.00351465	0.0170556		0.000904983	0.013541
17000000000		-2.15	-1.9913	-2.7	-2.31162		0.158705	0.388382		-2.67	-2.21832	-2.373	-1.58554		0.451679	0.787458		17000000000		-0.0196533	-0.013687	-0.03154	-0.0224011		0.00596631	0.00913887		-0.0206133	-0.0192978	0.00146667	0.0162999		0.0013155	0.0148333
17330625000		-1.79432	-1.94946	-2.73248	-2.29791		-0.155142	0.434566		-2.72621	-2.13216	-2.29789	-1.46571		0.594049	0.832186		17330625000		-0.0152993	-0.0119552	-0.0115711	-0.0120287		0.00334413	-0.000457598		-0.0295354	-0.0133331	-0.00101974	0.0137008		0.0162023	0.0147205
17500000000		-1.683	-1.91941	-2.67	-2.28411		-0.236413	0.385889		-2.82	-2.09325	-2.258	-1.42525		0.726754	0.832747		17500000000		-0.0148	-0.0129149	-0.00466	-0.0123754		0.00188508	-0.00771537		-0.03	-0.00861753	0.000473333	0.0125299		0.0213825	0.0120566
17726250000		-1.66602	-1.86774	-2.42378	-2.25534		-0.201724	0.168433		-2.94713	-2.04263	-2.3058	-1.38882		0.904495	0.91698		17726250000		-0.0204322	-0.0152322	-0.00728253	-0.0175173		0.0052	-0.0102348		-0.0195648	-0.00442029	0.0021439	0.0103278		0.0151445	0.00818392
18000000000		-1.76	-1.78776	-2.15	-2.20779		-0.0277596	-0.0577934		-2.93	-1.97962	-2.318	-1.35412		0.950383	0.963879		18000000000		-0.03002	-0.0187668	-0.021	-0.0256023		0.0112532	-0.00460231		-0.00590667	-0.00634895	-0.0002	0.00559204		-0.000442278	0.00579204
18122812500		-1.80766	-1.74894	-2.1347	-2.18293		0.0587136	-0.0482325		-2.80929	-1.95114	-2.2326	-1.33604		0.858148	0.896557		18122812500		-0.0326256	-0.0207286	-0.0275189	-0.0281408		0.011897	-0.000621857		-0.00532657	-0.00947746	-0.00386339	0.00236257		-0.00415089	0.00622596
18500000000		-1.91	-1.63833	-2.39	-2.10072		0.271667	0.289277		-2.26	-1.86733	-1.75	-1.25812		0.39267	0.491885		18500000000		-0.03482	-0.0292819	-0.0379	-0.0284613		0.00553806	0.00943868		-0.0198467	-0.0248049	-0.0200867	-0.0116107		-0.00495827	0.00847593
18519375000		-1.91268	-1.63355	-2.40664	-2.0966		0.279136	0.310045		-2.23647	-1.8633	-1.72454	-1.25352		0.37317	0.471021		18519375000		-0.0348483	-0.0298536	-0.0377901	-0.0283047		0.0049947	0.00948538		-0.0207926	-0.0257412	-0.0208842	-0.0124022		-0.00494861	0.00848199
18916875000		-1.91688	-1.56357	-2.6238	-2.0257		0.353303	0.598108		-1.96491	-1.7868	-1.3686	-1.15921		0.178113	0.209389		18916875000		-0.0395529	-0.0433478	-0.0278594	-0.0264314		-0.00379493	0.00142801		-0.0384322	-0.0452943	-0.0348274	-0.0269558		-0.00686215	0.00787157
19000000000		-1.91	-1.55557	-2.62	-2.01583		0.35443	0.604174		-1.94	-1.7716	-1.35	-1.14132		0.168398	0.20868		19000000000		-0.0425493	-0.0460896	-0.0266867	-0.0271138		-0.00354025	-0.000427122		-0.0419287	-0.0490148	-0.03769	-0.0291243		-0.00708613	0.00856573
19314375000		-1.85394	-1.54517	-2.43738	-1.99255		0.308769	0.444832		-1.86818	-1.71347	-1.42698	-1.08536		0.154705	0.34162		19314375000		-0.0587818	-0.0536873	-0.0332167	-0.0349819		0.00509444	-0.00176517		-0.0548777	-0.059658	-0.0487206	-0.034519		-0.00478027	0.0142016
19500000000		-1.763	-1.55255	-2.29	-1.98451		0.210449	0.305485		-1.82	-1.67801	-1.446	-1.0629		0.141993	0.383103		19500000000		-0.0638467	-0.0552309	-0.04328	-0.0438739		0.00861579	-0.000593921		-0.06154	-0.0625994	-0.0529933	-0.0364984		-0.00105935	0.0164949
19712812500		-1.58827	-1.56769	-2.16614	-1.97526		0.0205804	0.190875		-1.74453	-1.64145	-1.3441	-1.04888		0.103075	0.295215		19712812500		-0.0602851	-0.0561201	-0.0583462	-0.0583044		0.00416504	4.17986e-05		-0.0675537	-0.0646212	-0.0540854	-0.0386575		0.00293243	0.0154279
20000000000		-1.377	-1.58694	-2.07	-1.95548		-0.209945	0.114525		-1.65	-1.61189	-1.26	-1.05103		0.0381074	0.20897		20000000000		-0.0620733	-0.0608625	-0.0836667	-0.0840694		0.00121086	-0.000402737		-0.0731467	-0.0697663	-0.05386	-0.0428732		0.0033804	0.0109868
20111250000		-1.34753	-1.5906	-2.04721	-1.94451		-0.243077	0.102704		-1.62986	-1.6101	-1.32441	-1.0572		0.0197655	0.267215		20111250000		-0.071597	-0.0651783	-0.0947145	-0.0947263		0.00641873	-1.18597e-05		-0.0748013	-0.0737924	-0.0548283	-0.0452233		0.00100892	0.00960501
20400000000		-1.42	-1.58601	-2.03	-1.90504		-0.166013	0.124957		-1.646	-1.63227	-1.513	-1.08267		0.0137269	0.430326		20400000000		-0.105933	-0.0840237	-0.12011	-0.119713		0.0219097	0.000396707		-0.0835933	-0.0909787	-0.0611333	-0.0540579		-0.00738533	0.00707542
20510625000		-1.49182	-1.58118	-2.04426	-1.88503		-0.0893516	0.159225		-1.68206	-1.6463	-1.48014	-1.09479		0.0357655	0.385344		20510625000		-0.115161	-0.0927918	-0.126243	-0.127003		0.0223692	-0.000759949		-0.0906848	-0.0991623	-0.0648284	-0.0587408		-0.00847755	0.00608757
20900000000		-1.79	-1.56859	-2.23	-1.80029		0.221414	0.429708		-1.86	-1.68436	-1.217	-1.13812		0.17564	0.0788812		20900000000		-0.1246	-0.120001	-0.1353	-0.139613		0.0045991	-0.0043126		-0.121007	-0.127415	-0.0828783	-0.0801549		-0.00640838	0.00272337
20910000000		-1.7963	-1.56859	-2.23818	-1.79815		0.227708	0.440033		-1.864	-1.68463	-1.21705	-1.13909		0.179365	0.0779532		20910000000		-0.124533	-0.120486	-0.13542	-0.139739		0.00404723	-0.00431904		-0.121621	-0.128028	-0.0834403	-0.0807464		-0.00640679	0.00269393
21310312500		-1.93298	-1.59342	-2.47777	-1.73627		0.339558	0.741501		-2.02779	-1.66513	-1.55631	-1.16254		0.362665	0.393761		21310312500		-0.121404	-0.129926	-0.139772	-0.141753		-0.00852157	-0.00198131		-0.136401	-0.145386	-0.106622	-0.102061		-0.00898546	0.00456154
21400000000		-1.936	-1.60663	-2.429	-1.73235		0.329366	0.696649		-2.09	-1.65749	-1.645	-1.16215		0.43251	0.482848		21400000000		-0.1229	-0.130538	-0.140567	-0.142221		-0.00763829	-0.00165469		-0.1388	-0.147646	-0.110973	-0.10556		-0.00884602	0.00541362
21710625000		-1.89496	-1.6789	-1.90579	-1.74789		0.216054	0.157904		-2.37752	-1.64387	-1.80633	-1.15002		0.733658	0.65631		21710625000		-0.138203	-0.133696	-0.143613	-0.145638		0.00450656	-0.00202431		-0.149017	-0.152144	-0.121318	-0.113502		-0.00312681	0.00781671
21900000000		-1.86	-1.74394	-1.644	-1.77388		0.116057	-0.129883		-2.47	-1.65548	-1.902	-1.14226		0.814523	0.759745		21900000000		-0.149267	-0.138919	-0.1475	-0.149246		0.0103479	-0.00174587		-0.155167	-0.153074	-0.125567	-0.115812		0.00209223	0.00975511
22111875000		-1.83631	-1.82597	-1.67192	-1.81169		0.0103373	-0.139768		-2.40011	-1.6853	-2.08726	-1.14171		0.714814	0.945551		22111875000		-0.158131	-0.147964	-0.155099	-0.154824		0.010167	0.000275365		-0.160248	-0.153363	-0.129761	-0.116838		0.00688434	0.0129227
22400000000		-1.809	-1.92983	-1.913	-1.86887		-0.120825	0.044131		-2.28	-1.74376	-2.243	-1.16329		0.536238	1.07971		22400000000		-0.169733	-0.164271	-0.1688	-0.165262		0.00546219	0.003538		-0.162433	-0.153976	-0.132633	-0.117211		0.00845736	0.0154222
22513125000		-1.79335	-1.96163	-1.94679	-1.89136		-0.168273	0.0554224		-2.31137	-1.76936	-2.1999	-1.17732		0.54201	1.02259		22513125000		-0.176198	-0.171539	-0.174455	-0.170298		0.0046592	0.00415779		-0.161516	-0.154702	-0.132306	-0.117797		0.00681431	0.0145091
22900000000		-1.87	-2.0222	-1.872	-1.95974		-0.152198	-0.0877356		-2.445	-1.85344	-1.822	-1.23585		0.591562	0.586153		22900000000		-0.2036	-0.197657	-0.193867	-0.191686		0.00594303	0.00218065		-0.1581	-0.161315	-0.134067	-0.126267		-0.00321522	0.00780001
22915312500		-1.8818	-2.02367	-1.87041	-1.96199		-0.141865	-0.0915737		-2.4385	-1.8564	-1.80907	-1.23823		0.582099	0.570837		22915312500		-0.204682	-0.198673	-0.19464	-0.192669		0.00600899	0.00197078		-0.158178	-0.161745	-0.134513	-0.126904		-0.003567	0.00760939
23317500000		-2.42196	-2.06558	-2.02393	-2.01642		0.356378	0.00750787		-1.91005	-1.91387	-1.56793	-1.29286		-0.00381898	0.275071		23317500000		-0.227231	-0.222342	-0.215102	-0.219979		0.00488812	-0.00487733		-0.170212	-0.179118	-0.154623	-0.151501		-0.00890576	0.00312178
23400000000		-2.56	-2.07907	-2.105	-2.03007		0.480927	0.0749338		-1.775	-1.91931	-1.503	-1.30101		-0.14431	0.201992		23400000000		-0.2298	-0.226125	-0.219333	-0.225232		0.00367524	-0.0058986		-0.175	-0.184319	-0.158667	-0.15765		-0.00931876	0.00101648
23720625000		-2.9963	-2.15269	-2.51684	-2.10983		0.84361	0.407006		-1.44796	-1.92512	-1.18111	-1.31676		-0.477163	-0.135648		23720625000		-0.234274	-0.236955	-0.235841	-0.24084		-0.00268125	-0.00499859		-0.198831	-0.207888	-0.172151	-0.181151		-0.00905675	-0.00900019
23900000000		-3.03	-2.20526	-2.7	-2.17962		0.824741	0.520385		-1.523	-1.92509	-1.133	-1.31306		-0.402092	-0.18006		23900000000		-0.238267	-0.240674	-0.245067	-0.244849		-0.00240701	0.000217426		-0.2126	-0.221336	-0.186333	-0.192307		-0.00873631	-0.0059739
24123750000		-2.77272	-2.27818	-2.77981	-2.28092		0.494547	0.498887		-1.92035	-1.9309	-1.34431	-1.30436		-0.0105525	0.0399563		24123750000		-0.248718	-0.243388	-0.255109	-0.246514		0.00533022	0.0085953		-0.227422	-0.235761	-0.215168	-0.203811		-0.00833874	0.011357
24300000000		-2.51	-2.33848	-2.78	-2.35931		0.171517	0.420687		-2.233	-1.94521	-1.565	-1.30266		0.287787	0.262341		24300000000		-0.256333	-0.244345	-0.257467	-0.247024		0.0119886	0.0104431		-0.2388	-0.244049	-0.2336	-0.211246		-0.00524939	0.022354
24527812500		-2.3233	-2.41406	-2.7907	-2.44102		-0.0907581	0.349683		-2.35851	-1.97992	-1.71748	-1.31906		0.378592	0.398414		24527812500		-0.258984	-0.244866	-0.250396	-0.249192		0.0141184	0.00120392		-0.25454	-0.251871	-0.237039	-0.21912		0.00266874	0.0179184
24800000000		-2.274	-2.49012	-2.879	-2.49212		-0.216122	0.386877		-2.36	-2.04902	-1.85	-1.37729		0.310983	0.472713		24800000000		-0.255267	-0.245925	-0.245533	-0.256695		0.0093415	-0.0111613		-0.2682	-0.260086	-0.230133	-0.226571		0.00811357	0.00356191
24931875000		-2.27849	-2.51748	-2.96349	-2.50337		-0.238992	0.460119		-2.42774	-2.0946	-1.9649	-1.41669		0.333144	0.548212		24931875000		-0.25296	-0.247157	-0.251637	-0.261802		0.00580284	-0.0101652		-0.270322	-0.264762	-0.231126	-0.229614		0.00555975	0.0015115
25300000000		-2.442	-2.55727	-3.2	-2.52043		-0.115271	0.67957		-2.76	-2.25506	-2.23	-1.53994		0.504936	0.69006		25300000000		-0.252667	-0.25416	-0.278667	-0.277635		-0.00149325	0.00103167		-0.272	-0.281629	-0.244467	-0.236977		-0.00962916	0.00749001
25336875000		-2.47771	-2.55927	-3.21205	-2.5228		-0.0815639	0.689252		-2.78807	-2.27205	-2.22916	-1.55194		0.516021	0.677215		25336875000		-0.25355	-0.255097	-0.280176	-0.279151		-0.0015467	0.00102568		-0.272869	-0.283391	-0.245631	-0.237671		-0.0105216	0.00796036
25741875000		-2.96564	-2.57774	-3.24837	-2.56825		0.387893	0.680118		-2.80683	-2.43416	-1.97964	-1.66605		0.372671	0.313589		25741875000		-0.272651	-0.267001	-0.282658	-0.292621		0.00565008	-0.00996274		-0.291362	-0.298635	-0.252677	-0.245117		-0.00727292	0.00756011
25800000000		-3.02	-2.5817	-3.26	-2.57643		0.438297	0.683569		-2.75	-2.45052	-1.949	-1.6798		0.299482	0.269201		25800000000		-0.276067	-0.268843	-0.283333	-0.293996		0.00722347	-0.0106623		-0.2942	-0.299755	-0.253467	-0.24613		-0.00555508	0.00733628
26147812500		-3.13703	-2.61589	-3.34446	-2.62316		0.521141	0.721298		-2.27287	-2.50902	-2.0143	-1.74898		-0.236152	0.265314		26147812500		-0.294426	-0.280698	-0.296325	-0.298619		0.0137281	-0.00229357		-0.305771	-0.301622	-0.260077	-0.251686		0.00414944	0.00839116
26300000000		-3.11	-2.63431	-3.26	-2.63888		0.475693	0.621116		-2.249	-2.51935	-2.178	-1.77247		-0.270349	0.405533		26300000000		-0.299667	-0.286687	-0.301133	-0.298645		0.0129796	0.00248849		-0.307733	-0.301467	-0.2636	-0.253821		0.00626624	0.00977917
26553750000		-3.01011	-2.66566	-2.83925	-2.65946		0.34445	0.17979		-2.72472	-2.52674	-2.58158	-1.8025		0.197986	0.779074		26553750000		-0.303589	-0.29841	-0.301688	-0.298452		0.00517932	0.00323569		-0.30789	-0.302875	-0.269612	-0.257683		0.00501559	0.0119282
26800000000		-2.85	-2.69334	-2.413	-2.67746		0.156661	-0.264461		-3.33	-2.53216	-2.9	-1.82061		0.797842	1.07939		26800000000		-0.307467	-0.312076	-0.3024	-0.301964		-0.00460908	0.000436058		-0.31	-0.308505	-0.275067	-0.262943		0.00149532	0.0121233
26960625000		-2.72101	-2.70919	-2.30089	-2.69073		0.0118263	-0.389843		-3.53517	-2.53812	-2.95143	-1.82652		0.997055	1.12491		26960625000		-0.313358	-0.321499	-0.308172	-0.308358		-0.00814061	-0.000185726		-0.315088	-0.314226	-0.278251	-0.267805		0.000861936	0.0104466
27300000000		-2.65	-2.7358	-2.492	-2.72427		-0.085804	-0.232273		-3.52	-2.56494	-2.69	-1.82676		0.955061	0.863237		27300000000		-0.338467	-0.339902	-0.334	-0.334426		-0.00143501	-0.00042593		-0.328533	-0.329661	-0.2858	-0.283202		-0.00112787	0.00259802
27367500000		-2.70723	-2.73985	-2.58021	-2.73059		-0.032615	-0.150382		-3.47785	-2.57354	-2.59642	-1.82596		0.904305	0.770467		27367500000		-0.345703	-0.34297	-0.340757	-0.34083		0.00273298	-7.32252e-05		-0.330338	-0.333025	-0.287751	-0.287164		-0.0026869	0.000587374
27700000000		-3.15	-2.7519	-3.01	-2.75082		0.398097	0.259185		-3.17	-2.63013	-2.177	-1.82569		0.539871	0.351306		27700000000		-0.376733	-0.354978	-0.372733	-0.372155		0.0217554	0.000578727		-0.3392	-0.350488	-0.3046	-0.311402		-0.0112878	-0.00680158
27775312500		-3.22133	-2.75233	-3.05966	-2.75151		0.468993	0.308157		-3.0797	-2.64416	-2.13726	-1.82766		0.435539	0.309602		27775312500		-0.379058	-0.357415	-0.377891	-0.378288		0.021643	-0.000397123		-0.342918	-0.354819	-0.311066	-0.318044		-0.0119015	-0.00697864
28183125000		-3.2079	-2.73448	-3.06948	-2.73529		0.473415	0.334187		-2.70349	-2.70422	-2.17997	-1.85153		-0.000726338	0.328433		28183125000		-0.380382	-0.373773	-0.395694	-0.40167		0.006609	-0.0059763		-0.372383	-0.38261	-0.358229	-0.359431		-0.0102271	-0.0012016
28200000000		-3.194	-2.73289	-3.068	-2.73459		0.461111	0.333408		-2.7	-2.7056	-2.182	-1.85264		-0.00559653	0.329363		28200000000		-0.381133	-0.374675	-0.3964	-0.402384		0.00645795	-0.0059843		-0.373667	-0.383959	-0.360333	-0.361218		-0.0102922	-0.000884525
28591875000		-2.75594	-2.68679	-3.12759	-2.74404		0.0691477	0.383556		-2.86988	-2.71011	-2.14513	-1.86704		0.159772	0.278098		28591875000		-0.418512	-0.400085	-0.416225	-0.417414		0.0184267	-0.00118822		-0.402251	-0.417998	-0.402201	-0.39989		-0.0157468	0.00231132
28700000000		-2.67	-2.67598	-3.17	-2.76036		-0.00597639	0.409638		-2.92	-2.70483	-2.148	-1.86464		0.215169	0.283355		28700000000		-0.427467	-0.407553	-0.421667	-0.421868		0.0199136	-0.000201601		-0.411	-0.427304	-0.4092	-0.40869		-0.0163042	0.000509799
29000625000		-2.65415	-2.66776	-3.32234	-2.82863		-0.0136062	0.493713		-2.90713	-2.68497	-2.24352	-1.85147		0.222165	0.392047		29000625000		-0.434063	-0.425682	-0.434906	-0.436029		0.00838079	-0.00112308		-0.43819	-0.449395	-0.417558	-0.427191		-0.0112051	-0.00963307
29200000000		-2.737	-2.68813	-3.43	-2.87654		0.0488678	0.553456		-2.87	-2.6733	-2.28	-1.84937		0.196696	0.430625		29200000000		-0.434333	-0.434005	-0.4446	-0.446754		0.000328616	-0.00215372		-0.453667	-0.459407	-0.424133	-0.434183		-0.00574041	-0.0100502
29410312500		-2.81973	-2.72733	-3.5223	-2.91331		0.0923973	0.608992		-2.89527	-2.66709	-2.21944	-1.86498		0.228179	0.354455		29410312500		-0.440958	-0.441337	-0.457722	-0.459112		-0.000379209	-0.00139003		-0.464004	-0.467532	-0.438982	-0.436584		-0.00352787	0.00239858
29700000000		-2.904	-2.79469	-3.53	-2.92819		0.109306	0.601805		-3.03	-2.67599	-2.094	-1.92729		0.35401	0.166714		29700000000		-0.4588	-0.454188	-0.4794	-0.477794		0.00461229	0.00160569		-0.473733	-0.479376	-0.4546	-0.43279		-0.00564284	0.0218099
29820000000		-2.92829	-2.8222	-3.4715	-2.92926		0.106088	0.54224		-3.10577	-2.68777	-2.07696	-1.96313		0.417998	0.113824		29820000000		-0.467631	-0.462004	-0.488924	-0.486132		0.00562696	0.00279202		-0.478471	-0.485919	-0.453097	-0.430687		-0.0074478	0.0224095
30200000000		-2.902	-2.90052	-3.32	-2.9599		0.00147799	0.360097		-3.22	-2.75726	-2.222	-2.08877		0.462736	0.133228		30200000000		-0.502133	-0.498622	-0.516667	-0.515091		0.00351149	0.00157536		-0.499533	-0.515033	-0.438467	-0.432941		-0.0154995	0.0055255
30230625000		-2.88934	-2.90713	-3.32827	-2.96627		-0.0177921	0.362008		-3.20976	-2.76435	-2.24665	-2.09853		0.445412	0.148122		30230625000		-0.505529	-0.502074	-0.518526	-0.517605		0.00345452	0.000920384		-0.50165	-0.517683	-0.438434	-0.434202		-0.0160336	0.00423239
30641250000		-2.65733	-3.02226	-3.55675	-3.1167		-0.364929	0.440053		-3.00682	-2.86477	-2.58442	-2.21423		0.142048	0.370187		30641250000		-0.551893	-0.548442	-0.544477	-0.55344		0.00345051	-0.00896319		-0.535048	-0.551202	-0.463073	-0.467427		-0.0161537	-0.00435414
30700000000		-2.635	-3.04475	-3.55	-3.145		-0.409747	0.405		-3.02	-2.87847	-2.605	-2.22931		0.141526	0.375686		30700000000		-0.557067	-0.554439	-0.549733	-0.558772		0.00262722	-0.009039		-0.5404	-0.555108	-0.469	-0.473668		-0.014708	-0.00466828
31052812500		-2.7221	-3.2077	-3.13848	-3.32327		-0.4856	-0.184789		-3.39922	-2.94717	-2.61363	-2.31966		0.452047	0.293976		31052812500		-0.579287	-0.585714	-0.591641	-0.590841		-0.00642757	0.000799784		-0.57095	-0.574256	-0.505841	-0.510346		-0.00330646	-0.00450517
31200000000		-2.92	-3.28276	-2.915	-3.39342		-0.362757	-0.478418		-3.52	-2.96624	-2.732	-2.35953		0.553763	0.372471		31200000000		-0.590933	-0.59704	-0.609467	-0.603924		-0.00610677	0.00554244		-0.5796	-0.581677	-0.5184	-0.522637		-0.00207701	-0.00423661
31464375000		-3.48859	-3.41377	-2.70478	-3.51171		0.0748272	-0.806926		-3.44535	-2.98072	-3.252	-2.43353		0.464634	0.818467		31464375000		-0.621566	-0.616217	-0.634692	-0.626909		0.00534944	0.00778318		-0.588052	-0.597393	-0.53352	-0.540507		-0.00934052	-0.00698728
31600000000		-3.74	-3.47483	-2.769	-3.57106		0.265171	-0.802061		-3.35	-2.97715	-3.48	-2.47132		0.372853	1.00868		31600000000		-0.635533	-0.625923	-0.6448	-0.638526		0.00961012	0.0062743		-0.594733	-0.607631	-0.5404	-0.548744		-0.0128974	-0.00834371
31876875000		-3.93803	-3.59284	-3.32323	-3.69598		0.345183	-0.372752		-3.25399	-2.96129	-3.50688	-2.54476		0.292695	0.962121		31876875000		-0.650171	-0.645783	-0.662702	-0.662086		0.00438801	0.000615609		-0.622224	-0.632482	-0.559698	-0.566682		-0.0102583	-0.00698447
32100000000		-4.02	-3.69348	-3.95	-3.80499		0.326515	0.145013		-3.31	-2.95983	-3.28	-2.59982		0.350166	0.680183		32100000000		-0.6614	-0.66182	-0.6788	-0.680918		-0.000420276	-0.00211821		-0.647067	-0.654629	-0.583067	-0.584462		-0.00756252	-0.00139508
32289375000		-4.20215	-3.79191	-4.42373	-3.90291		0.410242	0.520822		-3.44906	-2.98142	-3.082	-2.6508		0.467642	0.431196		32289375000		-0.679472	-0.675445	-0.695826	-0.696187		0.00402741	-0.000361044		-0.66228	-0.67355	-0.608613	-0.601695		-0.0112699	0.00691805
32600000000		-4.56	-3.98487	-4.89	-4.0704		0.575134	0.819603		-3.66	-3.08179	-2.99	-2.76358		0.578206	0.226415		32600000000		-0.712733	-0.697531	-0.7208	-0.718098		0.0152022	0.00270212		-0.683067	-0.703178	-0.644933	-0.632477		-0.0201113	0.0124566
32702812500		-4.63271	-4.05161	-4.93075	-4.12682		0.581099	0.803927		-3.67327	-3.13127	-3.06617	-2.81369		0.542002	0.252482		32702812500		-0.720259	-0.704562	-0.725546	-0.724101		0.0156968	0.0014445		-0.691616	-0.71286	-0.651059	-0.642973		-0.0212437	0.0080857
33100000000		-4.64	-4.27826	-4.95	-4.34269		0.361741	0.607306		-3.54	-3.38103	-3.45	-3.07426		0.158975	0.375742		33100000000		-0.734733	-0.728947	-0.735467	-0.741739		0.0057864	-0.00627213		-0.7324	-0.752006	-0.663067	-0.684449		-0.0196061	-0.0213828
33116250000		-4.63281	-4.28551	-4.95983	-4.35127		0.347292	0.608559		-3.53377	-3.39284	-3.45368	-3.08662		0.140924	0.367066		33116250000		-0.735143	-0.729819	-0.735993	-0.742365		0.00532439	-0.00637217		-0.734166	-0.753714	-0.663906	-0.686225		-0.0195478	-0.0223184
33530625000		-4.47916	-4.40944	-5.4308	-4.5554		0.0697242	0.875402		-3.394	-3.71803	-3.24559	-3.42118		-0.324036	-0.175589		33530625000		-0.748782	-0.749606	-0.758876	-0.759996		-0.00082449	-0.00111962		-0.778474	-0.800796	-0.709914	-0.735859		-0.0223216	-0.025945
33600000000		-4.5	-4.42193	-5.49	-4.58593		0.0780689	0.904067		-3.36	-3.77459	-3.22	-3.47802		-0.414592	-0.258017		33600000000		-0.752067	-0.752835	-0.764133	-0.763726		-0.000768646	0.000406981		-0.785733	-0.809258	-0.7224	-0.74524		-0.0235247	-0.0228398
33945000000		-4.8156	-4.47176	-5.51069	-4.71568		0.343845	0.795006		-3.17263	-4.04751	-3.33848	-3.74857		-0.874879	-0.41009		33945000000		-0.776095	-0.771199	-0.792731	-0.786695		0.00489601	0.006036		-0.824528	-0.853125	-0.794421	-0.793943		-0.0285971	0.000478384
34100000000		-4.89	-4.49492	-5.465	-4.7595		0.395079	0.705501		-3.175	-4.15963	-3.425	-3.85908		-0.98463	-0.434084		34100000000		-0.792733	-0.781541	-0.8048	-0.799184		0.0111923	0.00561583		-0.847067	-0.873406	-0.8204	-0.814767		-0.0263389	0.00563311
34360312500		-4.76026	-4.53442	-5.44209	-4.80821		0.225839	0.63388		-3.44438	-4.3312	-3.53062	-4.02133		-0.886817	-0.490715		34360312500		-0.826294	-0.80142	-0.822668	-0.822766		0.0248737	-9.8114e-05		-0.893254	-0.906038	-0.843052	-0.844298		-0.012784	-0.00124641
34600000000		-4.795	-4.56387	-5.44	-4.82337		0.23113	0.61663		-4	-4.47301	-3.845	-4.14215		-0.473005	-0.297154		34600000000		-0.8434	-0.821138	-0.843467	-0.846522		0.0222624	-0.00305508		-0.9284	-0.931621	-0.861067	-0.86272		-0.00322137	-0.00165326
34775625000		-5.1331	-4.57647	-5.41506	-4.82032		0.556632	0.594737		-4.56301	-4.5683	-4.34357	-4.22202		-0.00529316	0.121543		34775625000		-0.838154	-0.835584	-0.864409	-0.863636		0.00256972	0.0007731		-0.940673	-0.945802	-0.883681	-0.871425		-0.00512928	0.0122562
35000000000		-5.475	-4.57921	-5.34	-4.80552		0.895792	0.534476		-5.225	-4.68271	-5.075	-4.32756		0.542287	0.747436		35000000000		-0.8314	-0.853181	-0.887467	-0.882977		-0.0217806	0.00448992		-0.949733	-0.957081	-0.907067	-0.878138		-0.00734781	0.0289283
35191875000		-5.25509	-4.57694	-5.23308	-4.78854		0.678152	0.44454		-5.55047	-4.78216	-5.54126	-4.43282		0.768319	1.10843		35191875000		-0.845817	-0.867151	-0.894675	-0.895489		-0.021334	-0.000814069		-0.961845	-0.962299	-0.90602	-0.881207		-0.000453883	0.0248134
35500000000		-4.53	-4.58571	-4.975	-4.76483		-0.0557133	0.210167		-5.935	-4.96636	-6	-4.64434		0.968636	1.35566		35500000000		-0.886733	-0.886959	-0.8968	-0.906576		-0.000226025	-0.00977637		-0.977733	-0.967254	-0.889067	-0.884029		0.0104789	0.0050378
35608125000		-4.40018	-4.59765	-4.86122	-4.76004		-0.197477	0.101181		-6.14313	-5.04329	-6.11348	-4.72585		1.09984	1.38764		35608125000		-0.89754	-0.893008	-0.900191	-0.909248		0.0045321	-0.00905662		-0.977705	-0.969238	-0.887997	-0.885205		0.00846659	0.00279205
36000000000		-4.485	-4.68919	-4.58	-4.77194		-0.204185	-0.191941		-6.8	-5.36862	-6.33	-5.01417		1.43138	1.31583		36000000000		-0.920067	-0.912486	-0.923467	-0.923733		0.00758114	-0.00026586		-0.9724	-0.982151	-0.903067	-0.894988		-0.00975137	0.00807851
36025312500		-4.50123	-4.69694	-4.5802	-4.77477		-0.195712	-0.194569		-6.80697	-5.38997	-6.33093	-5.03108		1.41701	1.29985		36025312500		-0.921309	-0.913784	-0.925078	-0.925281		0.00752473	-0.000203106		-0.973114	-0.983323	-0.904156	-0.896084		-0.0102093	0.00807118
36442500000		-4.72501	-4.83387	-4.8079	-4.85338		-0.108853	-0.0454837		-6.38528	-5.68246	-6.10074	-5.25949		0.702822	0.841246		36442500000		-0.947003	-0.940944	-0.955461	-0.96313		0.00605889	-0.0076689		-1.00249	-1.00901	-0.920056	-0.923706		-0.00651741	-0.00365084
36500000000		-4.75	-4.85205	-4.835	-4.86683		-0.102049	-0.0318282		-6.32	-5.70831	-6.035	-5.28338		0.611691	0.751621		36500000000		-0.9514	-0.945973	-0.961467	-0.969498		0.00542717	-0.00803125		-1.0064	-1.01352	-0.923067	-0.928738		-0.00712209	-0.00567173
36860625000		-4.84261	-4.95664	-4.81338	-4.94597		-0.114026	-0.132597		-6.15969	-5.79068	-5.54725	-5.39025		0.369016	0.157001		36860625000		-0.98524	-0.984327	-1.00833	-1.00956		0.000913131	-0.00123251		-1.02159	-1.04458	-0.952749	-0.965384		-0.0229905	-0.0126353
37000000000		-4.82	-4.99419	-4.755	-4.96882		-0.17419	-0.213824		-6.11	-5.79867	-5.405	-5.4121		0.311331	-0.0070974		37000000000		-1.00207	-1.00114	-1.02413	-1.02339		0.000922462	0.000743387		-1.02907	-1.05634	-0.969067	-0.981362		-0.0272744	-0.012295
37278750000		-4.71356	-5.06797	-4.68927	-5.0029		-0.354412	-0.31363		-5.9078	-5.80504	-5.3512	-5.43625		0.102752	-0.0850412		37278750000		-1.041	-1.03542	-1.04413	-1.04829		0.00558483	-0.00416602		-1.05443	-1.07585	-1.00719	-1.01441		-0.0214261	-0.00722157
37500000000		-4.835	-5.12749	-4.88	-5.02595		-0.292489	-0.145953		-5.84	-5.82083	-5.56	-5.45231		0.0191692	0.10769		37500000000		-1.0694	-1.06135	-1.0608	-1.06725		0.00805119	-0.00644899		-1.07573	-1.08611	-1.03573	-1.03988		-0.0103733	-0.00415092
37697812500		-5.2513	-5.18152	-5.33441	-5.04935		0.0697784	0.285059		-5.97929	-5.84699	-5.91305	-5.47707		0.132296	0.435979		37697812500		-1.08795	-1.08276	-1.08461	-1.08505		0.00518266	-0.000440649		-1.08919	-1.09483	-1.0551	-1.06067		-0.00563515	-0.00556572
38000000000		-5.91583	-5.2646	-6.09417	-5.09903		0.65123	0.995135		-6.3075	-5.90819	-6.30583	-5.54984		0.399313	0.755988		38000000000		-1.11207	-1.11121	-1.12413	-1.11573		0.000854621	0.00840221		-1.1064	-1.11698	-1.0764	-1.08835		-0.0105767	-0.0119489
38116875000		-6.00169	-5.29665	-6.25566	-5.12387		0.705043	1.13178		-6.37781	-5.93849	-6.27478	-5.5883		0.43932	0.686475		38116875000		-1.12313	-1.12054	-1.13554	-1.12869		0.00258416	0.00685231		-1.11496	-1.13106	-1.08365	-1.09911		-0.0161004	-0.0154634
38500000000		-5.96583	-5.40724	-6.31167	-5.23154		0.55859	1.08013		-6.33167	-6.0561	-5.76083	-5.74407		0.275566	0.0167627		38500000000		-1.1614	-1.1476	-1.16947	-1.17468		0.0138046	-0.00520882		-1.15773	-1.20187	-1.11973	-1.14323		-0.0441343	-0.0234987
38536875000		-5.98285	-5.41928	-6.29901	-5.24425		0.563575	1.05477		-6.31108	-6.06793	-5.71584	-5.76091		0.243146	-0.0450638		38536875000		-1.16456	-1.15046	-1.17386	-1.17934		0.014095	-0.00547905		-1.16326	-1.20995	-1.12523	-1.14867		-0.046684	-0.0234367
38900000000		-6.28333	-5.56441	-6.115	-5.39168		0.71892	0.72332		-6.03083	-6.17514	-5.56	-5.92904		-0.144302	-0.369036		38900000000		-1.1974	-1.18907	-1.22813	-1.22834		0.00833435	-0.000206255		-1.2344	-1.29021	-1.19507	-1.21324		-0.0558111	-0.0181732
38956875000		-6.29405	-5.59283	-6.07416	-5.41808		0.701221	0.656085		-5.98082	-6.18903	-5.58478	-5.95335		-0.208219	-0.368574		38956875000		-1.20471	-1.19758	-1.23703	-1.23676		0.00712424	0.000263053		-1.24859	-1.30182	-1.20693	-1.2243		-0.0532256	-0.0173684
39377812500		-5.96229	-5.84692	-5.78635	-5.63572		0.115375	0.15063		-5.87435	-6.26005	-6.03704	-6.07933		-0.385692	-0.0422894		39377812500		-1.28415	-1.28313	-1.30538	-1.30929		0.00102711	-0.00390811		-1.35176	-1.3727	-1.28569	-1.30053		-0.0209422	-0.0148434
39400000000		-5.93583	-5.86145	-5.77792	-5.64812		0.0743813	0.129802		-5.89458	-6.26251	-6.06667	-6.08226		-0.367923	-0.0155978		39400000000		-1.2894	-1.28842	-1.30947	-1.31373		0.00097884	-0.00425974		-1.35573	-1.37586	-1.28907	-1.30389		-0.0201286	-0.0148218
39798750000		-5.59384	-6.11288	-5.7302	-5.87967		-0.519042	-0.149472		-6.71209	-6.29293	-6.63048	-6.08345		0.419158	0.547032		39798750000		-1.39218	-1.38762	-1.39487	-1.4024		0.00455244	-0.0075251		-1.40061	-1.42745	-1.33637	-1.35149		-0.0268413	-0.0151205
39900000000		-5.59333	-6.16862	-5.705	-5.93939		-0.575283	-0.234385		-6.97667	-6.29804	-6.80333	-6.07748		0.678627	0.725855		39900000000		-1.41807	-1.41235	-1.41947	-1.42656		0.00571248	-0.00709471		-1.4124	-1.43981	-1.3464	-1.3611		-0.0274059	-0.0146995
40220625000		-5.86616	-6.32104	-5.58718	-6.12366		-0.454871	-0.536483		-7.65326	-6.31691	-7.40387	-6.08097		1.33634	1.32291		40220625000		-1.49178	-1.4859	-1.50088	-1.503		0.00588728	-0.00212173		-1.46691	-1.47927	-1.37966	-1.39078		-0.0123537	-0.0111183
40400000000		-6.06	-6.39553	-5.69417	-6.22075		-0.335527	-0.526582		-7.79792	-6.335	-7.64125	-6.11346		1.46291	1.52779		40400000000		-1.52807	-1.52332	-1.54547	-1.54383		0.00475083	0.0016414		-1.49573	-1.50232	-1.4004	-1.40948		-0.00659052	-0.00907952
40642500000		-6.22724	-6.49123	-6.18681	-6.34682		-0.263984	-0.160012		-7.65156	-6.37607	-7.70376	-6.18703		1.27549	1.51673		40642500000		-1.57196	-1.56887	-1.60088	-1.59645		0.00309787	0.00443457		-1.51992	-1.53559	-1.43143	-1.43863		-0.0156741	-0.00719336
40900000000		-6.42458	-6.59285	-6.69708	-6.47902		-0.168262	0.218063		-7.415	-6.44291	-7.50458	-6.28246		0.97209	1.22213		40900000000		-1.61007	-1.61085	-1.65347	-1.64986		-0.000779642	0.00360986		-1.54373	-1.57443	-1.46507	-1.47503		-0.0306951	-0.0099666
41065312500		-6.64374	-6.65785	-6.77947	-6.56557		-0.0141081	0.213901		-7.39329	-6.48788	-7.28077	-6.34254		0.90541	0.938223		41065312500		-1.62988	-1.63579	-1.68429	-1.68322		-0.00590901	0.00106808		-1.56781	-1.60133	-1.48569	-1.50173		-0.0335222	-0.0160379
41400000000		-7.18083	-6.7855	-6.77708	-6.74524		0.395329	0.031845		-7.18792	-6.54603	-6.6725	-6.43587		0.641883	0.236631		41400000000		-1.6834	-1.68656	-1.74413	-1.74797		-0.00315617	-0.00383671		-1.62973	-1.66037	-1.53373	-1.56292		-0.0306324	-0.0291824
41488125000		-7.30443	-6.81765	-6.86013	-6.79125		0.486775	0.0688741		-6.97847	-6.54746	-6.49004	-6.45088		0.431007	0.0391631		41488125000		-1.70549	-1.70087	-1.76018	-1.7637		0.00461943	-0.00351927		-1.64599	-1.67687	-1.54974	-1.57982		-0.0308759	-0.0300808
41900000000		-7.73417	-6.94758	-7.715	-6.97848		0.78659	0.736522		-6.02125	-6.46705	-5.98208	-6.44404		-0.445797	-0.461957		41900000000		-1.8094	-1.77117	-1.8288	-1.82367		0.0382268	0.00513208		-1.72507	-1.75599	-1.63173	-1.65631		-0.030921	-0.0245754
41911875000		-7.74405	-6.95048	-7.7442	-6.98288		0.793567	0.761312		-6.0206	-6.4633	-5.98558	-6.4416		-0.442696	-0.456024		41911875000		-1.81116	-1.77308	-1.8304	-1.82497		0.0380821	0.00542397		-1.72767	-1.75821	-1.63391	-1.65835		-0.0305432	-0.0244438
42300000000		-7.88917	-7.00251	-8.49833	-7.08472		0.886655	1.41361		-6.565	-6.33326	-6.53583	-6.30183		0.23174	0.234006		42300000000		-1.82607	-1.82075	-1.8628	-1.85289		0.005316	0.00990853		-1.80773	-1.82348	-1.69507	-1.71749		-0.0157418	-0.0224207
42335625000		-7.87237	-7.00221	-8.53033	-7.08957		0.870154	1.44076		-6.5778	-6.32251	-6.59209	-6.28524		0.255299	0.306854		42335625000		-1.82595	-1.82316	-1.86359	-1.85411		0.00279121	0.00948471		-1.8125	-1.82845	-1.7002	-1.72217		-0.015951	-0.0219718
42760312500		-7.57812	-6.93101	-8.52861	-7.07918		0.647109	1.44943		-5.90204	-6.2332	-6.92984	-6.09115		-0.331168	0.838694		42760312500		-1.82703	-1.82657	-1.85739	-1.85342		0.000465644	0.00396964		-1.84264	-1.87512	-1.75815	-1.7683		-0.0324804	-0.0101514
42800000000		-7.58333	-6.91921	-8.52	-7.07124		0.664128	1.44876		-5.82167	-6.22826	-6.92833	-6.07622		-0.406593	0.852116		42800000000		-1.82673	-1.82541	-1.8568	-1.85205		0.00132008	0.00475092		-1.84573	-1.87882	-1.76307	-1.77171		-0.0330851	-0.00864716
43185000000		-7.9334	-6.77751	-8.46878	-6.93876		1.15589	1.53003		-5.51553	-6.20629	-6.76001	-5.97104		-0.690763	0.788967		43185000000		-1.81752	-1.8151	-1.85768	-1.83736		0.00241523	0.0203156		-1.89357	-1.91682	-1.80596	-1.80445		-0.0232549	0.00150237
43300000000		-7.95	-6.72955	-8.39083	-6.88384		1.22045	1.50699		-5.63833	-6.2078	-6.73917	-5.94999		-0.569469	0.789177		43300000000		-1.81407	-1.81537	-1.8568	-1.83629		-0.00130618	0.0205069		-1.90907	-1.93065	-1.81773	-1.81716		-0.0215835	0.00057416
43610625000		-7.44451	-6.59044	-7.88861	-6.71466		0.854073	1.17395		-6.35316	-6.22023	-6.84715	-5.90441		0.132922	0.942744		43610625000		-1.81536	-1.8311	-1.85361	-1.85425		-0.0157336	-0.000632745		-1.94564	-1.9784	-1.85214	-1.86893		-0.0327671	-0.0167901
43800000000		-6.97917	-6.49722	-7.43917	-6.60365		0.481952	0.835521		-6.65167	-6.22602	-6.83083	-5.87908		0.425643	0.951756		43800000000		-1.8394	-1.85431	-1.87013	-1.88581		-0.0149132	-0.015677		-1.9724	-2.01708	-1.88107	-1.91729		-0.0446808	-0.0362254
44036250000		-6.48976	-6.36997	-6.83013	-6.46056		0.119797	0.369577		-6.5044	-6.22148	-6.54489	-5.8515		0.282918	0.69339		44036250000		-1.90581	-1.90142	-1.92782	-1.94431		0.00439231	-0.0164894		-2.02054	-2.07806	-1.93196	-1.9904		-0.0575144	-0.0584363
44300000000		-5.97417	-6.21426	-6.245	-6.29672		-0.240095	-0.0517184		-6.08333	-6.1956	-6.14	-5.83211		-0.112269	0.307893		44300000000		-1.99873	-1.97928	-2.02147	-2.02613		0.0194542	-0.00466451		-2.09773	-2.16352	-2.00773	-2.07714		-0.065789	-0.0694072
44462812500		-5.61443	-6.11634	-6.00081	-6.1944		-0.501911	-0.193598		-5.95554	-6.1766	-6.00049	-5.82922		-0.221056	0.171275		44462812500		-2.05042	-2.03658	-2.08261	-2.08098		0.0138375	0.00162782		-2.15783	-2.22199	-2.06276	-2.12759		-0.0641649	-0.0648298
44800000000		-5.08583	-5.92799	-5.64167	-5.98567		-0.842154	-0.344		-6.22125	-6.16004	-6	-5.84809		0.0612127	0.151914		44800000000		-2.1614	-2.16271	-2.21213	-2.1976		-0.00130846	0.0145312		-2.28707	-2.34434	-2.1764	-2.21848		-0.057269	-0.0420838
44889375000		-5.07015	-5.88461	-5.53982	-5.93328		-0.814453	-0.393463		-6.41365	-6.16606	-6.04525	-5.85713		0.247592	0.188123		44889375000		-2.19759	-2.19522	-2.24754	-2.22954		0.00237544	0.0180081		-2.31684	-2.37479	-2.20236	-2.24206		-0.0579552	-0.0397027
45300000000		-5.37542	-5.73428	-4.99287	-5.72684		-0.358868	-0.733961		-7.09583	-6.25931	-6.17583	-5.9061		0.836528	0.26973		45300000000		-2.36607	-2.33348	-2.3888	-2.38624		0.0325902	0.00255974		-2.4264	-2.50178	-2.31373	-2.37145		-0.0753796	-0.0577147
45316875000		-5.38564	-5.72978	-4.96947	-5.71995		-0.344141	-0.750482		-7.08895	-6.26471	-6.16972	-5.90807		0.824234	0.261656		45316875000		-2.37149	-2.33906	-2.39294	-2.39313		0.0324274	-0.000187133		-2.4303	-2.50695	-2.31884	-2.37803		-0.0766487	-0.0591954
45744375000		-5.29966	-5.65672	-4.61047	-5.58533		-0.357061	-0.974852		-6.35197	-6.40888	-5.80971	-5.95354		-0.0569134	-0.143831		45744375000		-2.49319	-2.49156	-2.50141	-2.57644		0.00163772	-0.0750277		-2.55328	-2.6552	-2.48325	-2.57688		-0.101924	-0.0936304
45800000000		-5.24425	-5.65279	-4.63083	-5.57146		-0.408539	-0.940632		-6.3175	-6.42586	-5.77583	-5.95953		-0.108364	-0.183697		45800000000		-2.5154	-2.51406	-2.52613	-2.60065		0.00134279	-0.0745184		-2.57773	-2.67838	-2.5104	-2.60502		-0.100649	-0.0946232
46172812500		-4.88947	-5.65828	-5.13725	-5.48027		-0.768814	-0.343012		-6.75328	-6.52519	-5.80262	-6.00728		0.228086	-0.204663		46172812500		-2.70978	-2.67652	-2.75398	-2.75603		0.0332676	-0.00204277		-2.78415	-2.84893	-2.70731	-2.78447		-0.0647865	-0.0771636
46200000000		-4.88833	-5.66084	-5.17667	-5.47302		-0.772508	-0.29635		-6.77583	-6.53203	-5.81375	-6.01154		0.243806	-0.197793		46200000000		-2.72273	-2.68856	-2.7688	-2.76656		0.0341765	0.00223898		-2.7984	-2.86145	-2.7204	-2.79612		-0.0630535	-0.0757241
46601250000		-5.46013	-5.73257	-5.5893	-5.37996		-0.272442	0.209337		-6.55069	-6.64214	-6.10232	-6.09666		-0.0914552	0.00565733		46601250000		-2.85722	-2.85259	-2.90487	-2.90668		0.0046268	-0.00181329		-2.95694	-3.02067	-2.8744	-2.93926		-0.0637304	-0.0648606
46700000000		-5.7075	-5.75998	-5.69625	-5.3718		-0.0524837	0.324454		-6.5025	-6.67486	-6.25083	-6.12627		-0.172363	0.124564		46700000000		-2.8854	-2.88612	-2.92947	-2.93715		-0.000715211	-0.0076823		-2.98773	-3.04782	-2.90707	-2.96741		-0.0600883	-0.0603428
47030625000		-6.52626	-5.88454	-6.19347	-5.43544		0.641723	0.758028		-6.80968	-6.81621	-6.95092	-6.26083		-0.00652816	0.690085		47030625000		-2.99228	-2.98178	-3.02611	-3.02939		0.0105027	-0.00327922		-3.08337	-3.11256	-3.01268	-3.04703		-0.0291937	-0.0343507
47200000000		-6.77583	-5.97125	-6.47083	-5.53879		0.804586	0.932046		-7.14667	-6.9149	-7.22833	-6.35546		0.231762	0.872872		47200000000		-3.04273	-3.02697	-3.07547	-3.07198		0.0157676	0.00349115		-3.12173	-3.14237	-3.0544	-3.08194		-0.0206395	-0.0275438
47460000000		-6.79895	-6.14016	-6.80629	-5.77046		0.658789	1.03584		-7.68183	-7.11295	-7.3171	-6.54136		0.568881	0.775738		47460000000		-3.1038	-3.10145	-3.14141	-3.13726		0.00235557	0.00414873		-3.16417	-3.20402	-3.09463	-3.13585		-0.03985	-0.0412283
47700000000		-6.7525	-6.33807	-6.87917	-6.02255		0.414427	0.856621		-7.91333	-7.35146	-7.22167	-6.76283		0.561871	0.458841		47700000000		-3.16807	-3.18295	-3.20613	-3.20503		-0.0148845	0.00110194		-3.2124	-3.29137	-3.13373	-3.19511		-0.0789735	-0.0613761
47890312500		-6.87177	-6.5215	-6.70551	-6.22021		0.350276	0.485301		-7.78593	-7.5686	-7.17709	-6.97717		0.217332	0.199921		47890312500		-3.24133	-3.25526	-3.27062	-3.26923		-0.0139293	0.0013844		-3.2747	-3.37594	-3.18591	-3.25513		-0.101245	-0.0692215
48200000000		-6.98667	-6.86271	-6.20417	-6.50566		0.123955	-0.301497		-7.58083	-7.94547	-7.25333	-7.39797		-0.364639	-0.144637		48200000000		-3.3834	-3.38155	-3.3988	-3.39821		0.00185186	0.000591247		-3.4124	-3.52188	-3.31507	-3.38241		-0.109478	-0.0673387
48320625000		-6.86278	-7.00788	-6.02133	-6.61298		-0.145096	-0.59165		-7.70556	-8.09163	-7.33879	-7.57825		-0.386072	-0.239457		48320625000		-3.43764	-3.43196	-3.45429	-3.45386		0.00567541	0.000433777		-3.47228	-3.57562	-3.37799	-3.43761		-0.103341	-0.0596204
48700000000		-6.375	-7.50201	-5.78	-6.99111		-1.12701	-1.21111		-8.375	-8.53072	-7.635	-8.16225		-0.15572	-0.527248		48700000000		-3.5974	-3.58868	-3.6328	-3.63159		0.00872217	0.0012062		-3.6524	-3.71791	-3.56507	-3.6065		-0.0655078	-0.0414332
48751875000		-6.37648	-7.57378	-5.80552	-7.052		-1.1973	-1.24648		-8.41574	-8.58988	-7.65856	-8.24078		-0.174142	-0.58222		48751875000		-3.61856	-3.60959	-3.6562	-3.65485		0.00896592	0.00134894		-3.67351	-3.73467	-3.58341	-3.62703		-0.0611581	-0.043627
49183125000		-7.12607	-8.20667	-6.82546	-7.65996		-1.0806	-0.834495		-8.58733	-9.09882	-7.97919	-8.85757		-0.511496	-0.878386		49183125000		-3.78481	-3.77459	-3.83377	-3.82868		0.0102123	0.00509108		-3.81017	-3.8576	-3.69058	-3.76626		-0.0474279	-0.0756784
49200000000		-7.17	-8.23269	-6.9	-7.68655		-1.06269	-0.786552		-8.615	-9.11986	-8.01	-8.88052		-0.504864	-0.870523		49200000000		-3.79073	-3.78064	-3.84013	-3.83483		0.0100904	0.0053054		-3.8144	-3.86199	-3.69507	-3.77095		-0.0475888	-0.075882
49600000000		-8.285	-8.85312	-8.86	-8.34472		-0.568124	0.515283		-9.69	-9.63852	-9.07	-9.40467		0.0514757	-0.334666		49600000000		-3.92073	-3.9165	-3.97147	-3.9687		0.00422876	0.00276785		-3.9084	-3.96316	-3.8264	-3.88074		-0.0547569	-0.0543361
49615312500		-8.33053	-8.87615	-8.91334	-8.37031		-0.545615	0.543034		-9.72166	-9.6586	-9.108	-9.42412		0.0630582	-0.316117		49615312500		-3.9256	-3.92153	-3.97543	-3.97341		0.00407142	0.00201747		-3.9123	-3.96705	-3.83147	-3.88518		-0.0547456	-0.053716
50047500000		-9.65559	-9.4519	-9.37031	-9.07834		0.203694	0.291967		-10.4047	-10.1986	-10.0904	-9.95856		0.206106	0.131874		50047500000		-4.06805	-4.0648	-4.07541	-4.09984		0.00324953	-0.0244297		-4.03438	-4.08477	-3.96196	-4.02054		-0.0503895	-0.0585786
50100000000		-9.815	-9.50817	-9.345	-9.16148		0.306832	0.183521		-10.57	-10.2581	-10.255	-10.0215		0.31188	0.233459		50100000000		-4.08607	-4.0829	-4.09013	-4.11503		0.00316427	-0.0248975		-4.04907	-4.10064	-3.97773	-4.03722		-0.0515772	-0.0594826

## Sheet: c
	TX X IQ skew/ps					TX XY skew/ps					RX Y IQskew/ps					Rx XY skew/ps
pre-set skew	-16	18	6	-11	2	13	17	-8	-5	7	-12	-19	14	2	12	17	-14	1	9	-7
estimated skew	-16.1853	18.0377	5.9593	-10.8246	2.156	13.027	16.8789	-7.9336	-4.9892	7.0813	-11.9804	-19.1209	14.0187	2.0754	12.0597	17.1149	-13.8823	0.8589	9.1072	-6.9513
skew error	-0.1853	0.0377	-0.0407	0.1754	0.156	0.027	-0.1211	0.0664	0.0108	0.0813	0.0196	-0.1209	0.0187	0.0754	0.0597	0.1149	0.1177	-0.1411	0.1072	0.0487
