# Supplementary material for: Frequency-dependent impairment calibration and estimation for a 96 GBaud coherent optical transceiver
Source: Commun Eng. 2024 Jan 5;3:5. doi: 10.1038/s44172-023-00147-3 (PMC10955956; doi:10.1038/s44172-023-00147-3)
Supplement: Supplementary file 3 — Supplementary Data 2 [file 44172_2023_147_MOESM3_ESM.xlsx]

## Sheet: a-b
Frequency/GHz		TXI osa base/dB	TXQ osa base/dB	TYI osa base/dB	TYQ osa base/dB		TXI obRained/dB	TXQ obRained/dB	TYI obRained/dB	TYQ obRained/dB		TXI error/dB	TXQ error/dB	TYI error/dB	TYQ error/dB
0		0	0	0	0		0	0	0	0		0	0	0	0
0.5315		0.027598	-0.002284	0.001032	0.00437		5.68434e-15	-3.55271e-16	2.13163e-15	-7.10543e-15		-0.027598	0.002284	-0.001032	-0.00437
0.75		0.004	-0.032	0.029	0		0.0387335	0.0116952	0.0601557	0.00331567		0.0347335	0.0436952	0.0311557	0.00331567
0.953		-0.003308	-0.055548	0.051736	-0.014616		0.0747193	0.0225608	0.116044	0.00639612		0.0780273	0.0781088	0.0643081	0.0210121
1		-0.005	-0.061	0.057	-0.018		0.0605817	-0.000760026	0.0914404	-0.0118084		0.0655817	0.06024	0.0344404	0.00619159
1.25		-0.064	-0.111	0.06	-0.03		-0.0146182	-0.124807	-0.03943	-0.108641		0.0493818	-0.0138069	-0.09943	-0.0786411
1.3755		-0.094622	-0.132586	0.059498	-0.049076		-0.0523686	-0.187078	-0.105127	-0.157251		0.0422534	-0.0544924	-0.164625	-0.108175
1.5		-0.125	-0.154	0.059	-0.068		-0.156015	-0.301058	-0.222723	-0.299104		-0.0310151	-0.147058	-0.281723	-0.231104
1.75		-0.184	-0.221	0.032	-0.122		-0.36414	-0.529932	-0.458859	-0.58395		-0.18014	-0.308932	-0.490859	-0.46195
1.799		-0.202032	-0.23472	0.022592	-0.13474		-0.404933	-0.574792	-0.505142	-0.63978		-0.202901	-0.340072	-0.527734	-0.50504
2		-0.276	-0.291	-0.016	-0.187		-0.503834	-0.6675	-0.557422	-0.67873		-0.227834	-0.3765	-0.541422	-0.49173
2.2235		-0.33858	-0.357156	-0.068746	-0.246004		-0.613805	-0.770586	-0.615555	-0.72204		-0.275225	-0.41343	-0.546809	-0.476036
2.25		-0.346	-0.365	-0.075	-0.253		-0.619193	-0.772758	-0.611784	-0.717497		-0.273193	-0.407758	-0.536784	-0.464497
2.5		-0.434	-0.442	-0.128	-0.28		-0.670025	-0.793248	-0.576213	-0.674637		-0.236025	-0.351248	-0.448213	-0.394637
2.649		-0.475124	-0.48372	-0.156608	-0.297284		-0.70032	-0.80546	-0.555013	-0.649093		-0.225196	-0.32174	-0.398405	-0.351809
2.75		-0.503	-0.512	-0.176	-0.309		-0.627831	-0.748156	-0.497342	-0.558094		-0.124831	-0.236156	-0.321342	-0.249094
3		-0.551	-0.57	-0.205	-0.33		-0.448403	-0.606313	-0.354592	-0.332847		0.102597	-0.0363135	-0.149592	-0.00284701
3.0755		-0.573952	-0.587516	-0.214966	-0.329698		-0.394215	-0.563477	-0.311482	-0.264823		0.179737	0.0240389	-0.0965159	0.0648755
3.25		-0.627	-0.628	-0.238	-0.329		-0.491501	-0.600476	-0.359982	-0.330753		0.135499	0.0275238	-0.121982	-0.00175321
3.5		-0.675	-0.658	-0.247	-0.318		-0.63088	-0.653484	-0.429467	-0.42521		0.0441205	0.00451635	-0.182467	-0.10721
3.503		-0.675612	-0.65842	-0.247216	-0.31818		-0.632552	-0.65412	-0.430301	-0.426343		0.0430599	0.00430026	-0.183085	-0.108163
3.75		-0.726	-0.693	-0.265	-0.333		-0.810423	-0.817165	-0.564824	-0.538755		-0.0844234	-0.124165	-0.299824	-0.205755
3.9315		-0.779724	-0.713328	-0.285328	-0.34026		-0.941126	-0.936973	-0.663674	-0.621357		-0.161402	-0.223645	-0.378346	-0.281097
4		-0.8	-0.721	-0.293	-0.343		-0.978571	-0.940728	-0.660418	-0.635205		-0.178571	-0.219728	-0.367418	-0.292205
4.25		-0.866	-0.754	-0.311	-0.335		-1.11523	-0.954433	-0.648534	-0.685747		-0.249232	-0.200433	-0.337534	-0.350747
4.361		-0.895304	-0.777532	-0.329204	-0.334556		-1.17591	-0.960518	-0.643258	-0.708187		-0.280605	-0.182986	-0.314054	-0.373631
4.5		-0.932	-0.807	-0.352	-0.334		-1.15395	-0.947775	-0.628842	-0.642814		-0.221954	-0.140775	-0.276842	-0.308814
4.75		-0.999	-0.854	-0.378	-0.342		-1.11447	-0.924856	-0.602915	-0.525236		-0.115466	-0.0708565	-0.224915	-0.183236
4.7915		-1.01178	-0.860806	-0.383478	-0.343826		-1.10791	-0.921052	-0.598611	-0.505718		-0.0961286	-0.060246	-0.215133	-0.161892
5		-1.076	-0.895	-0.411	-0.353		-1.28378	-1.04981	-0.71532	-0.573744		-0.207782	-0.154814	-0.30432	-0.220744
5.223		-1.16163	-0.94852	-0.448464	-0.346756		-1.47189	-1.18753	-0.840145	-0.646501		-0.310253	-0.23901	-0.391681	-0.299745
5.25		-1.172	-0.955	-0.453	-0.346		-1.46417	-1.18398	-0.830616	-0.634352		-0.292172	-0.228979	-0.377616	-0.288352
5.5		-1.23	-1.017	-0.488	-0.358		-1.39275	-1.1511	-0.742379	-0.521864		-0.162753	-0.134096	-0.254379	-0.163864
5.6555		-1.25923	-1.04499	-0.509148	-0.348048		-1.34833	-1.13064	-0.687496	-0.451896		-0.0890965	-0.085653	-0.178348	-0.103848
5.75		-1.277	-1.062	-0.522	-0.342		-1.35747	-1.16393	-0.688034	-0.450962		-0.0804729	-0.101935	-0.166034	-0.108962
6		-1.316	-1.129	-0.553	-0.371		-1.38166	-1.25201	-0.689455	-0.448493		-0.0656592	-0.123008	-0.136455	-0.077493
6.089		-1.32882	-1.14751	-0.565816	-0.367796		-1.39027	-1.28336	-0.689961	-0.447614		-0.0614536	-0.135851	-0.124145	-0.0798179
6.25		-1.352	-1.181	-0.589	-0.362		-1.36487	-1.30378	-0.703126	-0.479657		-0.0128709	-0.122783	-0.114126	-0.117657
6.5		-1.391	-1.239	-0.614	-0.38		-1.32543	-1.33549	-0.723568	-0.529413		0.0655681	-0.0964908	-0.109568	-0.149413
6.5235		-1.3926	-1.24417	-0.615692	-0.38141		-1.32172	-1.33847	-0.72549	-0.53409		0.0708733	-0.0943014	-0.109798	-0.15268
6.75		-1.408	-1.294	-0.632	-0.395		-1.48899	-1.51426	-0.921411	-0.667339		-0.0809874	-0.220261	-0.289411	-0.272339
6.959		-1.41887	-1.34082	-0.6529	-0.405032		-1.64333	-1.67647	-1.10219	-0.790292		-0.224459	-0.335653	-0.449295	-0.38526
7		-1.421	-1.35	-0.657	-0.407		-1.60245	-1.65097	-1.06393	-0.753918		-0.181455	-0.300969	-0.406932	-0.346918
7.25		-1.438	-1.401	-0.689	-0.432		-1.35324	-1.49549	-0.830621	-0.532128		0.0847644	-0.0944852	-0.141621	-0.100128
7.3955		-1.43276	-1.4301	-0.69773	-0.436656		-1.20819	-1.40499	-0.694834	-0.403046		0.224572	0.0251067	0.00289577	0.0336099
7.5		-1.429	-1.451	-0.704	-0.44		-1.24817	-1.4656	-0.744835	-0.463425		0.180834	-0.0145988	-0.0408346	-0.0234248
7.75		-1.438	-1.503	-0.729	-0.471		-1.3438	-1.61059	-0.864453	-0.607871		0.0941989	-0.107588	-0.135453	-0.136871
7.833		-1.43833	-1.51761	-0.739292	-0.481956		-1.37555	-1.65872	-0.904166	-0.655828		0.06278	-0.141116	-0.164874	-0.173872
8		-1.439	-1.547	-0.76	-0.504		-1.36001	-1.65544	-0.907264	-0.667965		0.0789871	-0.108443	-0.147264	-0.163965
8.25		-1.445	-1.584	-0.759	-0.508		-1.33675	-1.65053	-0.911901	-0.686134		0.108249	-0.0665298	-0.152901	-0.178134
8.2715		-1.44612	-1.58546	-0.759688	-0.510838		-1.33475	-1.65011	-0.912299	-0.687696		0.111368	-0.0646453	-0.152611	-0.176858
8.5		-1.458	-1.601	-0.767	-0.541		-1.29755	-1.64032	-0.831377	-0.603301		0.160452	-0.039315	-0.0643769	-0.0623007
8.711		-1.45462	-1.62548	-0.776284	-0.557036		-1.2632	-1.63127	-0.756652	-0.525369		0.191429	-0.00579673	0.019632	0.0316674
8.75		-1.454	-1.63	-0.778	-0.56		-1.2468	-1.61888	-0.750997	-0.529812		0.207201	0.0111156	0.0270025	0.0301878
9		-1.453	-1.651	-0.797	-0.569		-1.14169	-1.53947	-0.714751	-0.558297		0.311308	0.111528	0.0822492	0.010703
9.1515		-1.46088	-1.65888	-0.810938	-0.575666		-1.078	-1.49135	-0.692785	-0.575559		0.382881	0.16753	0.118153	0.000107155
9.25		-1.466	-1.664	-0.82	-0.58		-1.086	-1.50214	-0.732359	-0.586761		0.380005	0.161859	0.0876407	-0.00676133
9.5		-1.478	-1.683	-0.83	-0.608		-1.1063	-1.52954	-0.832801	-0.615194		0.371703	0.153464	-0.00280082	-0.00719402
9.593		-1.48544	-1.69118	-0.843764	-0.616928		-1.11385	-1.53973	-0.870165	-0.625771		0.371591	0.151458	-0.0264011	-0.00884299
9.75		-1.498	-1.705	-0.867	-0.632		-1.31667	-1.68981	-1.04185	-0.736405		0.181332	0.0151858	-0.174855	-0.104405
10		-1.532	-1.725	-0.885	-0.653		-1.63963	-1.92881	-1.31525	-0.912574		-0.107629	-0.203808	-0.430245	-0.259574
10.0355		-1.53669	-1.73153	-0.89352	-0.655982		-1.68549	-1.96274	-1.35407	-0.93759		-0.148803	-0.231213	-0.460547	-0.281608
10.25		-1.565	-1.771	-0.945	-0.674		-1.56494	-1.88339	-1.30369	-0.937353		6.27002e-05	-0.11239	-0.358695	-0.263353
10.479		-1.59248	-1.78749	-0.974312	-0.684076		-1.43624	-1.79867	-1.24992	-0.937101		0.156243	-0.0111827	-0.275605	-0.253025
10.5		-1.595	-1.789	-0.977	-0.685		-1.43465	-1.80708	-1.24982	-0.938609		0.160354	-0.0180844	-0.272815	-0.253609
10.75		-1.611	-1.833	-1.014	-0.721		-1.41571	-1.90725	-1.2486	-0.956571		0.195289	-0.0742474	-0.234599	-0.235571
10.9235		-1.64015	-1.88297	-1.05633	-0.748066		-1.40257	-1.97676	-1.24775	-0.969037		0.237577	-0.0937926	-0.191421	-0.220971
11		-1.653	-1.905	-1.075	-0.76		-1.38721	-1.95183	-1.21672	-0.928591		0.265794	-0.0468269	-0.141719	-0.168591
11.25		-1.688	-1.928	-1.102	-0.793		-1.337	-1.87034	-1.11529	-0.796413		0.351003	0.0576558	-0.0132945	-0.00341281
11.369		-1.69466	-1.95037	-1.12104	-0.806804		-1.3131	-1.83156	-1.06702	-0.733496		0.381567	0.118813	0.0540234	0.0733078
11.5		-1.702	-1.975	-1.142	-0.822		-1.36831	-1.89717	-1.17123	-0.814967		0.333691	0.0778316	-0.0292286	0.00703336
11.75		-1.733	-2.008	-1.177	-0.853		-1.47368	-2.02238	-1.37011	-0.970445		0.259324	-0.014378	-0.193106	-0.117445
11.8155		-1.73798	-2.01272	-1.18669	-0.862432		-1.50128	-2.05518	-1.42221	-1.01118		0.236696	-0.0424669	-0.235519	-0.148748
12		-1.752	-2.026	-1.214	-0.889		-1.41611	-1.96233	-1.32474	-0.899405		0.335889	0.0636744	-0.110736	-0.0104051
12.25		-1.798	-2.074	-1.261	-0.912		-1.3007	-1.8365	-1.19265	-0.747949		0.497298	0.237497	0.0683454	0.164051
12.263		-1.79992	-2.0752	-1.26344	-0.914288		-1.2947	-1.82996	-1.18579	-0.740073		0.505224	0.245236	0.0776577	0.174215
12.5		-1.835	-2.097	-1.308	-0.956		-1.4902	-1.95816	-1.29424	-0.91091		0.344796	0.138839	0.0137587	0.0450904
12.7115		-1.88153	-2.1173	-1.34861	-0.987302		-1.66467	-2.07257	-1.39103	-1.06337		0.216857	0.0447351	-0.0424191	-0.076063
12.75		-1.89	-2.121	-1.356	-0.993		-1.67846	-2.08127	-1.40146	-1.06452		0.211545	0.0397323	-0.0454648	-0.0715221
13		-1.919	-2.147	-1.382	-1.018		-1.76795	-2.13775	-1.46924	-1.07204		0.151051	0.00924704	-0.0872419	-0.0540356
13.161		-1.94991	-2.16954	-1.41678	-1.04247		-1.82558	-2.17413	-1.51289	-1.07687		0.124329	-0.00458948	-0.0961144	-0.0344023
13.25		-1.967	-2.182	-1.436	-1.056		-1.83325	-2.16629	-1.52323	-1.08424		0.133749	0.0157145	-0.0872295	-0.0282426
13.5		-2.032	-2.208	-1.491	-1.097		-1.85479	-2.14425	-1.55227	-1.10494		0.177208	0.0637482	-0.0612717	-0.00793984
13.6115		-2.04181	-2.22004	-1.50661	-1.11796		-1.8644	-2.13442	-1.56522	-1.11417		0.177412	0.0856172	-0.0586145	0.00379117
13.75		-2.054	-2.235	-1.526	-1.144		-1.91114	-2.17889	-1.64228	-1.18221		0.142862	0.0561056	-0.116283	-0.0382126
14		-2.094	-2.263	-1.579	-1.186		-1.9955	-2.25916	-1.78138	-1.30503		0.0984963	0.00383549	-0.202377	-0.119032
14.063		-2.10232	-2.26527	-1.58908	-1.19356		-2.01676	-2.27939	-1.81643	-1.33598		0.0855521	-0.0141246	-0.227349	-0.142422
14.25		-2.127	-2.272	-1.619	-1.216		-1.91475	-2.20887	-1.74477	-1.28242		0.212252	0.0631265	-0.125767	-0.0664194
14.5		-2.128	-2.281	-1.63	-1.249		-1.77836	-2.1146	-1.64896	-1.21081		0.349637	0.166403	-0.0189625	0.0381886
14.5155		-2.12912	-2.2823	-1.63149	-1.2526		-1.76991	-2.10875	-1.64302	-1.20637		0.359209	0.173551	-0.0115346	0.0462243
14.75		-2.146	-2.302	-1.654	-1.307		-1.78353	-2.25378	-1.75137	-1.35012		0.362467	0.0482224	-0.0973661	-0.0431164
14.969		-2.14688	-2.32478	-1.6724	-1.3289		-1.79626	-2.38922	-1.85255	-1.48436		0.350617	-0.0644418	-0.180152	-0.15546
15		-2.147	-2.328	-1.675	-1.332		-1.79579	-2.37711	-1.82902	-1.47795		0.351211	-0.0491107	-0.154019	-0.145952
15.25		-2.147	-2.322	-1.668	-1.373		-1.792	-2.27947	-1.63926	-1.42627		0.354999	0.0425269	0.0287369	-0.0532726
15.4235		-2.15602	-2.33796	-1.66661	-1.40284		-1.78937	-2.21171	-1.50757	-1.39041		0.366651	0.126249	0.159039	0.0124347
15.5		-2.16	-2.345	-1.666	-1.416		-1.84218	-2.22304	-1.5238	-1.40901		0.317817	0.121964	0.142203	0.00699273
15.75		-2.174	-2.382	-1.662	-1.452		-2.01477	-2.26004	-1.57682	-1.46979		0.159229	0.121959	0.0851839	-0.0177915
15.879		-2.1838	-2.382	-1.66871	-1.48606		-2.10383	-2.27914	-1.60417	-1.50116		0.0799783	0.102864	0.0645339	-0.0151001
16		-2.193	-2.382	-1.675	-1.518		-2.05875	-2.30479	-1.60774	-1.50282		0.134254	0.0772076	0.0672572	0.0151838
16.25		-2.213	-2.421	-1.689	-1.537		-1.96561	-2.3578	-1.61512	-1.50625		0.247392	0.0631976	0.073884	0.0307537
16.3355		-2.22907	-2.43194	-1.70336	-1.56094		-1.93375	-2.37593	-1.61764	-1.50742		0.29532	0.0560122	0.0857263	0.0535206
16.5		-2.26	-2.453	-1.731	-1.607		-1.96833	-2.38144	-1.68799	-1.55069		0.291666	0.0715636	0.0430132	0.0563069
16.75		-2.293	-2.467	-1.8	-1.668		-2.02089	-2.3898	-1.7949	-1.61646		0.272113	0.0771979	0.00509964	0.0515415
16.793		-2.29575	-2.47973	-1.80946	-1.67505		-2.02993	-2.39124	-1.81329	-1.62777		0.265826	0.088487	-0.0038295	0.0472818
17		-2.309	-2.541	-1.855	-1.709		-1.98978	-2.35995	-1.84973	-1.63138		0.319217	0.181047	0.00527424	0.0776188
17.25		-2.344	-2.574	-1.943	-1.77		-1.9413	-2.32217	-1.89373	-1.63574		0.402699	0.251835	0.0492691	0.134258
17.2515		-2.3443	-2.57428	-1.94338	-1.7705		-1.94101	-2.32194	-1.89399	-1.63577		0.40329	0.252344	0.0493891	0.134729
17.5		-2.394	-2.621	-2.007	-1.853		-1.95207	-2.31281	-1.83352	-1.6466		0.441929	0.308193	0.173477	0.206395
17.711		-2.40582	-2.67502	-2.08043	-1.88423		-1.96146	-2.30505	-1.78218	-1.65581		0.444353	0.369963	0.298251	0.228422
17.75		-2.408	-2.685	-2.094	-1.89		-1.99573	-2.35863	-1.84718	-1.70243		0.412271	0.32637	0.246823	0.187569
18		-2.481	-2.77	-2.226	-2.003		-2.21539	-2.70208	-2.26384	-2.00131		0.265615	0.0679243	-0.0378443	0.0016916
18.1715		-2.53725	-2.81871	-2.29872	-2.0421		-2.36607	-2.93768	-2.54968	-2.20634		0.171183	-0.118973	-0.250962	-0.164236
18.25		-2.563	-2.841	-2.332	-2.06		-2.36389	-2.96854	-2.57328	-2.21		0.199108	-0.127542	-0.241281	-0.150003
18.5		-2.628	-2.943	-2.445	-2.144		-2.35696	-3.06683	-2.64845	-2.22167		0.271042	-0.123829	-0.203451	-0.0776743
18.633		-2.67801	-2.9845	-2.50671	-2.1988		-2.35327	-3.11912	-2.68844	-2.22788		0.324739	-0.134622	-0.181729	-0.0290873
18.75		-2.722	-3.021	-2.561	-2.247		-2.37292	-3.06692	-2.68203	-2.21835		0.349083	-0.0459162	-0.121025	0.0286499
19		-2.797	-3.12	-2.685	-2.311		-2.4149	-2.95537	-2.66832	-2.19798		0.382099	0.164626	0.0166828	0.11302
19.0955		-2.85392	-3.14865	-2.74383	-2.35264		-2.43094	-2.91276	-2.66308	-2.1902		0.42298	0.235885	0.0807472	0.162439
19.25		-2.946	-3.195	-2.839	-2.42		-2.64357	-2.95014	-2.80799	-2.27721		0.302427	0.24486	0.0310071	0.142792
19.5		-3.051	-3.271	-2.954	-2.497		-2.98764	-3.01062	-3.04248	-2.418		0.063358	0.260382	-0.0884784	0.0790003
19.559		-3.07271	-3.2854	-2.9835	-2.51659		-3.06884	-3.02489	-3.09782	-2.45123		0.0038697	0.260505	-0.114317	0.0653614
19.75		-3.143	-3.332	-3.079	-2.58		-3.25764	-3.22492	-3.32984	-2.61929		-0.114645	0.107082	-0.250839	-0.0392921
20		-3.224	-3.355	-3.156	-2.669		-3.50477	-3.48673	-3.63353	-2.83927		-0.280768	-0.131733	-0.477533	-0.170273
20.0235		-3.22804	-3.35867	-3.1639	-2.67408		-3.528	-3.51134	-3.66208	-2.85995		-0.299956	-0.152678	-0.498184	-0.185875
20.25		-3.267	-3.394	-3.24	-2.723		-3.28206	-3.49985	-3.61174	-2.89098		-0.0150576	-0.105847	-0.371743	-0.167982
20.489		-3.29377	-3.4093	-3.31839	-2.79279		-3.02254	-3.48772	-3.55863	-2.92373		0.271223	-0.07842	-0.240235	-0.130937
20.5		-3.295	-3.41	-3.322	-2.796		-3.02148	-3.48781	-3.56414	-2.92988		0.273523	-0.0778127	-0.242135	-0.133875
20.75		-3.274	-3.444	-3.342	-2.862		-2.9972	-3.49001	-3.68932	-3.06964		0.2768	-0.0460107	-0.347316	-0.207645
20.9555		-3.22961	-3.41605	-3.38803	-2.89652		-2.97725	-3.49182	-3.79221	-3.18454		0.252367	-0.0757655	-0.404183	-0.288011
21		-3.22	-3.41	-3.398	-2.904		-2.9637	-3.4667	-3.77882	-3.16407		0.256301	-0.0567017	-0.380824	-0.260071
21.25		-3.168	-3.411	-3.426	-2.963		-2.88759	-3.3256	-3.70359	-3.04911		0.280406	0.0853984	-0.277594	-0.0861067
21.423		-3.14447	-3.41654	-3.43292	-2.97546		-2.83493	-3.22796	-3.65153	-2.96955		0.309543	0.188576	-0.218614	0.00590499
21.5		-3.134	-3.419	-3.436	-2.981		-2.80237	-3.24982	-3.64864	-2.95799		0.331633	0.169181	-0.212639	0.0230083
21.75		-3.063	-3.397	-3.469	-3.002		-2.69665	-3.32079	-3.63924	-2.92046		0.366353	0.0762105	-0.170238	0.0815383
21.8915		-3.05564	-3.39304	-3.49221	-3.02577		-2.63681	-3.36096	-3.63392	-2.89922		0.418833	0.0320794	-0.141711	0.126552
22		-3.05	-3.39	-3.51	-3.044		-2.69281	-3.40283	-3.70262	-2.94996		0.357192	-0.0128349	-0.192618	0.094045
22.25		-3.02	-3.404	-3.546	-3.034		-2.82184	-3.49932	-3.86092	-3.06686		0.198163	-0.0953241	-0.314916	-0.0328568
22.361		-3.01467	-3.40622	-3.57486	-3.03533		-2.87913	-3.54217	-3.9312	-3.11876		0.135546	-0.135945	-0.356341	-0.0834292
22.5		-3.008	-3.409	-3.611	-3.037		-2.711	-3.38649	-3.71058	-2.9781		0.296995	0.022514	-0.0995776	0.0589022
22.75		-3.02	-3.416	-3.661	-3.064		-2.40863	-3.10649	-3.31377	-2.72511		0.611371	0.309513	0.347227	0.338894
22.8315		-3.02293	-3.42122	-3.67697	-3.06856		-2.31005	-3.01521	-3.18442	-2.64263		0.71288	0.406008	0.492559	0.425933
23		-3.029	-3.432	-3.71	-3.078		-2.44365	-3.0519	-3.29838	-2.75367		0.58535	0.380103	0.411616	0.324325
23.25		-3.025	-3.437	-3.704	-3.076		-2.64186	-3.10633	-3.46748	-2.91843		0.383135	0.330667	0.236522	0.157571
23.303		-3.03454	-3.43785	-3.71078	-3.07897		-2.68389	-3.11787	-3.50333	-2.95336		0.350654	0.319975	0.207458	0.125611
23.5		-3.07	-3.441	-3.736	-3.09		-2.83182	-3.22979	-3.64976	-3.06829		0.23818	0.211208	0.0862385	0.0217112
23.75		-3.085	-3.42	-3.745	-3.113		-3.01955	-3.37182	-3.83559	-3.21414		0.0654462	0.0481789	-0.0905931	-0.101142
23.7755		-3.08755	-3.41786	-3.74378	-3.1128		-3.0387	-3.38631	-3.85455	-3.22902		0.0488474	0.0315499	-0.110772	-0.116223
24		-3.11	-3.399	-3.733	-3.111		-2.91083	-3.32202	-3.82738	-3.10113		0.19917	0.076975	-0.0943839	0.00986576
24.249		-3.15681	-3.42788	-3.78678	-3.15383		-2.769	-3.25073	-3.79726	-2.95929		0.387809	0.177157	-0.0104714	0.194534
24.25		-3.157	-3.428	-3.787	-3.154		-2.76902	-3.25084	-3.79734	-2.9594		0.387982	0.177156	-0.0103402	0.1946
24.5		-3.196	-3.441	-3.834	-3.175		-2.77292	-3.2802	-3.81854	-2.98603		0.42308	0.160802	0.0154556	0.188973
24.7235		-3.21299	-3.44905	-3.83758	-3.20808		-2.77641	-3.30644	-3.8375	-3.00983		0.436577	0.142606	7.50747e-05	0.198246
24.75		-3.215	-3.45	-3.838	-3.212		-2.81065	-3.32257	-3.86706	-3.04022		0.404346	0.127434	-0.0290562	0.17178
25		-3.282	-3.479	-3.903	-3.302		-3.13372	-3.4747	-4.14588	-3.3269		0.148276	0.00429575	-0.242879	-0.0248966
25.199		-3.31702	-3.48935	-3.91176	-3.33304		-3.39089	-3.59581	-4.36782	-3.55509		-0.0738632	-0.106458	-0.456067	-0.222048
25.25		-3.326	-3.492	-3.914	-3.341		-3.36246	-3.59328	-4.32843	-3.55077		-0.0364605	-0.101284	-0.414429	-0.209772
25.5		-3.398	-3.517	-3.971	-3.425		-3.22311	-3.58092	-4.13532	-3.5296		0.174886	-0.0639244	-0.16432	-0.1046
25.6755		-3.41976	-3.54087	-3.97732	-3.47625		-3.12529	-3.57225	-3.99976	-3.51474		0.294469	-0.0313796	-0.0224395	-0.0384916
25.75		-3.429	-3.551	-3.98	-3.498		-3.08369	-3.51719	-3.98455	-3.53873		0.345311	0.033812	-0.00454577	-0.040728
26		-3.53	-3.558	-4.041	-3.599		-2.94408	-3.33242	-3.9335	-3.61923		0.585922	0.225576	0.1075	-0.0202328
26.153		-3.56611	-3.58982	-4.06915	-3.64184		-2.85864	-3.21935	-3.90226	-3.6685		0.707472	0.370475	0.166893	-0.0266618
26.25		-3.589	-3.61	-4.087	-3.669		-2.96711	-3.31267	-4.07761	-3.76889		0.621889	0.297331	0.00938577	-0.0998867
26.5		-3.633	-3.67	-4.128	-3.73		-3.24669	-3.55318	-4.52956	-4.02761		0.386315	0.116816	-0.40156	-0.297611
26.6315		-3.67981	-3.69104	-4.16903	-3.7684		-3.39374	-3.6797	-4.76728	-4.1637		0.286073	0.0113447	-0.598255	-0.395301
26.75		-3.722	-3.71	-4.206	-3.803		-3.56833	-3.79471	-4.79594	-4.22362		0.153674	-0.0847053	-0.589936	-0.420619
27		-3.766	-3.755	-4.245	-3.852		-3.93665	-4.03734	-4.85639	-4.35003		-0.170648	-0.282342	-0.611386	-0.49803
27.111		-3.7922	-3.7883	-4.25832	-3.84223		-4.10018	-4.14507	-4.88323	-4.40616		-0.307988	-0.356773	-0.624905	-0.563925
27.25		-3.825	-3.83	-4.275	-3.83		-3.98329	-4.16739	-4.78091	-4.24937		-0.158289	-0.33739	-0.505911	-0.419373
27.5		-3.842	-3.909	-4.317	-3.819		-3.77305	-4.20753	-4.59689	-3.96739		0.0689538	-0.298529	-0.279893	-0.148387
27.5915		-3.86396	-3.93352	-4.33786	-3.81571		-3.6961	-4.22222	-4.52954	-3.86418		0.167863	-0.288698	-0.191681	-0.0484744
27.75		-3.902	-3.976	-4.374	-3.81		-3.6153	-4.23894	-4.52546	-3.83198		0.286696	-0.26294	-0.151461	-0.0219827
28		-3.882	-4.039	-4.407	-3.808		-3.48787	-4.26531	-4.51902	-3.7812		0.39413	-0.226314	-0.112022	0.0268024
28.073		-3.90215	-4.06032	-4.42715	-3.81764		-3.45066	-4.27302	-4.51714	-3.76637		0.451488	-0.212699	-0.0899941	0.0512676
28.25		-3.951	-4.112	-4.476	-3.841		-3.44684	-4.35735	-4.65801	-3.89389		0.504159	-0.24535	-0.182015	-0.0528929
28.5		-3.986	-4.16	-4.589	-3.848		-3.44145	-4.47647	-4.85699	-4.07401		0.544552	-0.316467	-0.267988	-0.226012
28.5555		-3.98667	-4.17221	-4.59899	-3.86199		-3.44025	-4.50291	-4.90116	-4.114		0.546416	-0.330701	-0.30217	-0.252013
28.75		-3.989	-4.215	-4.634	-3.911		-3.61714	-4.48033	-5.10438	-4.26077		0.371855	-0.265325	-0.470377	-0.349768
29		-4.044	-4.245	-4.727	-3.978		-3.84452	-4.4513	-5.36558	-4.44942		0.199485	-0.206295	-0.638581	-0.471417
29.039		-4.05024	-4.24672	-4.73511	-3.98705		-3.87999	-4.44677	-5.40633	-4.47885		0.170255	-0.200051	-0.671217	-0.491799
29.25		-4.084	-4.256	-4.779	-4.036		-3.86609	-4.31071	-5.2247	-4.28559		0.217914	-0.0547078	-0.445702	-0.249589
29.5		-4.171	-4.312	-4.851	-4.108		-3.84962	-4.1495	-5.0095	-4.05661		0.321382	0.162499	-0.158503	0.0513899
29.5235		-4.1741	-4.31463	-4.85053	-4.11543		-3.84807	-4.13435	-4.98927	-4.03509		0.326032	0.180285	-0.138744	0.0803399
29.75		-4.204	-4.34	-4.846	-4.187		-3.88917	-4.25574	-4.94087	-4.10851		0.314831	0.08426	-0.0948743	0.0784891
30		-4.264	-4.401	-4.826	-4.228		-3.93453	-4.38973	-4.88745	-4.18955		0.329468	0.0112723	-0.0614525	0.0384462
30.009		-4.264	-4.40413	-4.8247	-4.22955		-3.93617	-4.39455	-4.88553	-4.19247		0.327835	0.00958074	-0.0608253	0.0370766
30.25		-4.264	-4.488	-4.79	-4.271		-3.83242	-4.63366	-4.72427	-4.2021		0.431581	-0.145658	0.0657255	0.0688985
30.4955		-4.29837	-4.62548	-4.75367	-4.32108		-3.72673	-4.87723	-4.56001	-4.21191		0.571635	-0.25175	0.193657	0.109171
30.5		-4.299	-4.628	-4.753	-4.322		-3.72559	-4.87999	-4.55944	-4.2118		0.573412	-0.251991	0.193556	0.1102
30.75		-4.295	-4.793	-4.742	-4.399		-3.66191	-5.03339	-4.52804	-4.2056		0.63309	-0.24039	0.213957	0.193396
30.983		-4.29686	-4.86942	-4.73082	-4.44653		-3.60256	-5.17636	-4.49878	-4.19983		0.694303	-0.306934	0.232039	0.246703
31		-4.297	-4.875	-4.73	-4.45		-3.60856	-5.17718	-4.50278	-4.20443		0.688442	-0.302184	0.227221	0.245566
31.25		-4.261	-5.021	-4.728	-4.512		-3.69675	-5.18933	-4.56162	-4.27216		0.564252	-0.168325	0.166378	0.239839
31.4715		-4.24328	-5.08479	-4.71117	-4.57668		-3.77488	-5.20008	-4.61376	-4.33217		0.468396	-0.115291	0.0974078	0.244512
31.5		-4.241	-5.093	-4.709	-4.585		-3.73872	-5.15466	-4.56753	-4.30138		0.502281	-0.0616552	0.14147	0.283616
31.75		-4.192	-5.101	-4.688	-4.614		-3.42148	-4.75617	-4.16202	-4.03136		0.770515	0.344835	0.525981	0.582637
31.961		-4.13461	-5.04698	-4.70657	-4.70262		-3.15374	-4.41984	-3.81977	-3.80346		0.980869	0.627145	0.8868	0.899155
32		-4.124	-5.037	-4.71	-4.719		-3.16117	-4.39731	-3.84641	-3.86077		0.962828	0.639686	0.863591	0.858228
32.25		-4.087	-4.962	-4.699	-4.778		-3.20882	-4.25292	-4.01718	-4.22813		0.878181	0.70908	0.681816	0.549873
32.4515		-4.08378	-4.87173	-4.7264	-4.90535		-3.24722	-4.13654	-4.15483	-4.52421		0.836554	0.73519	0.571576	0.381133
32.5		-4.083	-4.85	-4.733	-4.936		NaN	NaN	NaN	NaN		NaN	NaN	NaN	NaN
32.75		-4.063	-4.774	-4.797	-5.029		NaN	NaN	NaN	NaN		NaN	NaN	NaN	NaN
33		-4.141	-4.748	-4.86	-5.303		NaN	NaN	NaN	NaN		NaN	NaN	NaN	NaN
33.25		-4.323	-4.782	-4.999	-5.542		NaN	NaN	NaN	NaN		NaN	NaN	NaN	NaN
33.5		-4.556	-4.907	-5.172	-5.825		NaN	NaN	NaN	NaN		NaN	NaN	NaN	NaN
33.75		-4.896	-5.129	-5.426	-6.244		NaN	NaN	NaN	NaN		NaN	NaN	NaN	NaN
34		-5.36	-5.511	-5.823	-6.706		NaN	NaN	NaN	NaN		NaN	NaN	NaN	NaN
34.25		-5.989	-5.945	-6.381	-7.368		NaN	NaN	NaN	NaN		NaN	NaN	NaN	NaN
34.5		-6.992	-6.791	-7.183	-8.375		NaN	NaN	NaN	NaN		NaN	NaN	NaN	NaN
34.75		-8.064	-7.753	-8.242	-9.366		NaN	NaN	NaN	NaN		NaN	NaN	NaN	NaN
35		-9.056	-8.716	-9.11	-10.667		NaN	NaN	NaN	NaN		NaN	NaN	NaN	NaN
35.25		-11.076	-10.347	-10.971	-12.492		NaN	NaN	NaN	NaN		NaN	NaN	NaN	NaN
35.5		-12.497	-11.934	-12.567	-14.244		NaN	NaN	NaN	NaN		NaN	NaN	NaN	NaN
35.75		-14.258	-13.719	-14.778	-15.802		NaN	NaN	NaN	NaN		NaN	NaN	NaN	NaN
36		-16.285	-15.82	-16.23	-17.979		NaN	NaN	NaN	NaN		NaN	NaN	NaN	NaN
36.25		-17.472	-16.907	-18.54	-19.26		NaN	NaN	NaN	NaN		NaN	NaN	NaN	NaN
36.5		-19.578	-18.948	-19.553	-20.439		NaN	NaN	NaN	NaN		NaN	NaN	NaN	NaN
36.75		-18.819	-19.66	-19.601	-20.904		NaN	NaN	NaN	NaN		NaN	NaN	NaN	NaN
37		-19.803	-20.392	-21.07	-21.295		NaN	NaN	NaN	NaN		NaN	NaN	NaN	NaN
37.25		-21.663	-20.47	-21.344	-24.011		NaN	NaN	NaN	NaN		NaN	NaN	NaN	NaN
37.5		-21.155	-21.51	-22.345	-21.368		NaN	NaN	NaN	NaN		NaN	NaN	NaN	NaN
37.75		-23.412	-22.708	-23.305	-28.724		NaN	NaN	NaN	NaN		NaN	NaN	NaN	NaN
38		-23.755	-22.758	-26.906	-24.382		NaN	NaN	NaN	NaN		NaN	NaN	NaN	NaN
38.25		-24.049	-24.325	-23.572	-22.065		NaN	NaN	NaN	NaN		NaN	NaN	NaN	NaN
38.5		-25.087	-24.187	-28.997	-30.003		NaN	NaN	NaN	NaN		NaN	NaN	NaN	NaN
38.75		-24.197	-25.825	-26.721	-27.266		NaN	NaN	NaN	NaN		NaN	NaN	NaN	NaN
39		-25.338	-23.655	-23.728	-23.974		NaN	NaN	NaN	NaN		NaN	NaN	NaN	NaN
39.25		-29.348	-27.911	-27.016	-161.774		NaN	NaN	NaN	NaN		NaN	NaN	NaN	NaN
39.5		-26.488	-26.447	-25.389	-27.279		NaN	NaN	NaN	NaN		NaN	NaN	NaN	NaN
39.75		-25.814	-26.793	-31.605	-31.873		NaN	NaN	NaN	NaN		NaN	NaN	NaN	NaN
40		-25.688	-28.276	-26.119	-27.548		NaN	NaN	NaN	NaN		NaN	NaN	NaN	NaN
40.25		-41.304	-26.827	-34.953	-161.774		NaN	NaN	NaN	NaN		NaN	NaN	NaN	NaN
40.5		-27.961	-27.847	-25.341	-31.279		NaN	NaN	NaN	NaN		NaN	NaN	NaN	NaN
40.75		-29.762	-34.899	-26.645	-34.076		NaN	NaN	NaN	NaN		NaN	NaN	NaN	NaN
41		-26.115	-28.131	-28.282	-31.439		NaN	NaN	NaN	NaN		NaN	NaN	NaN	NaN
41.25		-26.697	-26.465	-29.817	-27.947		NaN	NaN	NaN	NaN		NaN	NaN	NaN	NaN
41.5		-23.233	-24.318	-29.046	-26.547		NaN	NaN	NaN	NaN		NaN	NaN	NaN	NaN
41.75		-22.953	-23.155	-26.669	-28.832		NaN	NaN	NaN	NaN		NaN	NaN	NaN	NaN
42		-22.096	-22.853	-29.858	-40.3		NaN	NaN	NaN	NaN		NaN	NaN	NaN	NaN
42.25		-21.687	-21.256	-25.401	-23.852		NaN	NaN	NaN	NaN		NaN	NaN	NaN	NaN
42.5		-21.752	-21.552	-28.361	-25.383		NaN	NaN	NaN	NaN		NaN	NaN	NaN	NaN
42.75		-21.246	-21.01	-162.041	-24.373		NaN	NaN	NaN	NaN		NaN	NaN	NaN	NaN
43		-20.861	-21.121	-23.547	-23.962		NaN	NaN	NaN	NaN		NaN	NaN	NaN	NaN
43.25		-21.165	-21.966	-162.041	-27.024		NaN	NaN	NaN	NaN		NaN	NaN	NaN	NaN
43.5		-24.417	-23.656	-27.596	-24.774		NaN	NaN	NaN	NaN		NaN	NaN	NaN	NaN
43.75		-23.332	-22.636	-26.221	-27.552		NaN	NaN	NaN	NaN		NaN	NaN	NaN	NaN
44		-24.943	-26.551	-45.078	-34.344		NaN	NaN	NaN	NaN		NaN	NaN	NaN	NaN
44.25		-28.215	-25.373	-32.328	-161.774		NaN	NaN	NaN	NaN		NaN	NaN	NaN	NaN
44.5		-25.214	-25.25	-29.561	-26.46		NaN	NaN	NaN	NaN		NaN	NaN	NaN	NaN
44.75		-162.098	-35.62	-35.742	-161.774		NaN	NaN	NaN	NaN		NaN	NaN	NaN	NaN
45		-25.979	-25.188	-162.041	-29.389		NaN	NaN	NaN	NaN		NaN	NaN	NaN	NaN
45.25		-30.282	-29.02	-25.955	-26.315		NaN	NaN	NaN	NaN		NaN	NaN	NaN	NaN
45.5		-26.62	-27.203	-28.287	-29.917		NaN	NaN	NaN	NaN		NaN	NaN	NaN	NaN
45.75		-35.884	-31.328	-41.56	-27.725		NaN	NaN	NaN	NaN		NaN	NaN	NaN	NaN
46		-28.543	-29.044	-162.041	-161.774		NaN	NaN	NaN	NaN		NaN	NaN	NaN	NaN
46.25		-27.673	-28.637	-26.137	-25.764		NaN	NaN	NaN	NaN		NaN	NaN	NaN	NaN
46.5		-162.098	-30.034	-31.931	-34.373		NaN	NaN	NaN	NaN		NaN	NaN	NaN	NaN
46.75		-30.362	-33.284	-162.041	-161.774		NaN	NaN	NaN	NaN		NaN	NaN	NaN	NaN
47		-26.969	-31.493	-28.828	-29.114		NaN	NaN	NaN	NaN		NaN	NaN	NaN	NaN
47.25		-28.462	-162.211	-32.763	-31.579		NaN	NaN	NaN	NaN		NaN	NaN	NaN	NaN
47.5		-31.54	-31.314	-31.149	-36.924		NaN	NaN	NaN	NaN		NaN	NaN	NaN	NaN
47.75		-29.44	-30.201	-27.953	-27.49		NaN	NaN	NaN	NaN		NaN	NaN	NaN	NaN
48		-35.039	-30.091	-162.041	-31.051		NaN	NaN	NaN	NaN		NaN	NaN	NaN	NaN
48.25		-162.098	-32.747	-33.805	-161.774		NaN	NaN	NaN	NaN		NaN	NaN	NaN	NaN
48.5		-28.555	-28.434	-162.041	-28.719		NaN	NaN	NaN	NaN		NaN	NaN	NaN	NaN
48.75		-32.273	-162.211	-33.906	-161.774		NaN	NaN	NaN	NaN		NaN	NaN	NaN	NaN
49		-31.911	-31.555	-32.263	-33.556		NaN	NaN	NaN	NaN		NaN	NaN	NaN	NaN
49.25		-32.717	-29.2	-32.287	-36.562		NaN	NaN	NaN	NaN		NaN	NaN	NaN	NaN
49.5		-162.098	-162.211	-33.518	-31.481		NaN	NaN	NaN	NaN		NaN	NaN	NaN	NaN
49.75		-34.272	-37.972	-37.027	-28.566		NaN	NaN	NaN	NaN		NaN	NaN	NaN	NaN
50		-29.504	-28.626	-36.151	-29.897		NaN	NaN	NaN	NaN		NaN	NaN	NaN	NaN
50.25		-39.607	-28.46	-32.758	-27.577		NaN	NaN	NaN	NaN		NaN	NaN	NaN	NaN
50.5		-31.291	-162.211	-34.953	-29.28		NaN	NaN	NaN	NaN		NaN	NaN	NaN	NaN
50.75		-27.404	-27.27	-28.722	-25.878		NaN	NaN	NaN	NaN		NaN	NaN	NaN	NaN
51		-27.655	-27.99	-162.041	-30.563		NaN	NaN	NaN	NaN		NaN	NaN	NaN	NaN
51.25		-32.828	-162.211	-28.249	-25.014		NaN	NaN	NaN	NaN		NaN	NaN	NaN	NaN
51.5		-28.334	-31.719	-28.098	-161.774		NaN	NaN	NaN	NaN		NaN	NaN	NaN	NaN
51.75		-26.875	-29.61	-32.84	-26.742		NaN	NaN	NaN	NaN		NaN	NaN	NaN	NaN
52		-27.224	-27.361	-24.738	-35.778		NaN	NaN	NaN	NaN		NaN	NaN	NaN	NaN
52.25		-33.275	-35.874	-162.041	-31.919		NaN	NaN	NaN	NaN		NaN	NaN	NaN	NaN
52.5		-27.901	-30.836	-162.041	-25.965		NaN	NaN	NaN	NaN		NaN	NaN	NaN	NaN
52.75		-30.638	-30.593	-28.897	-161.774		NaN	NaN	NaN	NaN		NaN	NaN	NaN	NaN
53		-162.098	-162.211	-28.897	-31.618		NaN	NaN	NaN	NaN		NaN	NaN	NaN	NaN
53.25		-45.411	-30.553	-30.758	-161.774		NaN	NaN	NaN	NaN		NaN	NaN	NaN	NaN
53.5		-30.751	-28.204	-162.041	-31.952		NaN	NaN	NaN	NaN		NaN	NaN	NaN	NaN
53.75		-38.803	-35.447	-31.028	-32.114		NaN	NaN	NaN	NaN		NaN	NaN	NaN	NaN
54		-25.308	-33.257	-32.128	-27.27		NaN	NaN	NaN	NaN		NaN	NaN	NaN	NaN
54.25		-162.098	-31.898	-27.766	-161.774		NaN	NaN	NaN	NaN		NaN	NaN	NaN	NaN
54.5		-31.711	-27.679	-34.536	-29.002		NaN	NaN	NaN	NaN		NaN	NaN	NaN	NaN
54.75		-162.098	-28.477	-162.041	-29.787		NaN	NaN	NaN	NaN		NaN	NaN	NaN	NaN
55		-26.988	-162.211	-32.507	-31.472		NaN	NaN	NaN	NaN		NaN	NaN	NaN	NaN
55.25		-162.098	-162.211	-27.413	-161.774		NaN	NaN	NaN	NaN		NaN	NaN	NaN	NaN
55.5		-31.234	-29.186	-38.899	-161.774		NaN	NaN	NaN	NaN		NaN	NaN	NaN	NaN
55.75		-27.869	-41.335	-28.386	-31.624		NaN	NaN	NaN	NaN		NaN	NaN	NaN	NaN
56		-32.634	-38.537	-41.083	-35.995		NaN	NaN	NaN	NaN		NaN	NaN	NaN	NaN
56.25		-162.098	-38.572	-162.041	-32.041		NaN	NaN	NaN	NaN		NaN	NaN	NaN	NaN
56.5		-25.013	-162.211	-162.041	-30.942		NaN	NaN	NaN	NaN		NaN	NaN	NaN	NaN
56.75		-162.098	-28.673	-30.614	-161.774		NaN	NaN	NaN	NaN		NaN	NaN	NaN	NaN
57		-162.098	-162.211	-162.041	-161.774		NaN	NaN	NaN	NaN		NaN	NaN	NaN	NaN
57.25		-27.308	-28.975	-33.592	-31.558		NaN	NaN	NaN	NaN		NaN	NaN	NaN	NaN
57.5		-162.098	-28.394	-33.452	-161.774		NaN	NaN	NaN	NaN		NaN	NaN	NaN	NaN
57.75		-162.098	-162.211	-162.041	-161.774		NaN	NaN	NaN	NaN		NaN	NaN	NaN	NaN
58		-29.848	-29.744	-28.925	-33.413		NaN	NaN	NaN	NaN		NaN	NaN	NaN	NaN
58.25		-162.098	-162.211	-162.041	-161.774		NaN	NaN	NaN	NaN		NaN	NaN	NaN	NaN
58.5		-162.098	-31.903	-41.454	-161.774		NaN	NaN	NaN	NaN		NaN	NaN	NaN	NaN
58.75		-27.354	-162.211	-28.327	-26.77		NaN	NaN	NaN	NaN		NaN	NaN	NaN	NaN
59		-28.578	-34.925	-162.041	-161.774		NaN	NaN	NaN	NaN		NaN	NaN	NaN	NaN
59.25		-44.451	-46.608	-29.295	-38.741		NaN	NaN	NaN	NaN		NaN	NaN	NaN	NaN
59.5		-32.644	-37.459	-31.619	-30.446		NaN	NaN	NaN	NaN		NaN	NaN	NaN	NaN
59.75		-162.098	-32.461	-26.941	-161.774		NaN	NaN	NaN	NaN		NaN	NaN	NaN	NaN
60		-162.098	-162.211	-162.041	-161.774		NaN	NaN	NaN	NaN		NaN	NaN	NaN	NaN
60.25		-162.098	-30.591	-29.079	-161.774		NaN	NaN	NaN	NaN		NaN	NaN	NaN	NaN
60.5		-29.277	-27.506	-34.483	-161.774		NaN	NaN	NaN	NaN		NaN	NaN	NaN	NaN
60.75		-162.098	-162.211	-162.041	-161.774		NaN	NaN	NaN	NaN		NaN	NaN	NaN	NaN
61		-33.047	-162.211	-33.486	-25.737		NaN	NaN	NaN	NaN		NaN	NaN	NaN	NaN
61.25		-32.043	-33.596	-30.185	-32.33		NaN	NaN	NaN	NaN		NaN	NaN	NaN	NaN
61.5		-35.003	-162.211	-162.041	-161.774		NaN	NaN	NaN	NaN		NaN	NaN	NaN	NaN
61.75		-27.914	-162.211	-36.723	-161.774		NaN	NaN	NaN	NaN		NaN	NaN	NaN	NaN
62		-29.372	-30.807	-162.041	-33.897		NaN	NaN	NaN	NaN		NaN	NaN	NaN	NaN
62.25		-162.098	-162.211	-32.406	-39.784		NaN	NaN	NaN	NaN		NaN	NaN	NaN	NaN
62.5		-162.098	-162.211	-162.041	-161.774		NaN	NaN	NaN	NaN		NaN	NaN	NaN	NaN
62.75		-29.025	-29.097	-29.632	-27.843		NaN	NaN	NaN	NaN		NaN	NaN	NaN	NaN
63		-34.028	-36.422	-162.041	-29.609		NaN	NaN	NaN	NaN		NaN	NaN	NaN	NaN
63.25		-162.098	-162.211	-162.041	-161.774		NaN	NaN	NaN	NaN		NaN	NaN	NaN	NaN

## Sheet: c
Frequency/GHz	TXI/dB	TXQ/dB	TYI/dB	TYQ/dB
34	-2.803	-2.656	-2.802	-2.937
33.75	-2.298	-2.314	-2.364	-2.566
33.5	-1.97	-2.023	-2.02	-2.237
33.25	-1.716	-1.807	-1.842	-2.01
33	-1.582	-1.665	-1.699	-1.876
32.75	-1.492	-1.581	-1.59	-1.78
32.5	-1.457	-1.522	-1.547	-1.726
32.25	-1.501	-1.517	-1.513	-1.706
32	-1.54	-1.506	-1.496	-1.697
31.75	-1.574	-1.504	-1.442	-1.682
31.5	-1.623	-1.542	-1.408	-1.683
31.25	-1.656	-1.537	-1.389	-1.666
31	-1.682	-1.543	-1.351	-1.634
30.75	-1.723	-1.526	-1.304	-1.609
30.5	-1.714	-1.489	-1.318	-1.562
30.25	-1.702	-1.435	-1.315	-1.515
30	-1.706	-1.395	-1.308	-1.484
29.75	-1.68	-1.34	-1.328	-1.463
29.5	-1.657	-1.3	-1.328	-1.466
29.25	-1.618	-1.295	-1.347	-1.436
29	-1.596	-1.282	-1.351	-1.418
28.75	-1.586	-1.288	-1.377	-1.446
28.5	-1.548	-1.28	-1.398	-1.422
28.25	-1.564	-1.304	-1.452	-1.47
28	-1.548	-1.308	-1.494	-1.471
27.75	-1.562	-1.33	-1.546	-1.514
27.5	-1.569	-1.349	-1.593	-1.567
27.25	-1.558	-1.377	-1.603	-1.572
27	-1.592	-1.378	-1.607	-1.569
26.75	-1.585	-1.406	-1.611	-1.592
26.5	-1.594	-1.412	-1.595	-1.533
26.25	-1.58	-1.427	-1.553	-1.493
26	-1.57	-1.45	-1.535	-1.447
25.75	-1.557	-1.452	-1.536	-1.426
25.5	-1.54	-1.478	-1.505	-1.362
25.25	-1.523	-1.511	-1.518	-1.392
25	-1.492	-1.511	-1.519	-1.391
24.75	-1.512	-1.538	-1.576	-1.434
24.5	-1.511	-1.539	-1.583	-1.475
24.25	-1.512	-1.536	-1.62	-1.493
24	-1.531	-1.522	-1.637	-1.515
23.75	-1.529	-1.472	-1.625	-1.488
23.5	-1.526	-1.436	-1.613	-1.475
23.25	-1.481	-1.301	-1.565	-1.404
23	-1.427	-1.212	-1.47	-1.323
22.75	-1.366	-1.134	-1.414	-1.295
22.5	-1.293	-1.045	-1.321	-1.238
22.25	-1.243	-0.974	-1.229	-1.218
22	-1.22	-0.97	-1.185	-1.24
21.75	-1.235	-1.004	-1.152	-1.255
21.5	-1.296	-1.065	-1.17	-1.29
21.25	-1.426	-1.169	-1.231	-1.33
21	-1.554	-1.265	-1.293	-1.371
20.75	-1.672	-1.359	-1.361	-1.405
20.5	-1.761	-1.427	-1.431	-1.415
20.25	-1.827	-1.506	-1.521	-1.438
20	-1.815	-1.515	-1.578	-1.447
19.75	-1.785	-1.538	-1.605	-1.448
19.5	-1.738	-1.559	-1.602	-1.466
19.25	-1.665	-1.57	-1.637	-1.457
19	-1.638	-1.561	-1.579	-1.473
18.75	-1.627	-1.558	-1.569	-1.482
18.5	-1.629	-1.553	-1.554	-1.472
18.25	-1.597	-1.553	-1.515	-1.456
18	-1.618	-1.553	-1.522	-1.48
17.75	-1.634	-1.525	-1.478	-1.45
17.5	-1.62	-1.514	-1.475	-1.432
17.25	-1.617	-1.533	-1.484	-1.451
17	-1.627	-1.522	-1.499	-1.457
16.75	-1.594	-1.502	-1.493	-1.451
16.5	-1.604	-1.517	-1.507	-1.451
16.25	-1.58	-1.51	-1.513	-1.439
16	-1.553	-1.501	-1.505	-1.433
15.75	-1.55	-1.471	-1.479	-1.408
15.5	-1.532	-1.456	-1.47	-1.378
15.25	-1.517	-1.475	-1.458	-1.386
15	-1.509	-1.443	-1.439	-1.363
14.75	-1.493	-1.429	-1.429	-1.362
14.5	-1.51	-1.431	-1.432	-1.349
14.25	-1.51	-1.42	-1.429	-1.351
14	-1.527	-1.45	-1.456	-1.362
13.75	-1.558	-1.447	-1.444	-1.367
13.5	-1.563	-1.453	-1.464	-1.385
13.25	-1.6	-1.474	-1.485	-1.373
13	-1.605	-1.483	-1.484	-1.394
12.75	-1.599	-1.46	-1.506	-1.389
12.5	-1.603	-1.484	-1.497	-1.387
12.25	-1.584	-1.474	-1.488	-1.365
12	-1.573	-1.45	-1.47	-1.352
11.75	-1.561	-1.45	-1.444	-1.32
11.5	-1.523	-1.433	-1.415	-1.312
11.25	-1.502	-1.41	-1.406	-1.271
11	-1.489	-1.403	-1.369	-1.261
10.75	-1.465	-1.408	-1.358	-1.248
10.5	-1.432	-1.386	-1.337	-1.239
10.25	-1.422	-1.372	-1.357	-1.221
10	-1.395	-1.391	-1.346	-1.235
9.75	-1.401	-1.393	-1.356	-1.243
9.5	-1.401	-1.389	-1.354	-1.244
9.25	-1.396	-1.393	-1.382	-1.262
9	-1.392	-1.412	-1.386	-1.267
8.75	-1.381	-1.378	-1.388	-1.262
8.5	-1.367	-1.38	-1.38	-1.253
8.25	-1.361	-1.361	-1.364	-1.241
8	-1.326	-1.322	-1.353	-1.225
7.75	-1.297	-1.311	-1.34	-1.204
7.5	-1.278	-1.295	-1.317	-1.193
7.25	-1.244	-1.276	-1.306	-1.178
7	-1.245	-1.269	-1.303	-1.176
6.75	-1.24	-1.253	-1.3	-1.169
6.5	-1.228	-1.255	-1.307	-1.173
6.25	-1.25	-1.275	-1.301	-1.165
6	-1.24	-1.266	-1.3	-1.152
5.75	-1.238	-1.229	-1.311	-1.165
5.5	-1.243	-1.256	-1.284	-1.164
5.25	-1.233	-1.254	-1.285	-1.141
5	-1.236	-1.248	-1.267	-1.147
4.75	-1.223	-1.244	-1.246	-1.175
4.5	-1.236	-1.242	-1.251	-1.148
4.25	-1.243	-1.264	-1.257	-1.175
4	-1.253	-1.234	-1.245	-1.189
3.75	-1.242	-1.253	-1.252	-1.192
3.5	-1.222	-1.23	-1.233	-1.188
3.25	-1.193	-1.207	-1.216	-1.158
3	-1.177	-1.198	-1.19	-1.147
2.75	-1.152	-1.157	-1.168	-1.122
2.5	-1.125	-1.152	-1.125	-1.095
2.25	-1.103	-1.11	-1.095	-1.055
2	-1.054	-1.061	-1.045	-1.019
1.75	-0.935	-0.943	-0.975	-0.938
1.5	-0.739	-0.749	-0.832	-0.781
1.25	-0.5	-0.457	-0.656	-0.66
1	-0.305	-0.2	-0.503	-0.507
0.75	-0.066	0.06	-0.351	-0.367
0.5	0.09	0.242	-0.237	-0.279
0.25	0.16	0.358	-0.198	-0.281
0	0.138	0.329	-0.2	-0.3
-0.25	0	0.2	-0.271	-0.399
-0.5	-0.197	-0.009	-0.394	-0.534
-0.75	-0.427	-0.241	-0.549	-0.663
-1	-0.669	-0.53	-0.719	-0.791
-1.25	-0.887	-0.742	-0.866	-0.912
-1.5	-0.987	-0.902	-0.954	-0.985
-1.75	-1.085	-1.011	-1.039	-1.033
-2	-1.121	-1.077	-1.09	-1.075
-2.25	-1.171	-1.12	-1.153	-1.123
-2.5	-1.214	-1.166	-1.174	-1.151
-2.75	-1.233	-1.176	-1.204	-1.184
-3	-1.279	-1.208	-1.236	-1.193
-3.25	-1.268	-1.239	-1.246	-1.225
-3.5	-1.297	-1.248	-1.248	-1.234
-3.75	-1.301	-1.251	-1.258	-1.221
-4	-1.289	-1.256	-1.247	-1.232
-4.25	-1.305	-1.263	-1.243	-1.219
-4.5	-1.286	-1.285	-1.263	-1.227
-4.75	-1.285	-1.28	-1.232	-1.228
-5	-1.303	-1.29	-1.268	-1.213
-5.25	-1.302	-1.304	-1.264	-1.241
-5.5	-1.302	-1.304	-1.257	-1.249
-5.75	-1.307	-1.315	-1.253	-1.231
-6	-1.305	-1.312	-1.253	-1.254
-6.25	-1.283	-1.307	-1.251	-1.252
-6.5	-1.306	-1.307	-1.231	-1.253
-6.75	-1.301	-1.31	-1.212	-1.262
-7	-1.311	-1.303	-1.23	-1.269
-7.25	-1.328	-1.314	-1.205	-1.278
-7.5	-1.355	-1.323	-1.243	-1.296
-7.75	-1.354	-1.337	-1.268	-1.325
-8	-1.4	-1.372	-1.269	-1.33
-8.25	-1.396	-1.366	-1.282	-1.351
-8.5	-1.396	-1.38	-1.3	-1.373
-8.75	-1.418	-1.399	-1.314	-1.358
-9	-1.405	-1.39	-1.327	-1.366
-9.25	-1.388	-1.379	-1.344	-1.365
-9.5	-1.39	-1.387	-1.336	-1.369
-9.75	-1.375	-1.387	-1.345	-1.352
-10	-1.356	-1.382	-1.335	-1.351
-10.25	-1.374	-1.385	-1.348	-1.352
-10.5	-1.366	-1.383	-1.325	-1.34
-10.75	-1.373	-1.396	-1.342	-1.354
-11	-1.384	-1.391	-1.339	-1.349
-11.25	-1.398	-1.412	-1.348	-1.363
-11.5	-1.403	-1.445	-1.363	-1.398
-11.75	-1.415	-1.456	-1.356	-1.394
-12	-1.423	-1.476	-1.377	-1.415
-12.25	-1.455	-1.499	-1.379	-1.435
-12.5	-1.443	-1.496	-1.381	-1.443
-12.75	-1.462	-1.516	-1.378	-1.432
-13	-1.464	-1.492	-1.391	-1.432
-13.25	-1.446	-1.487	-1.365	-1.409
-13.5	-1.433	-1.459	-1.356	-1.38
-13.75	-1.428	-1.453	-1.354	-1.373
-14	-1.416	-1.453	-1.341	-1.358
-14.25	-1.412	-1.432	-1.357	-1.354
-14.5	-1.42	-1.426	-1.361	-1.34
-14.75	-1.403	-1.417	-1.388	-1.343
-15	-1.422	-1.441	-1.375	-1.357
-15.25	-1.425	-1.436	-1.415	-1.343
-15.5	-1.454	-1.448	-1.423	-1.375
-15.75	-1.454	-1.454	-1.443	-1.365
-16	-1.476	-1.484	-1.457	-1.377
-16.25	-1.487	-1.481	-1.453	-1.393
-16.5	-1.492	-1.47	-1.454	-1.383
-16.75	-1.501	-1.466	-1.447	-1.366
-17	-1.513	-1.479	-1.448	-1.382
-17.25	-1.517	-1.461	-1.443	-1.354
-17.5	-1.537	-1.485	-1.42	-1.36
-17.75	-1.524	-1.488	-1.435	-1.369
-18	-1.5	-1.5	-1.44	-1.389
-18.25	-1.519	-1.508	-1.475	-1.387
-18.5	-1.511	-1.519	-1.484	-1.408
-18.75	-1.512	-1.548	-1.505	-1.418
-19	-1.553	-1.566	-1.528	-1.401
-19.25	-1.583	-1.578	-1.568	-1.412
-19.5	-1.616	-1.581	-1.548	-1.378
-19.75	-1.718	-1.607	-1.547	-1.372
-20	-1.741	-1.584	-1.555	-1.346
-20.25	-1.776	-1.58	-1.476	-1.356
-20.5	-1.762	-1.527	-1.424	-1.326
-20.75	-1.698	-1.495	-1.375	-1.294
-21	-1.576	-1.401	-1.299	-1.243
-21.25	-1.455	-1.327	-1.252	-1.213
-21.5	-1.355	-1.268	-1.222	-1.16
-21.75	-1.283	-1.22	-1.196	-1.161
-22	-1.239	-1.17	-1.21	-1.145
-22.25	-1.264	-1.172	-1.257	-1.156
-22.5	-1.297	-1.211	-1.301	-1.196
-22.75	-1.353	-1.245	-1.381	-1.266
-23	-1.431	-1.349	-1.481	-1.318
-23.25	-1.505	-1.443	-1.515	-1.391
-23.5	-1.538	-1.509	-1.596	-1.45
-23.75	-1.556	-1.601	-1.611	-1.489
-24	-1.563	-1.662	-1.656	-1.518
-24.25	-1.569	-1.726	-1.655	-1.508
-24.5	-1.55	-1.749	-1.655	-1.499
-24.75	-1.536	-1.777	-1.66	-1.486
-25	-1.535	-1.786	-1.651	-1.444
-25.25	-1.528	-1.793	-1.629	-1.444
-25.5	-1.531	-1.813	-1.627	-1.417
-25.75	-1.557	-1.803	-1.629	-1.44
-26	-1.536	-1.798	-1.623	-1.485
-26.25	-1.543	-1.796	-1.663	-1.546
-26.5	-1.538	-1.766	-1.69	-1.626
-26.75	-1.52	-1.728	-1.698	-1.665
-27	-1.507	-1.73	-1.717	-1.7
-27.25	-1.471	-1.682	-1.672	-1.731
-27.5	-1.445	-1.682	-1.636	-1.718
-27.75	-1.446	-1.666	-1.562	-1.719
-28	-1.428	-1.674	-1.496	-1.701
-28.25	-1.401	-1.679	-1.446	-1.688
-28.5	-1.399	-1.695	-1.357	-1.664
-28.75	-1.366	-1.714	-1.314	-1.67
-29	-1.355	-1.725	-1.271	-1.635
-29.25	-1.351	-1.739	-1.246	-1.623
-29.5	-1.325	-1.741	-1.222	-1.599
-29.75	-1.326	-1.751	-1.211	-1.579
-30	-1.334	-1.761	-1.201	-1.542
-30.25	-1.323	-1.776	-1.199	-1.505
-30.5	-1.354	-1.752	-1.191	-1.5
-30.75	-1.349	-1.777	-1.217	-1.48
-31	-1.366	-1.769	-1.227	-1.445
-31.25	-1.396	-1.78	-1.271	-1.439
-31.5	-1.424	-1.748	-1.296	-1.415
-31.75	-1.452	-1.755	-1.308	-1.398
-32	-1.491	-1.73	-1.357	-1.381
-32.25	-1.505	-1.718	-1.396	-1.376
-32.5	-1.536	-1.726	-1.391	-1.393
-32.75	-1.55	-1.748	-1.426	-1.395
-33	-1.58	-1.747	-1.464	-1.445
-33.25	-1.616	-1.816	-1.488	-1.534
-33.5	-1.69	-1.876	-1.585	-1.654
-33.75	-1.802	-2.002	-1.722	-1.886
-34	-2.034	-2.27	-2.002	-2.259

## Sheet: d
Frequency/Hz		TXI obtained/rad	TXQ obtained/rad	TYI obtained/rad	TYQ obtained/rad		TXI with compensation/rad	TXQ with compensation/rad	TYI with compensation/rad	TYQ with compensation/rad
321000000		0	0	0	0		0	0	0	0
742000000		-0.061447	-0.052085	-0.0627364	-0.0639818		-0.0107344	-0.026732	-0.0138536	-0.0122874
1164000000		-0.0551034	-0.0500235	-0.0444269	-0.0517069		0.00662868	-0.0208611	0.00561759	0.000183091
1587000000		-0.130468	-0.130746	-0.125304	-0.126396		0.0017226	-0.0173379	-0.00864474	-0.014573
2011000000		-0.10979	-0.086332	-0.0758148	-0.0688863		0.0324293	-0.00702082	-0.00922842	-0.00254201
2436000000		-0.13466	-0.103764	-0.0874956	-0.0996168		0.0548022	-0.00616511	-0.00212144	-0.00155342
2862000000		-0.136482	-0.0962928	-0.0638929	-0.0624943		0.0626904	0.00132228	-0.0156905	-0.00479186
3289000000		-0.171147	-0.14732	-0.119936	-0.129196		0.0383763	-0.00589937	-0.0415283	0.00762415
3717000000		-0.195988	-0.16183	-0.126275	-0.122471		0.0438655	-0.00491756	-0.0514942	0.00961728
4146000000		-0.244043	-0.234426	-0.176671	-0.166349		0.0600058	-0.0038298	-0.0410075	0.0214525
4576000000		-0.296329	-0.293073	-0.228199	-0.227238		0.0527163	-0.0127164	-0.0514651	0.0102797
5007000000		-0.317272	-0.302277	-0.236339	-0.238989		0.0839222	-0.00801357	-0.0358122	0.0311431
5439000000		-0.291919	-0.30877	-0.221276	-0.231361		0.0984915	-0.00782795	-0.0300508	0.0285658
5872000000		-0.279478	-0.319564	-0.268089	-0.270033		0.101438	-0.0336745	-0.0424275	0.00603362
6306000000		-0.289543	-0.346689	-0.325398	-0.320505		0.0810306	-0.0497885	-0.0428332	-0.0064229
6741000000		-0.337745	-0.394971	-0.368998	-0.356902		0.0953609	-0.020196	0.0218984	0.0389801
7177000000		-0.332846	-0.430885	-0.381846	-0.389555		0.114995	-0.00970949	0.0231554	0.0494631
7614000000		-0.327726	-0.413751	-0.370607	-0.394849		0.106211	0.0165935	0.034126	0.0773159
8052000000		-0.34321	-0.458533	-0.396749	-0.431034		0.0824985	0.0125488	0.00935379	0.0679513
8491000000		-0.343558	-0.477842	-0.398906	-0.438725		0.114383	0.0371841	0.00494658	0.0841697
8931000000		-0.40341	-0.510167	-0.493337	-0.521777		0.102443	0.0362391	0.00716417	0.0830713
9372000000		-0.433837	-0.526364	-0.490427	-0.536948		0.118066	0.0129116	0.00676139	0.0772141
9814000000		-0.492767	-0.546493	-0.501311	-0.557842		0.0863393	0.00953788	-0.0172702	0.0661824
10257000000		-0.438513	-0.524413	-0.496617	-0.542653		0.106815	0.0227699	-0.0101739	0.0649495
10701000000		-0.455905	-0.538023	-0.508386	-0.556031		0.0843766	0.00894572	-0.0386759	0.0329889
11146000000		-0.531702	-0.60775	-0.559828	-0.61192		0.0977596	0.0177842	-0.0114255	0.0437879
11592000000		-0.546986	-0.614333	-0.599903	-0.643967		0.0809283	0.00517792	-0.0181129	0.0449021
12039000000		-0.517006	-0.541097	-0.545231	-0.602948		0.0765886	-0.000674474	-0.0248962	0.0542379
12487000000		-0.592784	-0.606302	-0.61195	-0.665541		0.0778273	-0.0259122	-0.0562362	0.0251046
12936000000		-0.603268	-0.583728	-0.630203	-0.671253		0.0501218	-0.0407217	-0.067155	-0.00667511
13386000000		-0.652222	-0.625929	-0.640755	-0.708437		0.0457164	-0.0277258	-0.0790514	-0.0233015
13837000000		-0.634131	-0.634115	-0.646694	-0.72924		0.0460898	-0.0110335	-0.0730087	-0.00026086
14289000000		-0.614914	-0.58113	-0.599334	-0.687464		0.0355541	-0.0297151	-0.109337	-0.0351428
14742000000		-0.674131	-0.690149	-0.677377	-0.779375		0.0245498	-0.0286873	-0.0898611	-0.0412905
15196000000		-0.700982	-0.679329	-0.699156	-0.780064		0.0385285	-0.0139324	-0.0612126	-0.039392
15651000000		-0.763363	-0.741254	-0.785993	-0.868221		0.0487402	0.00339181	-0.0049102	0.00642201
16107000000		-0.811442	-0.823862	-0.885682	-0.932639		0.0398102	0.00442609	0.00920846	0.0189396
16564000000		-0.818334	-0.826809	-0.893252	-0.94789		0.0557559	0.0131872	0.00708023	0.0203093
17022000000		-0.908293	-0.893473	-0.948898	-1.00483		0.0478007	-0.00950041	-0.0120986	0.0262271
17481000000		-1.01997	-0.974524	-1.06024	-1.08393		0.0480578	0.0122073	-0.015604	0.0347913
17941000000		-1.02784	-1.03021	-1.1221	-1.16168		0.0436856	-0.0191104	-0.0255858	0.00949278
18402000000		-1.09933	-1.07816	-1.21516	-1.21058		0.0384521	-0.0155593	0.00963936	0.0313118
18864000000		-1.09879	-1.06603	-1.21329	-1.18861		0.00752796	-0.0192778	-0.00292235	0.0323085
19327000000		-1.20568	-1.13679	-1.29058	-1.26598		0.0382895	-0.00264143	0.0315095	0.0625732
19791000000		-1.11137	-1.13024	-1.27007	-1.25466		0.0747511	0.0172421	0.0465256	0.0663219
20256000000		-1.17236	-1.15824	-1.33963	-1.28939		0.0824367	0.0312643	0.0500199	0.0596399
20722000000		-1.08951	-1.06546	-1.25865	-1.22204		0.0663694	0.0316257	0.026353	0.0506828
21189000000		-1.25907	-1.10857	-1.34074	-1.3519		0.0719039	0.0245399	0.0591631	0.0756567
21657000000		-1.35087	-1.2941	-1.47924	-1.44707		0.111151	0.0734975	0.128505	0.104484
22126000000		-1.356	-1.24867	-1.48082	-1.43331		0.096802	0.0504331	0.139659	0.109826
22596000000		-1.30116	-1.20215	-1.42276	-1.39457		0.0839152	0.0392049	0.158095	0.113163
23067000000		-1.37135	-1.23631	-1.43276	-1.40243		0.0843396	0.038807	0.15293	0.104851
23539000000		-1.39021	-1.20708	-1.44526	-1.40449		0.0831751	0.0297007	0.182476	0.108684
24012000000		-1.45392	-1.29719	-1.57624	-1.52663		0.1048	0.0535765	0.203719	0.144893
24486000000		-1.50562	-1.3579	-1.5864	-1.56488		0.0710783	0.0422293	0.17133	0.124076
24961000000		-1.60065	-1.39559	-1.62182	-1.62624		0.0871492	0.0509829	0.174524	0.161573
25437000000		-1.58507	-1.43711	-1.67733	-1.64056		0.0340349	0.0153732	0.163432	0.136955
25914000000		-1.56539	-1.48325	-1.73111	-1.68762		-0.00344405	0.0523226	0.172329	0.151358
26392000000		-1.62337	-1.50847	-1.72186	-1.69171		-0.0055444	0.0580547	0.149248	0.148052
26871000000		-1.61031	-1.50003	-1.6875	-1.62749		-0.0106346	0.0838126	0.17571	0.160494
27351000000		-1.6407	-1.55355	-1.70257	-1.68461		-0.0265047	0.0364521	0.139314	0.141889
27832000000		-1.69937	-1.61376	-1.80557	-1.76582		-0.0213511	0.0462647	0.204863	0.126418
28314000000		-1.68856	-1.5694	-1.80639	-1.73792		-0.048717	0.00456377	0.143148	0.0738258
28797000000		-1.77991	-1.64857	-1.90235	-1.83889		-0.00311016	0.0761702	0.210137	0.157855
29281000000		-1.83874	-1.64407	-1.91402	-1.84854		0.0258148	0.0758817	0.207374	0.157353
29766000000		-1.84828	-1.74457	-1.90267	-1.91405		0.0210507	0.072774	0.202643	0.175631
30252000000		-1.90075	-1.77973	-1.92811	-1.9864		-0.00869515	0.033379	0.154824	0.145474
30739000000		-1.87526	-1.7125	-1.88674	-1.90497		-0.0137512	0.0258496	0.101062	0.110637
31227000000		-1.92165	-1.74681	-1.98153	-2.00875		0.0333163	0.067487	0.141166	0.178353
31716000000		-1.87896	-1.48067	-1.83689	-1.9066		0.012851	-0.0230501	0.0566516	0.103959
32206000000		-1.88078	-1.38113	-1.75096	-1.90925		0.0113962	-0.0489848	-0.0117953	0.0550861

## Sheet: e-f
Frequency/Hz		RXI osa base/dB	RXQ osa base/dB	RYI osa base/dB	RYQ osa base/dB		RXI obtained/dB	RXQ obtained/dB	RYI obtained/dB	RYQ obtained/dB		RXI error/dB	RXQ error/dB	RYI error/dB	RYQ error/dB
0		0	0	0	0		0	0	0	0		0	0	0	0
7.875e+08		-0.0546197	-0.154554	-0.0624187	-0.21257		-0.0797793	-0.0971009	-0.0340968	-0.00315227		0.0256834	-0.0569297	-0.0277981	-0.208894
800000000		-0.0564585	-0.159617	-0.0645092	-0.219504		-0.0797162	-0.0968165	-0.0355665	-0.00446561		0.0237362	-0.0623219	-0.0284642	-0.21456
1.05e+09		-0.129869	-0.290773	-0.125579	-0.248486		-0.0659382	-0.0911293	-0.0665594	-0.0307323		-0.064359	-0.200072	-0.0594481	-0.218182
1200000000		-0.172024	-0.367575	-0.16033	-0.263984		-0.0536274	-0.0804159	-0.0915768	-0.0464923		-0.117478	-0.286241	-0.0678344	-0.216573
1.3125e+09		-0.160307	-0.38178	-0.152237	-0.25909		-0.0443943	-0.0622122	-0.11034	-0.0622252		-0.113984	-0.317639	-0.0399684	-0.194937
1.5625e+09		-0.137443	-0.416519	-0.137426	-0.25139		-0.0333848	-0.0217596	-0.147782	-0.116439		-0.103059	-0.39376	0.011356	-0.13395
1600000000		-0.133943	-0.421659	-0.135133	-0.250163		-0.0326075	-0.0156917	-0.147658	-0.124571		-0.100403	-0.405035	0.013456	-0.12466
1.825e+09		-0.15965	-0.408595	-0.157631	-0.223104		-0.0279438	-0.00342637	-0.146909	-0.169718		-0.131183	-0.404645	-0.0101986	-0.0528617
2000000000		-0.178915	-0.397704	-0.174399	-0.201327		-0.0222194	-0.00193354	-0.146326	-0.184468		-0.155759	-0.394834	-0.0271363	-0.0159225
2.0875e+09		-0.201981	-0.424044	-0.202176	-0.223902		-0.0178748	-0.00118712	-0.143899	-0.191843		-0.182963	-0.421714	-0.0571334	-0.0309159
2.35e+09		-0.269465	-0.501349	-0.283791	-0.289912		-0.00484099	-0.000229684	-0.12434	-0.210988		-0.261148	-0.497643	-0.155975	-0.0754475
2400000000		-0.283321	-0.517077	-0.300339	-0.303488		-0.00235837	-0.00019756	-0.120614	-0.210618		-0.278044	-0.513961	-0.176807	-0.089951
2.6125e+09		-0.297463	-0.478925	-0.304283	-0.365481		-0.0272192	-6.10337e-05	-0.115225	-0.209046		-0.269696	-0.478316	-0.18851	-0.155887
2800000000		-0.305792	-0.441112	-0.303613	-0.41603		-0.0581497	-0.00654539	-0.15721	-0.207658		-0.245037	-0.431961	-0.143798	-0.205767
2.875e+09		-0.291421	-0.456345	-0.291734	-0.427169		-0.0705219	-0.0118523	-0.174003	-0.21848		-0.217471	-0.441064	-0.114302	-0.20526
3.125e+09		-0.24869	-0.512294	-0.25731	-0.46947		-0.110276	-0.0295421	-0.223434	-0.292473		-0.137414	-0.481752	-0.0328763	-0.175997
3200000000		-0.235428	-0.528636	-0.24654	-0.481718		-0.12194	-0.034849	-0.222369	-0.314671		-0.112774	-0.493072	-0.0234564	-0.166332
3.3875e+09		-0.318327	-0.520348	-0.284658	-0.461313		-0.151101	-0.0672422	-0.219708	-0.361987		-0.167227	-0.453106	-0.0649496	-0.099326
3600000000		-0.409967	-0.508642	-0.325545	-0.435874		-0.174879	-0.10768	-0.216692	-0.366946		-0.233585	-0.399459	-0.107349	-0.0674248
3.65e+09		-0.427132	-0.507314	-0.325867	-0.451876		-0.178535	-0.117194	-0.217962	-0.368113		-0.246741	-0.388262	-0.106048	-0.0819066
3.9125e+09		-0.520372	-0.503459	-0.330678	-0.539008		-0.197729	-0.154083	-0.230222	-0.374471		-0.322048	-0.34878	-0.0998607	-0.163941
4000000000		-0.549777	-0.5005	-0.330607	-0.566377		-0.204127	-0.163807	-0.234309	-0.377095		-0.343801	-0.334844	-0.0944489	-0.187433
4.175e+09		-0.549573	-0.537927	-0.383733	-0.581474		-0.241059	-0.183254	-0.247295	-0.382342		-0.304157	-0.350316	-0.132081	-0.194775
4400000000		-0.555005	-0.591742	-0.457732	-0.606578		-0.289933	-0.214353	-0.286678	-0.389541		-0.263185	-0.375501	-0.169166	-0.215149
4.4375e+09		-0.55292	-0.596461	-0.451732	-0.609947		-0.298078	-0.220246	-0.293242	-0.397446		-0.253365	-0.374739	-0.157014	-0.211025
4.6875e+09		-0.535248	-0.624152	-0.407964	-0.628639		-0.360526	-0.259529	-0.339604	-0.450148		-0.172222	-0.362123	-0.06586	-0.175991
4800000000		-0.528399	-0.637717	-0.389373	-0.638153		-0.390689	-0.277827	-0.369058	-0.473864		-0.135853	-0.358033	-0.0184573	-0.162433
4.95e+09		-0.532647	-0.690679	-0.454265	-0.668327		-0.430906	-0.308841	-0.40833	-0.503745		-0.100741	-0.380838	-0.0449356	-0.163583
5200000000		-0.538275	-0.777497	-0.560969	-0.717166		-0.460988	-0.360531	-0.465368	-0.543063		-0.0762646	-0.415944	-0.0945781	-0.173081
5.2125e+09		-0.539914	-0.774063	-0.562884	-0.71989		-0.461311	-0.363115	-0.463966	-0.545028		-0.0775796	-0.409924	-0.0978942	-0.173838
5.475e+09		-0.573266	-0.700865	-0.602044	-0.776028		-0.468095	-0.393883	-0.434534	-0.578273		-0.103052	-0.304863	-0.165391	-0.195637
5600000000		-0.588275	-0.665137	-0.619818	-0.801888		-0.475431	-0.402187	-0.420519	-0.571135		-0.10933	-0.259436	-0.195786	-0.22724
5.7375e+09		-0.614214	-0.722681	-0.6372	-0.850454		-0.496352	-0.41132	-0.419807	-0.563283		-0.112814	-0.306314	-0.212346	-0.282123
6000000000		-0.666686	-0.835492	-0.673337	-0.946122		-0.536292	-0.425879	-0.48687	-0.56355		-0.12537	-0.404589	-0.181443	-0.377548
6e+09		-0.666686	-0.835492	-0.673337	-0.946122		-0.536292	-0.425879	-0.48687	-0.56355		-0.12537	-0.404589	-0.181443	-0.377548
6.2625e+09		-0.760109	-0.925659	-0.816626	-1.0205		-0.594018	-0.438935	-0.542443	-0.642787		-0.158496	-0.479128	-0.266587	-0.37012
6400000000		-0.810719	-0.974563	-0.893356	-1.06114		-0.628913	-0.455196	-0.542469	-0.684292		-0.174538	-0.512099	-0.343619	-0.369577
6.5125e+09		-0.823983	-0.996419	-0.881007	-1.04883		-0.657464	-0.48098	-0.54249	-0.710878		-0.159519	-0.508439	-0.331517	-0.330952
6.775e+09		-0.855855	-1.04834	-0.853115	-1.02104		-0.698114	-0.541142	-0.543016	-0.734824		-0.152289	-0.501743	-0.304646	-0.280761
6800000000		-0.858745	-1.05314	-0.850313	-1.01825		-0.700582	-0.546872	-0.543339	-0.737105		-0.152713	-0.500815	-0.301524	-0.27569
7.0375e+09		-0.920472	-1.15145	-0.87481	-1.02925		-0.724036	-0.586472	-0.546407	-0.754791		-0.191007	-0.55955	-0.322974	-0.269035
7200000000		-0.962617	-1.21863	-0.891482	-1.0367		-0.72283	-0.609538	-0.548505	-0.753449		-0.234284	-0.603591	-0.337474	-0.277747
7.3e+09		-0.932049	-1.20474	-0.878285	-1.02737		-0.70891	-0.623732	-0.551789	-0.752624		-0.217592	-0.575457	-0.320948	-0.269196
7.5625e+09		-0.852048	-1.1685	-0.843882	-1.00311		-0.672367	-0.619252	-0.567482	-0.757561		-0.174252	-0.543824	-0.270971	-0.24012
7600000000		-0.840806	-1.16351	-0.839154	-0.999831		-0.667147	-0.61563	-0.569724	-0.763171		-0.168434	-0.54266	-0.264205	-0.231436
7.825e+09		-0.988968	-1.0808	-0.868147	-1.0048		-0.68825	-0.593902	-0.592084	-0.796832		-0.296718	-0.4829	-0.272063	-0.203964
8000000000		-1.1029	-1.01517	-0.889394	-1.00736		-0.715575	-0.601189	-0.635364	-0.823013		-0.382978	-0.409628	-0.24968	-0.179992
8.075e+09		-1.12501	-1.00647	-0.913454	-1.03158		-0.727286	-0.613557	-0.653913	-0.834066		-0.393229	-0.388414	-0.255041	-0.19301
8.3375e+09		-1.20443	-0.978057	-0.999688	-1.11837		-0.725567	-0.656844	-0.706282	-0.87217		-0.475863	-0.318212	-0.290406	-0.243205
8400000000		-1.2224	-0.970356	-1.01928	-1.13811		-0.719625	-0.667151	-0.702131	-0.881242		-0.499199	-0.299627	-0.313575	-0.253285
8.6e+09		-1.16177	-1.01059	-0.970982	-1.13602		-0.700613	-0.657334	-0.688846	-0.900944		-0.45573	-0.347832	-0.276708	-0.229643
8800000000		-1.10482	-1.05452	-0.926363	-1.13761		-0.696919	-0.640694	-0.675561	-0.886073		-0.404306	-0.410225	-0.247206	-0.247938
8.8625e+09		-1.11025	-1.04761	-0.934664	-1.13154		-0.699488	-0.635495	-0.669686	-0.881426		-0.407735	-0.409089	-0.261954	-0.247091
9.125e+09		-1.12863	-1.01419	-0.965121	-1.10165		-0.710277	-0.63684	-0.642202	-0.856755		-0.413324	-0.372322	-0.317896	-0.239875
9200000000		-1.13374	-1.0045	-0.973687	-1.09298		-0.71336	-0.640396	-0.634349	-0.843041		-0.414649	-0.358373	-0.333607	-0.244205
9.3875e+09		-1.07962	-1.01053	-0.931229	-1.07965		-0.706694	-0.649287	-0.628699	-0.808757		-0.365429	-0.353743	-0.29503	-0.263396
9600000000		-1.02029	-1.01937	-0.885115	-1.06656		-0.69846	-0.648114	-0.665868	-0.770718		-0.314333	-0.363754	-0.211746	-0.288339
9.6375e+09		-1.01584	-1.02508	-0.878766	-1.07078		-0.697007	-0.646708	-0.672427	-0.776095		-0.311335	-0.37087	-0.198839	-0.287187
9.9e+09		-0.985134	-1.0655	-0.834782	-1.1008		-0.764883	-0.636869	-0.714879	-0.813729		-0.213204	-0.421586	-0.112856	-0.280026
10000000000		-0.973853	-1.08132	-0.818443	-1.11266		-0.806252	-0.638156	-0.724221	-0.828066		-0.161143	-0.436705	-0.0877644	-0.278132
1.01625e+10		-0.956409	-1.1004	-0.821908	-1.13178		-0.873476	-0.697514	-0.739402	-0.848476		-0.0774329	-0.397385	-0.0770055	-0.2778
10400000000		-0.929428	-1.1268	-0.825484	-1.15823		-0.941234	-0.784267	-0.764976	-0.867288		0.0173922	-0.336944	-0.0549217	-0.28536
1.0425e+10		-0.926791	-1.12134	-0.827307	-1.15935		-0.946577	-0.793399	-0.771074	-0.869268		0.0253816	-0.322349	-0.0506371	-0.284483
1.06875e+10		-0.898198	-1.06317	-0.845537	-1.17013		-1.00268	-0.848311	-0.835102	-0.902195		0.11108	-0.208266	-0.00383953	-0.261335
10800000000		-0.885556	-1.03785	-0.852963	-1.17436		-1.03345	-0.863797	-0.862543	-0.938407		0.155305	-0.166646	0.0169921	-0.228538
1.095e+10		-0.97968	-1.03324	-0.861143	-1.13969		-1.09653	-0.884445	-0.900349	-0.98669		0.125348	-0.140293	0.0477058	-0.144501
11200000000		-1.13737	-1.02636	-0.875592	-1.08273		-1.20166	-0.967867	-0.96713	-1.06403		0.0737922	-0.0489894	0.101038	-0.00919924
1.12e+10		-1.13737	-1.02636	-0.875592	-1.08273		-1.20166	-0.967867	-0.96713	-1.06403		0.0737922	-0.0489894	0.101038	-0.00919924
1.14625e+10		-1.08646	-1.14868	-0.92081	-1.03476		-1.27888	-1.07858	-1.03818	-1.12918		0.201921	-0.0606007	0.126871	0.103918
11600000000		-1.05931	-1.21227	-0.944009	-1.00915		-1.31064	-1.12579	-1.07775	-1.16331		0.261323	-0.0764883	0.143732	0.164143
1.1725e+10		-1.06662	-1.26469	-0.956822	-1.07199		-1.33952	-1.15285	-1.11373	-1.19533		0.283329	-0.101416	0.167337	0.133763
1.19875e+10		-1.08435	-1.37718	-0.986112	-1.20633		-1.33335	-1.20967	-1.17216	-1.26597		0.257974	-0.158527	0.195021	0.0686095
12000000000		-1.08506	-1.38239	-0.987364	-1.21259		-1.3316	-1.21238	-1.17147	-1.26933		0.255595	-0.160961	0.193159	0.0657926
1.225e+10		-1.23589	-1.45215	-1.04785	-1.2356		-1.29657	-1.18911	-1.15781	-1.31439		0.0712038	-0.252518	0.120484	0.0893165
12400000000		-1.32675	-1.49438	-1.08451	-1.24977		-1.26711	-1.15798	-1.14961	-1.29129		-0.0486002	-0.325358	0.0761448	0.0525522
1.25125e+10		-1.31784	-1.48284	-1.08474	-1.24923		-1.23826	-1.13463	-1.14336	-1.27396		-0.0681542	-0.336773	0.0700491	0.0361579
1.27625e+10		-1.29983	-1.45897	-1.08706	-1.2498		-1.17414	-1.06424	-1.12926	-1.24131		-0.115188	-0.384226	0.0526959	0.00201181
12800000000		-1.29677	-1.45504	-1.08706	-1.24953		-1.16452	-1.0525	-1.12714	-1.24042		-0.121536	-0.391827	0.0508001	0.0016053
1.3025e+10		-1.23142	-1.40469	-1.09079	-1.28427		-1.14784	-0.982007	-1.1112	-1.23509		-0.0715874	-0.410681	0.0324111	-0.037177
13200000000		-1.1806	-1.36553	-1.0937	-1.31128		-1.14339	-0.949674	-1.08938	-1.23094		-0.0242012	-0.402854	0.00868379	-0.067341
1.32875e+10		-1.18588	-1.34945	-1.10096	-1.29569		-1.14117	-0.943536	-1.07847	-1.22398		-0.0312028	-0.39241	-0.00899299	-0.0582154
1.355e+10		-1.20272	-1.3022	-1.12376	-1.24992		-1.07409	-0.925122	-1.03746	-1.19208		-0.114634	-0.363077	-0.072302	-0.0438431
13600000000		-1.20591	-1.29318	-1.12808	-1.24119		-1.05626	-0.921615	-1.02334	-1.186		-0.135535	-0.357454	-0.0906318	-0.0410692
1.38125e+10		-1.24378	-1.29662	-1.07075	-1.13999		-0.980511	-0.851606	-0.963331	-1.15609		-0.248674	-0.430415	-0.0928237	0.0306965
14000000000		-1.27691	-1.29936	-1.01987	-1.05041		-0.948988	-0.782607	-0.910384	-1.11937		-0.312608	-0.501441	-0.0941795	0.0842693
1.4075e+10		-1.27459	-1.29577	-0.995371	-1.06147		-0.945797	-0.755008	-0.918968	-1.10468		-0.313201	-0.525169	-0.0608082	0.0588095
1.4325e+10		-1.26493	-1.28187	-0.911745	-1.09638		-0.935157	-0.706539	-0.977767	-1.07795		-0.311275	-0.556826	0.0845216	7.17341e-05
14400000000		-1.26262	-1.27828	-0.887243	-1.10743		-0.931966	-0.697333	-0.995407	-1.09835		-0.311868	-0.562161	0.126949	0.0097
1.45875e+10		-1.25711	-1.23484	-0.959062	-1.27359		-0.998736	-0.674316	-1.04081	-1.14935		-0.238873	-0.541026	0.101247	-0.104746
14800000000		-1.25285	-1.1876	-1.04244	-1.4639		-1.07794	-0.71194	-1.09632	-1.20762		-0.156586	-0.457333	0.0722063	-0.237947
1.485e+10		-1.24519	-1.1693	-1.07121	-1.4679		-1.09657	-0.729844	-1.10939	-1.23073		-0.130572	-0.421404	0.0562251	-0.21912
1.51125e+10		-1.20265	-1.07085	-1.21988	-1.48658		-1.18203	-0.823836	-1.17101	-1.35206		-0.00166492	-0.228062	-0.0299158	-0.115566
15200000000		-1.18904	-1.03861	-1.27001	-1.49338		-1.20879	-0.85403	-1.18281	-1.3925		0.0384167	-0.16591	-0.068533	-0.0822061
1.5375e+10		-1.286	-1.14376	-1.26946	-1.52345		-1.2623	-0.900772	-1.2064	-1.4525		-0.00558299	-0.224868	-0.0449417	-0.0528308
15600000000		-1.40832	-1.2766	-1.2664	-1.55977		-1.29477	-0.960869	-1.23536	-1.47478		-0.0937896	-0.295978	-0.011285	-0.0652324
1.56375e+10		-1.42015	-1.29959	-1.28429	-1.57393		-1.29731	-0.970885	-1.23814	-1.4785		-0.102816	-0.308685	-0.0261255	-0.0754121
1.59e+10		-1.50395	-1.46154	-1.41047	-1.67406		-1.31504	-1.01411	-1.25756	-1.49827		-0.167951	-0.426476	-0.131962	-0.154838
16000000000		-1.53561	-1.52297	-1.45828	-1.71194		-1.33509	-1.02686	-1.26496	-1.49823		-0.178942	-0.474542	-0.17175	-0.192142
1.615e+10		-1.57118	-1.5517	-1.48726	-1.77069		-1.40657	-1.04597	-1.28666	-1.49817		-0.142109	-0.483231	-0.178107	-0.250023
16400000000		-1.62916	-1.59828	-1.53426	-1.86729		-1.5257	-1.12729	-1.35562	-1.50573		-0.0781018	-0.445631	-0.153278	-0.336206
1.64125e+10		-1.63224	-1.60601	-1.53623	-1.87418		-1.53165	-1.13247	-1.35907	-1.50798		-0.0750843	-0.448039	-0.151662	-0.340702
1.6675e+10		-1.69946	-1.77079	-1.58021	-2.02133		-1.56194	-1.24119	-1.40172	-1.55521		-0.111516	-0.5036	-0.152497	-0.44012
16800000000		-1.7315	-1.84929	-1.60119	-2.09144		-1.55831	-1.27434	-1.37149	-1.57771		-0.146989	-0.548747	-0.203502	-0.48753
1.69375e+10		-1.74024	-1.8453	-1.62208	-2.05518		-1.55431	-1.28252	-1.33823	-1.5785		-0.159501	-0.536348	-0.257421	-0.450259
17200000000		-1.75625	-1.83701	-1.66129	-1.9853		-1.53827	-1.29814	-1.27895	-1.52094		-0.190457	-0.511346	-0.354813	-0.436833
1.72e+10		-1.75625	-1.83701	-1.66129	-1.9853		-1.53827	-1.29814	-1.27895	-1.52094		-0.190457	-0.511346	-0.354813	-0.436833
1.74625e+10		-1.75337	-1.80275	-1.56053	-1.80903		-1.51918	-1.2746	-1.23315	-1.45395		-0.205096	-0.499058	-0.298288	-0.325989
17600000000		-1.75164	-1.78458	-1.50752	-1.71648		-1.50276	-1.25517	-1.20915	-1.40383		-0.218736	-0.499273	-0.268231	-0.282505
1.77125e+10		-1.74223	-1.78217	-1.48816	-1.69284		-1.48461	-1.23927	-1.19432	-1.36282		-0.226623	-0.5119	-0.262845	-0.299018
1.7975e+10		-1.72029	-1.77653	-1.44298	-1.63769		-1.44227	-1.21247	-1.1714	-1.28633		-0.245024	-0.531067	-0.238581	-0.318362
18000000000		-1.71824	-1.77603	-1.43871	-1.63247		-1.43824	-1.21031	-1.16921	-1.28556		-0.246845	-0.532568	-0.236338	-0.313759
1.82375e+10		-1.72014	-1.75121	-1.41679	-1.55052		-1.46794	-1.18978	-1.15646	-1.27823		-0.217557	-0.526786	-0.225695	-0.237646
18400000000		-1.72191	-1.73468	-1.40226	-1.4949		-1.49991	-1.19079	-1.16388	-1.27321		-0.186798	-0.508688	-0.203178	-0.186483
1.85e+10		-1.71441	-1.7272	-1.42532	-1.54129		-1.51958	-1.19843	-1.16844	-1.27453		-0.159287	-0.493222	-0.221334	-0.231213
1.87625e+10		-1.69551	-1.70833	-1.48666	-1.66385		-1.48408	-1.21847	-1.17645	-1.28491		-0.175768	-0.454198	-0.274542	-0.34327
18800000000		-1.69221	-1.70503	-1.49482	-1.68075		-1.4747	-1.22133	-1.17587	-1.2864		-0.18122	-0.447412	-0.282658	-0.358067
1.9025e+10		-1.77796	-1.67408	-1.54832	-1.76449		-1.41842	-1.17771	-1.17238	-1.29792		-0.319514	-0.456348	-0.335914	-0.426549
19200000000		-1.84688	-1.65223	-1.59216	-1.83185		-1.42049	-1.13719	-1.16967	-1.31164		-0.385684	-0.474325	-0.381778	-0.479494
1.9275e+10		-1.8507	-1.68375	-1.59355	-1.87637		-1.43228	-1.11983	-1.17955	-1.31753		-0.377418	-0.522917	-0.373001	-0.517845
1.95375e+10		-1.86257	-1.79255	-1.59689	-2.03069		-1.47357	-1.10549	-1.22586	-1.34163		-0.345445	-0.643515	-0.327483	-0.645517
19600000000		-1.8655	-1.81856	-1.59779	-2.06754		-1.4834	-1.10629	-1.23688	-1.35018		-0.338047	-0.668227	-0.31686	-0.673308
1.98e+10		-1.85768	-1.82541	-1.54103	-1.99384		-1.4972	-1.10886	-1.27575	-1.37757		-0.314844	-0.670914	-0.219639	-0.570624
20000000000		-1.84891	-1.83131	-1.4833	-1.91918		-1.5103	-1.12205	-1.32247	-1.40532		-0.290405	-0.661058	-0.112628	-0.465658
2.00625e+10		-1.86422	-1.8557	-1.50965	-1.91727		-1.5144	-1.12786	-1.33708	-1.42283		-0.30082	-0.678838	-0.123574	-0.445436
2.0325e+10		-1.93031	-1.95992	-1.6221	-1.91103		-1.54802	-1.15227	-1.39302	-1.49638		-0.33171	-0.757084	-0.178513	-0.364075
20400000000		-1.94922	-1.98974	-1.65426	-1.90928		-1.55918	-1.15869	-1.40455	-1.51739		-0.33906	-0.780065	-0.198729	-0.340897
2.05875e+10		-2.03824	-2.02958	-1.7425	-1.94001		-1.58705	-1.16776	-1.43338	-1.55771		-0.399163	-0.809793	-0.257095	-0.330275
20800000000		-2.13862	-2.07423	-1.84199	-1.97434		-1.59501	-1.17805	-1.4712	-1.58017		-0.489911	-0.842478	-0.317087	-0.340466
2.08375e+10		-2.14513	-2.07224	-1.85084	-1.99553		-1.59477	-1.17987	-1.48554	-1.58413		-0.49636	-0.838367	-0.311295	-0.3574
2.11e+10		-2.18927	-2.05682	-1.91136	-2.14246		-1.59311	-1.18802	-1.58596	-1.63072		-0.538656	-0.811302	-0.267904	-0.454238
21200000000		-2.20584	-2.05071	-1.93418	-2.1982		-1.60079	-1.19049	-1.62421	-1.67145		-0.54599	-0.801151	-0.250902	-0.467678
2.13625e+10		-2.22624	-2.072	-1.94685	-2.22753		-1.64129	-1.19451	-1.67735	-1.73763		-0.523329	-0.81587	-0.207884	-0.428277
21600000000		-2.25762	-2.10468	-1.96694	-2.27197		-1.70049	-1.23281	-1.73523	-1.82287		-0.493354	-0.808099	-0.167938	-0.385326
2.1625e+10		-2.27281	-2.12259	-1.97832	-2.29174		-1.70672	-1.23813	-1.74132	-1.8263		-0.50209	-0.820467	-0.172998	-0.40144
2.18875e+10		-2.43407	-2.31238	-2.09951	-2.50098		-1.7807	-1.29396	-1.79913	-1.86225		-0.588705	-0.953752	-0.235714	-0.574063
22000000000		-2.50112	-2.39166	-2.14939	-2.58859		-1.81354	-1.32413	-1.81664	-1.87765		-0.620559	-1.00051	-0.265732	-0.643922
2.215e+10		-2.53119	-2.37008	-2.24903	-2.63125		-1.85734	-1.37388	-1.83999	-1.90636		-0.603702	-0.926067	-0.338892	-0.65475
22400000000		-2.58516	-2.33799	-2.41895	-2.70621		-1.91284	-1.45678	-1.86739	-1.96873		-0.600819	-0.809713	-0.480055	-0.665973
2.24e+10		-2.58516	-2.33799	-2.41895	-2.70621		-1.91284	-1.45678	-1.86739	-1.96873		-0.600819	-0.809713	-0.480055	-0.665973
2.26625e+10		-2.58978	-2.31675	-2.42492	-2.75851		-1.96563	-1.49465	-1.8599	-2.01987		-0.549658	-0.747601	-0.490525	-0.664147
22800000000		-2.59263	-2.30605	-2.42847	-2.78634		-1.99351	-1.50558	-1.85597	-2.02379		-0.523468	-0.72483	-0.496858	-0.686902
2.2925e+10		-2.56914	-2.30509	-2.41335	-2.70835		-2.01906	-1.51551	-1.86798	-2.02735		-0.473384	-0.712896	-0.468675	-0.604308
2.31875e+10		-2.51659	-2.29986	-2.37837	-2.54136		-2.07271	-1.57689	-1.92109	-2.03364		-0.361779	-0.640881	-0.375186	-0.425626
23200000000		-2.51424	-2.29977	-2.37687	-2.53357		-2.07527	-1.58041	-1.92362	-2.03379		-0.35678	-0.637164	-0.37105	-0.417589
2.345e+10		-2.45503	-2.25925	-2.37755	-2.42993		-2.09493	-1.65093	-1.94936	-2.03665		-0.275903	-0.524136	-0.343993	-0.309086
23600000000		-2.41788	-2.23333	-2.37634	-2.36612		-2.10231	-1.6685	-1.92832	-2.03837		-0.228563	-0.477819	-0.361009	-0.240746
2.37125e+10		-2.385	-2.21214	-2.34058	-2.36727		-2.10784	-1.67014	-1.91254	-2.02089		-0.188039	-0.45288	-0.338928	-0.257253
2.3975e+10		-2.30973	-2.16417	-2.25862	-2.37139		-2.12195	-1.67398	-1.88889	-1.95823		-0.0951785	-0.397594	-0.277135	-0.320564
24000000000		-2.3025	-2.15955	-2.25075	-2.37172		-2.12333	-1.67435	-1.88963	-1.95226		-0.0861852	-0.39221	-0.268136	-0.326475
2.4225e+10		-2.34222	-2.16109	-2.21751	-2.3222		-2.1357	-1.68102	-1.89632	-1.90861		-0.110017	-0.383569	-0.224685	-0.317083
24400000000		-2.3727	-2.16188	-2.19124	-2.28327		-2.14425	-1.68658	-1.90152	-1.89294		-0.12881	-0.375663	-0.19007	-0.290689
2.44875e+10		-2.40293	-2.19453	-2.20588	-2.28192		-2.14822	-1.68936	-1.91264	-1.8851		-0.153494	-0.403957	-0.192027	-0.295609
2.475e+10		-2.49295	-2.29179	-2.24914	-2.27722		-2.16014	-1.70293	-1.95236	-1.88054		-0.226213	-0.482265	-0.190181	-0.290085
24800000000		-2.5099	-2.31012	-2.25718	-2.27612		-2.16242	-1.70581	-1.95993	-1.88913		-0.239674	-0.496496	-0.189439	-0.279183
2.50125e+10		-2.51237	-2.32297	-2.27846	-2.28254		-2.18242	-1.71805	-1.98495	-1.92564		-0.216944	-0.491921	-0.180504	-0.243905
25200000000		-2.51935	-2.33913	-2.30205	-2.29302		-2.20041	-1.75219	-1.99551	-1.95747		-0.20618	-0.474178	-0.193778	-0.222789
2.5275e+10		-2.56042	-2.34293	-2.33169	-2.3117		-2.20761	-1.76971	-1.99973	-1.95881		-0.240143	-0.460548	-0.219298	-0.240218
2.55375e+10		-2.6973	-2.3494	-2.42861	-2.37025		-2.21982	-1.83106	-2.02631	-1.96353		-0.358317	-0.399175	-0.283139	-0.287553
25600000000		-2.73036	-2.35141	-2.45216	-2.38465		-2.22196	-1.84251	-2.03905	-1.96465		-0.388154	-0.388648	-0.292853	-0.299752
2.57875e+10		-2.74995	-2.38034	-2.49597	-2.43862		-2.22837	-1.83898	-2.07728	-2.00022		-0.398088	-0.417854	-0.295182	-0.314907
26000000000		-2.77239	-2.41336	-2.54585	-2.50002		-2.25914	-1.83499	-2.11566	-2.10179		-0.386299	-0.451421	-0.303243	-0.271289
2.605e+10		-2.7866	-2.43316	-2.56082	-2.5163		-2.26856	-1.83405	-2.11484	-2.12568		-0.390283	-0.471353	-0.318221	-0.262856
2.63125e+10		-2.85894	-2.53484	-2.63714	-2.59948		-2.31801	-1.87814	-2.11055	-2.21551		-0.406627	-0.522395	-0.39228	-0.249661
26400000000		-2.88261	-2.56829	-2.66213	-2.62676		-2.33171	-1.89742	-2.10912	-2.21574		-0.413963	-0.533936	-0.416078	-0.27408
2.6575e+10		-2.8252	-2.5428	-2.61811	-2.63787		-2.34972	-1.93598	-2.10098	-2.21621		-0.333287	-0.464625	-0.374944	-0.279474
26800000000		-2.75418	-2.51281	-2.56431	-2.65496		-2.37288	-1.95317	-2.08198	-2.22346		-0.235152	-0.413495	-0.336185	-0.285355
2.68375e+10		-2.75418	-2.5212	-2.55318	-2.64974		-2.37674	-1.95439	-2.07881	-2.22942		-0.230631	-0.420001	-0.327556	-0.273511
2.71e+10		-2.75089	-2.57663	-2.47194	-2.60992		-2.42198	-1.96294	-2.06571	-2.27117		-0.174196	-0.458974	-0.251519	-0.184034
27200000000		-2.75053	-2.59864	-2.44189	-2.59564		-2.44084	-1.97122	-2.06825	-2.28707		-0.152858	-0.470595	-0.216814	-0.151741
2.735e+10		-2.82912	-2.70566	-2.49524	-2.7437		-2.46914	-1.99044	-2.07206	-2.29905		-0.199983	-0.555212	-0.263181	-0.284656
27600000000		-2.95809	-2.882	-2.58213	-2.98846		-2.50277	-2.02249	-2.08167	-2.29784		-0.288021	-0.69221	-0.333161	-0.523318
2.76125e+10		-2.96074	-2.87795	-2.58426	-2.98178		-2.50425	-2.02409	-2.08264	-2.29778		-0.288818	-0.686191	-0.333955	-0.516339
2.7875e+10		-3.019	-2.79565	-2.63178	-2.84441		-2.53533	-2.0191	-2.10302	-2.29314		-0.311123	-0.604002	-0.35621	-0.378723
28000000000		-3.04776	-2.75748	-2.65543	-2.78002		-2.56651	-2.01185	-2.11273	-2.28712		-0.307397	-0.571782	-0.368848	-0.319053
2.81375e+10		-3.06737	-2.80377	-2.67792	-2.7255		-2.61387	-2.00387	-2.1192	-2.28049		-0.278217	-0.624612	-0.383439	-0.269731
28400000000		-3.09919	-2.88651	-2.71526	-2.61581		-2.70427	-2.073	-2.12579	-2.27011		-0.211272	-0.629869	-0.405824	-0.162053
2.84e+10		-3.09919	-2.88651	-2.71526	-2.61581		-2.70427	-2.073	-2.12579	-2.27011		-0.211272	-0.629869	-0.405824	-0.162053
2.86625e+10		-3.19692	-2.95485	-2.8779	-3.02868		-2.78393	-2.16198	-2.16225	-2.26471		-0.222225	-0.602116	-0.52489	-0.573207
28800000000		-3.24841	-2.99095	-2.96339	-3.24524		-2.82441	-2.19667	-2.21401	-2.26188		-0.229802	-0.600085	-0.555185	-0.789169
2.89125e+10		-3.28848	-2.9395	-3.02894	-3.26855		-2.85753	-2.22032	-2.25637	-2.2829		-0.23395	-0.522178	-0.575572	-0.788652
2.9175e+10		-3.38195	-2.8194	-3.18184	-3.32289		-2.95195	-2.2755	-2.35173	-2.35916		-0.226404	-0.340305	-0.626518	-0.760134
29200000000		-3.39089	-2.808	-3.19644	-3.3281		-2.96137	-2.28076	-2.36002	-2.36642		-0.22533	-0.323061	-0.632235	-0.757495
2.94375e+10		-3.36399	-2.84901	-3.13411	-3.28551		-3.05091	-2.36659	-2.43881	-2.429		-0.103297	-0.272632	-0.485513	-0.646729
29600000000		-3.34452	-2.87601	-3.0904	-3.25531		-3.10274	-2.42854	-2.49272	-2.46316		-0.0271022	-0.232788	-0.383001	-0.577468
2.97e+10		-3.34278	-2.91181	-3.08335	-3.28387		-3.13206	-2.46666	-2.53358	-2.48419		0.00697378	-0.227456	-0.332085	-0.581987
2.99625e+10		-3.33909	-3.00667	-3.06573	-3.3597		-3.20903	-2.54444	-2.6451	-2.53216		0.0946613	-0.237514	-0.195917	-0.602826
30000000000		-3.33826	-3.01992	-3.06292	-3.37024		-3.22003	-2.55484	-2.66104	-2.53686		0.107787	-0.239056	-0.175865	-0.607358
3.0225e+10		-3.49239	-3.10523	-3.23617	-3.44618		-3.30904	-2.61729	-2.74105	-2.56506		0.0504843	-0.254107	-0.261284	-0.647285
30400000000		-3.61368	-3.173	-3.37233	-3.50666		-3.37889	-2.69146	-2.78424	-2.58746		0.00370794	-0.243037	-0.349589	-0.680707
3.0475e+10		-3.6431	-3.19089	-3.35439	-3.50031		-3.40882	-2.72677	-2.80275	-2.61059		0.00622189	-0.223627	-0.31114	-0.649224
3.07375e+10		-3.74157	-3.24903	-3.2871	-3.47357		-3.47339	-2.85034	-2.88426	-2.69153		-0.0161869	-0.146689	-0.150843	-0.530031
30800000000		-3.76484	-3.26269	-3.2709	-3.46702		-3.48637	-2.8754	-2.91275	-2.71081		-0.0235527	-0.132363	-0.103228	-0.501289
3.1e+10		-3.63442	-3.21217	-3.18611	-3.25823		-3.5279	-2.89987	-3.00393	-2.75804		0.157745	-0.0480355	0.0820791	-0.235936
31200000000		-3.50599	-3.16364	-3.10332	-3.05145		-3.5336	-2.92433	-3.08936	-2.78469		0.299216	0.0323014	0.257646	0.00485137
3.12625e+10		-3.53003	-3.19257	-3.1433	-3.08759		-3.53189	-2.93198	-3.10188	-2.79302		0.275766	0.0133137	0.232487	-0.0206685
3.1525e+10		-3.63216	-3.31524	-3.31238	-3.24057		-3.52472	-2.91086	-3.15448	-2.85755		0.174946	-0.121999	0.124484	-0.100638
31600000000		-3.66063	-3.34959	-3.35999	-3.28358		-3.5218	-2.90168	-3.16951	-2.89287		0.146665	-0.162405	0.0950275	-0.105202
3.17875e+10		-3.80671	-3.42514	-3.46469	-3.32558		-3.51162	-2.87873	-3.20388	-2.98117		-0.00178295	-0.2531	0.0324971	-0.0511014
32000000000		-3.97032	-3.50882	-3.58141	-3.37125		-3.50008	-2.89775	-3.23889	-3.05607		-0.166144	-0.306967	-0.038426	-0.0110869
3.20375e+10		-3.99265	-3.5307	-3.59304	-3.37729		-3.49804	-2.90296	-3.24507	-3.05151		-0.188609	-0.321744	-0.0419662	-0.0197771
3.23e+10		-4.14881	-3.68369	-3.67422	-3.41938		-3.46664	-2.93936	-3.26567	-3.01963		-0.362664	-0.424831	-0.0890463	-0.0802583
32400000000		-4.20836	-3.74204	-3.70521	-3.43548		-3.45314	-2.94017	-3.2547	-3.00748		-0.430635	-0.477289	-0.125932	-0.103426
3.25625e+10		-4.17626	-3.71957	-3.75001	-3.54587		-3.43121	-2.92229	-3.23686	-2.99554		-0.412218	-0.464451	-0.180315	-0.2175

## Sheet: g-h
skew value/ps (Fig.3.g)	TX X IQ SKEW	TX Y IQ SKEW	RX X IQ SKEW	RX Y IQ SKEW	TX XY SKEW	RX XY SKEW
	-2.09346	-1.62846	-3.39494	-1.62846	-1.59061	-0.603021
	-2.16993	-1.56678	-3.53992	-1.56678	-1.31147	-0.726792
	-2.12991	-1.58648	-3.59808	-1.58648	-1.4276	-0.687615
	-1.97538	-1.43899	-3.38358	-1.43899	-1.34833	-0.56019
	-2.07511	-1.64103	-3.55462	-1.64103	-1.34788	-0.598925
	-2.14153	-1.54758	-3.55465	-1.54758	-1.49657	-0.924403
	-2.17565	-1.55256	-3.48565	-1.55256	-1.37038	-0.734811
	-2.05453	-1.59876	-3.61585	-1.59876	-1.41202	-0.700021
	-2.09095	-1.63652	-3.47102	-1.63652	-1.43723	-0.739028
	-2.14808	-1.59427	-3.5277	-1.59427	-1.34674	-0.755145
	-2.08593	-1.58462	-3.55718	-1.58462	-1.42575	-0.649164
	-2.10128	-1.70864	-3.54337	-1.70864	-1.34772	-0.638996
	-2.11335	-1.64411	-3.4734	-1.64411	-1.26098	-0.675582
	-2.05528	-1.76759	-3.48633	-1.76759	-1.44643	-0.795617
	-2.16266	-1.46963	-3.57225	-1.46963	-1.46969	-0.626399
	-2.12089	-1.60666	-3.6407	-1.60666	-1.4124	-0.737601
skew error/ps (Fig.3.h)	TX X IQ SKEW	TX Y IQ SKEW	RX X IQ SKEW	RX Y IQ SKEW	TX XY SKEW	RX XY SKEW
	0.0125369	-0.0304579	0.130064	0.00223886	-0.187605	0.123979
	-0.063932	0.0312187	-0.0149221	0.0517263	0.0915307	0.000208131
	-0.0239108	0.0115227	-0.0730769	-0.0343044	-0.024597	0.0393847
	0.130623	0.159014	0.141424	-0.0869424	0.0546711	0.16681
	0.0308936	-0.0430282	-0.0296218	-0.0436918	0.0551156	0.128075
	-0.0355314	0.0504187	-0.0296536	0.113779	-0.0935718	-0.197403
	-0.0696456	0.0454361	0.0393544	-0.0501554	0.0326155	-0.00781052
	0.0514746	-0.000756473	-0.0908531	-0.075464	-0.00902127	0.0269795
	0.0150483	-0.038524	0.0539823	0.103014	-0.0342278	-0.0120284
	-0.042079	0.00372595	-0.00270486	-0.0443573	0.0562646	-0.0281449
	0.0200738	0.0133751	-0.0321816	-0.00340019	-0.0227462	0.077836
	0.0047152	-0.110643	-0.0183672	0.0302353	0.0552792	0.0880037
	-0.00735027	-0.0461112	0.051604	0.0360977	0.142021	0.0514175
	0.050722	-0.169589	0.0386722	0.0263142	-0.0434315	-0.0686173
	-0.0566609	0.128369	-0.04725	-0.0239421	-0.066694	0.100601
	-0.0148879	-0.00866134	-0.115701	0.00668549	-0.00940111	-0.0106013
