# Supplementary material for: Frequency-dependent impairment calibration and estimation for a 96 GBaud coherent optical transceiver
Source: Commun Eng. 2024 Jan 5;3:5. doi: 10.1038/s44172-023-00147-3 (PMC10955956; doi:10.1038/s44172-023-00147-3)
Supplement: Supplementary file 4 — Supplementary Data 3 [file 44172_2023_147_MOESM4_ESM.xlsx]

## Sheet: b-c-d
Frequency/Hz	TRx XII amp/dB	TRx XQQ amp/dB	TRx YII amp/dB	TRx YQQ amp/dB		Frequency/Hz	Tx XI amp/dB	Tx XQ amp/dB	Tx YI amp/dB	Tx YQ amp/dB		Frequency/Hz	Rx XI amp/dB	Rx XQ amp/dB	Rx YI amp/dB	Rx YQ amp/dB
0	0	0	0	0		0	0	0	0	0		0	0	0	0	0
1023042578	0	-0.213144	0	0.0815265		1023042578	0.269497	-0.0580397	0.0166144	0.00238949		1023042578	-0.269497	-0.155104	-0.0166144	0.079137
1398980078	-0.0356118	0	0.141649	0		1398980078	0.197488	-0.151713	-0.062593	-0.0238116		1398980078	-0.2331	0.151713	0.204242	0.0238116
1775386328	-0.0436858	0.101822	0.274199	-0.0508438		1775386328	0.122505	-0.206191	-0.0955488	-0.0232209		1775386328	-0.166191	0.308013	0.369747	-0.0276229
1995000000	-0.0468796	0.125023	0.336062	-0.0653741		1995000000	0.1	-0.2	-0.07	0		1995000000	-0.14688	0.325023	0.406062	-0.0653741
2152261328	-0.0527886	0.131979	0.369606	-0.0689794		2152261328	0.101425	-0.171422	-0.0232353	0.030663		2152261328	-0.154214	0.3034	0.392841	-0.0996424
2529605078	-0.0916104	0.130028	0.39962	-0.0523669		2529605078	0.191546	0.00301899	0.213805	0.164539		2529605078	-0.283157	0.127009	0.185814	-0.216906
2794687500	-0.1467	0.13096	0.372026	-0.0188487		2794687500	0.352214	0.236134	0.510702	0.320706		2794687500	-0.498914	-0.105175	-0.138676	-0.339555
2907417578	-0.173219	0.135964	0.352254	0.00104817		2907417578	0.447977	0.365104	0.672139	0.403898		2907417578	-0.621196	-0.22914	-0.319885	-0.40285
3285698828	-0.246493	0.182208	0.281458	0.0843852		3285698828	0.720319	0.74093	1.14668	0.663957		3285698828	-0.966813	-0.558722	-0.865221	-0.579571
3596250000	-0.262111	0.251657	0.252527	0.145444		3596250000	0.604427	0.672268	1.0914	0.701412		3596250000	-0.866538	-0.420611	-0.838877	-0.555968
3664448828	-0.260321	0.270299	0.252494	0.154847		3664448828	0.507275	0.57788	0.985622	0.671527		3664448828	-0.767596	-0.307581	-0.733128	-0.51668
4043667578	-0.227491	0.390769	0.30856	0.172133		4043667578	-0.294469	-0.22462	0.0396327	0.331537		4043667578	0.0669783	0.615389	0.268928	-0.159404
4399687500	-0.175075	0.515006	0.449278	0.145748		4399687500	-0.75924	-0.613873	-0.538816	0.0281901		4399687500	0.584165	1.12888	0.988093	0.117558
4423355078	-0.170899	0.523146	0.459881	0.142919		4423355078	-0.757917	-0.601658	-0.538813	0.017749		4423355078	0.587019	1.1248	0.998693	0.12517
4803511328	-0.0893583	0.632569	0.605959	0.0921803		4803511328	-0.222143	0.143375	0.0270461	0.0330116		4803511328	0.132784	0.489194	0.578913	0.0591687
5184136328	0.0206937	0.641139	0.646539	0.0707436		5184136328	0.57492	0.90001	0.614929	0.211539		5184136328	-0.554226	-0.258871	0.0316103	-0.140796
5205000000	0.0273178	0.636936	0.645733	0.0715519		5205000000	0.605687	0.912261	0.617622	0.220805		5205000000	-0.578369	-0.275325	0.0281105	-0.149253
5565230078	0.145994	0.509444	0.595791	0.121935		5565230078	0.821808	0.557663	0.126915	0.335232		5565230078	-0.675814	-0.0482186	0.468876	-0.213297
5946792578	0.274801	0.398615	0.506147	0.232061		5946792578	0.756906	-0.185936	-0.519674	0.405058		5946792578	-0.482105	0.584551	1.02582	-0.172997
6012187500	0.29765	0.396877	0.493169	0.254737		6012187500	0.754503	-0.263742	-0.536069	0.416404		6012187500	-0.456854	0.660618	1.02924	-0.161667
6328823828	0.415308	0.463194	0.46776	0.362026		6328823828	0.850342	-0.273106	-0.0743776	0.478309		6328823828	-0.435034	0.736301	0.542137	-0.116283
6711323828	0.575364	0.62405	0.551975	0.428597		6711323828	1.02471	0.137425	0.893791	0.553267		6711323828	-0.449349	0.486626	-0.341815	-0.12467
6821250000	0.622675	0.668931	0.593945	0.423529		6821250000	1.0467	0.253531	1.08134	0.571405		6821250000	-0.424022	0.415399	-0.487391	-0.147876
7094292578	0.737124	0.762278	0.715168	0.373929		7094292578	1.00917	0.438397	1.18345	0.610017		7094292578	-0.272046	0.323881	-0.468279	-0.236088
7477730078	0.879195	0.839197	0.888596	0.287952		7477730078	0.879231	0.605836	0.858689	0.691973		7477730078	-3.66467e-05	0.233361	0.0299069	-0.404021
7632187500	0.927528	0.849273	0.949158	0.272052		7632187500	0.856687	0.705828	0.73323	0.750115		7632187500	0.0708414	0.143445	0.215928	-0.478063
7861636328	0.98764	0.847557	1.01957	0.278526		7861636328	0.892759	0.928867	0.678232	0.874137		7861636328	0.0948807	-0.0813093	0.341342	-0.595611
8246011328	1.05327	0.828541	1.07296	0.374766		8246011328	1.04692	1.35182	0.889426	1.15657		8246011328	0.00635108	-0.523278	0.183532	-0.781801
8445000000	1.06994	0.825338	1.07577	0.46625		8445000000	1.11359	1.5022	1.1008	1.32272		8445000000	-0.043649	-0.676865	-0.0250264	-0.856466
8630855078	1.07509	0.834043	1.06856	0.565499		8630855078	1.13689	1.55774	1.33076	1.47828		8630855078	-0.0618002	-0.723693	-0.262203	-0.912784
9016167578	1.05986	0.909831	1.0429	0.75702		9016167578	1.04277	1.50701	1.75886	1.72362		9016167578	0.0170815	-0.597174	-0.715961	-0.966603
9259687500	1.04358	1.00658	1.03712	0.831647		9259687500	0.877164	1.45955	1.87877	1.76184		9259687500	0.166416	-0.452963	-0.841642	-0.930191
9401948828	1.03583	1.0714	1.04371	0.855083		9401948828	0.744393	1.45718	1.86221	1.7256		9401948828	0.291441	-0.38578	-0.818504	-0.870515
9788198828	1.02649	1.21969	1.10241	0.848084		9788198828	0.433786	1.5378	1.65515	1.53693		9788198828	0.5927	-0.318103	-0.552746	-0.688844
10076250000	1.01912	1.25883	1.15753	0.78773		10076250000	0.48287	1.63996	1.58447	1.49057		10076250000	0.536251	-0.381132	-0.426949	-0.70284
10174917578	1.01412	1.2597	1.17305	0.763814		10174917578	0.594806	1.67597	1.61815	1.52453		10174917578	0.419313	-0.416275	-0.445098	-0.760711
10562105078	0.973683	1.23348	1.20315	0.704848		10562105078	1.34439	1.82201	1.94557	1.82618		10562105078	-0.370709	-0.588524	-0.742428	-1.12134
10894687500	0.907257	1.20776	1.19623	0.743807		10894687500	1.97726	1.97222	2.19473	2.0703		10894687500	-1.07001	-0.76446	-0.998499	-1.32649
10949761328	0.89299	1.20399	1.1928	0.756391		10949761328	2.0473	2.0008	2.20987	2.09041		10949761328	-1.15431	-0.79681	-1.01707	-1.33402
11337886328	0.771359	1.17941	1.15641	0.856835		11337886328	2.23097	2.20493	2.13426	2.10649		11337886328	-1.45961	-1.02553	-0.977856	-1.24966
11715000000	0.646795	1.1598	1.11359	0.926029		11715000000	2.09131	2.31803	2.0311	2.17936		11715000000	-1.44452	-1.15823	-0.917504	-1.25333
11726480078	0.643325	1.15944	1.11237	0.927619		11726480078	2.0851	2.31884	2.03154	2.18638		11726480078	-1.44177	-1.1594	-0.91917	-1.25876
12115542578	0.543382	1.16458	1.08093	0.971447		12115542578	1.88634	2.28319	2.18237	2.57311		12115542578	-1.34296	-1.11861	-1.10144	-1.60166
12505073828	0.473023	1.21448	1.08537	1.0052		12505073828	1.8298	2.31201	2.39016	2.93761		12505073828	-1.35678	-1.09753	-1.30479	-1.93241
12537187500	0.468316	1.22053	1.08807	1.00736		12537187500	1.83697	2.32586	2.4003	2.95235		12537187500	-1.36865	-1.10533	-1.31223	-1.94499
12895073828	0.424897	1.30428	1.14125	1.02047		12895073828	2.03334	2.60024	2.41599	2.92016		12895073828	-1.60844	-1.29596	-1.27474	-1.89969
13285542578	0.391947	1.41693	1.22991	1.01012		13285542578	2.30997	2.91604	2.37346	2.68877		13285542578	-1.91802	-1.49911	-1.14355	-1.67864
13361250000	0.386735	1.43827	1.24859	1.00692		13361250000	2.34786	2.94912	2.37655	2.64783		13361250000	-1.96112	-1.51085	-1.12796	-1.64091
13676480078	0.371502	1.51321	1.3277	0.997835		13676480078	2.40604	2.94666	2.46101	2.54857		13676480078	-2.03453	-1.43345	-1.13331	-1.55073
14067886328	0.379497	1.56059	1.42598	1.01112		14067886328	2.30208	2.79711	2.66549	2.56065		14067886328	-1.92258	-1.23652	-1.23951	-1.54953
14187187500	0.390593	1.56776	1.45511	1.02219		14187187500	2.24355	2.7601	2.73466	2.58743		14187187500	-1.85296	-1.19234	-1.27955	-1.56523
14459761328	0.431324	1.57906	1.51484	1.06149		14459761328	2.09246	2.73671	2.87924	2.6749		14459761328	-1.66114	-1.15765	-1.3644	-1.61341
14852105078	0.521175	1.60203	1.56441	1.15125		14852105078	1.97544	2.80872	2.98945	2.80878		14852105078	-1.45426	-1.20669	-1.42504	-1.65753
15015000000	0.566816	1.62117	1.56694	1.19595		15015000000	2.01565	2.85554	2.97742	2.84601		15015000000	-1.44884	-1.23437	-1.41048	-1.65006
15244917578	0.63455	1.66467	1.56445	1.26179		15244917578	2.19014	2.92503	2.89514	2.86993		15244917578	-1.55559	-1.26036	-1.33069	-1.60815
15638198828	0.741671	1.7854	1.6041	1.36084		15638198828	2.62743	3.07764	2.73302	2.91916		15638198828	-1.88576	-1.29223	-1.12891	-1.55832
15844687500	0.785567	1.85638	1.67198	1.38662		15844687500	2.81479	3.19164	2.73111	3.00211		15844687500	-2.02923	-1.33527	-1.05913	-1.61549
16031948828	0.818624	1.91452	1.74719	1.38264		16031948828	2.90592	3.31836	2.817	3.13121		16031948828	-2.08729	-1.40384	-1.0698	-1.74858
16426167578	0.878036	2.00122	1.85404	1.29974		16426167578	2.88832	3.53642	3.07942	3.42649		16426167578	-2.01028	-1.5352	-1.22539	-2.12675
16676250000	0.915246	2.04105	1.8339	1.26318		16676250000	2.78383	3.53278	3.11964	3.49544		16676250000	-1.86858	-1.49173	-1.28574	-2.23226
16820855078	0.936233	2.06289	1.80371	1.27323		16820855078	2.70704	3.44987	3.04494	3.4541		16820855078	-1.77081	-1.38699	-1.24123	-2.18088
17216011328	0.985214	2.12506	1.75827	1.43186		17216011328	2.44016	3.0397	2.62067	3.13704		17216011328	-1.45495	-0.914639	-0.8624	-1.70518
17509687500	1.00931	2.16687	1.83338	1.55921		17509687500	2.17592	2.74287	2.33732	2.87483		17509687500	-1.16662	-0.575998	-0.503936	-1.31562
17611636328	1.01569	2.17898	1.87187	1.58162		17611636328	2.06976	2.67441	2.2885	2.80883		17611636328	-1.05407	-0.495426	-0.416629	-1.22721
18007730078	1.03643	2.21221	1.9786	1.52411		18007730078	1.6765	2.58923	2.31078	2.69429		18007730078	-0.640064	-0.377018	-0.332187	-1.17018
18345000000	1.05289	2.23086	1.92586	1.39341		18345000000	1.5351	2.67982	2.42803	2.73236		18345000000	-0.48221	-0.448959	-0.502176	-1.33896
18404292578	1.05505	2.23395	1.90723	1.37222		18404292578	1.54347	2.70543	2.44307	2.74808		18404292578	-0.488424	-0.471477	-0.535838	-1.37586
18801323828	1.05532	2.25496	1.79108	1.26752		18801323828	1.77794	2.86549	2.46808	2.86861		18801323828	-0.722619	-0.610526	-0.676999	-1.60109
19182187500	1.02226	2.27065	1.78034	1.15708		19182187500	1.96983	2.81136	2.39381	2.89158		19182187500	-0.947573	-0.540711	-0.613472	-1.7345
19198823828	1.02008	2.27112	1.78135	1.1505		19198823828	1.97061	2.80036	2.38891	2.88803		19198823828	-0.950528	-0.52924	-0.607565	-1.73753
19596792578	0.952538	2.26287	1.79136	0.95263		19596792578	1.8081	2.36805	2.24701	2.68173		19596792578	-0.855563	-0.105175	-0.455643	-1.7291
19995230078	0.849127	2.16415	1.71188	0.773216		19995230078	1.61497	1.94353	2.09483	2.31825		19995230078	-0.765844	0.220616	-0.382941	-1.54503
20021250000	0.840076	2.15271	1.70417	0.765531		20021250000	1.61249	1.92785	2.08586	2.29173		20021250000	-0.772414	0.224864	-0.381682	-1.5262
20394136328	0.660143	1.94026	1.58465	0.707994		20394136328	1.7217	1.90347	1.96066	1.90889		20394136328	-1.06155	0.036792	-0.376011	-1.20089
20793511328	0.349877	1.72871	1.46466	0.667387		20793511328	1.78923	2.06459	1.74175	1.56302		20793511328	-1.43935	-0.335881	-0.277098	-0.895632
20862187500	0.288902	1.70665	1.44219	0.653125		20862187500	1.75715	2.08664	1.68517	1.51793		20862187500	-1.46825	-0.379983	-0.242976	-0.864807
21193355078	-0.0093473	1.66278	1.30695	0.552804		21193355078	1.38719	2.10964	1.34888	1.38236		21193355078	-1.39654	-0.446859	-0.0419284	-0.829551
21593667578	-0.335362	1.67806	1.08067	0.418023		21593667578	0.864308	1.98005	1.05905	1.41801		21593667578	-1.19967	-0.301984	0.0216253	-0.999989
21705000000	-0.416621	1.68179	1.02107	0.389121		21705000000	0.788465	1.91964	1.05483	1.4704		21705000000	-1.20509	-0.23785	-0.0337619	-1.08128
21994448828	-0.607985	1.68112	0.913148	0.340858		21994448828	0.81967	1.7328	1.23271	1.67566		21994448828	-1.42766	-0.0516822	-0.319565	-1.3348
22395698828	-0.822546	1.66142	0.913416	0.340847		22395698828	1.12483	1.49994	1.55648	1.92603		22395698828	-1.94737	0.161478	-0.643067	-1.58519
22549687500	-0.886765	1.64993	0.934705	0.361805		22549687500	1.22177	1.45113	1.57492	1.94405		22549687500	-2.10853	0.1988	-0.640212	-1.58225
22797417578	-0.966124	1.62781	0.955441	0.413284		22797417578	1.28011	1.44386	1.39784	1.84014		22797417578	-2.24624	0.183953	-0.442401	-1.42685
23199605078	-1.03086	1.58302	0.897222	0.514763		23199605078	1.30621	1.56129	0.956947	1.54432		23199605078	-2.33707	0.0217287	-0.0597252	-1.02956
23396250000	-1.03825	1.55997	0.839621	0.558962		23396250000	1.39521	1.64371	0.885901	1.46346		23396250000	-2.43346	-0.0837411	-0.04628	-0.904503
23602261328	-1.03273	1.54984	0.772	0.593213		23602261328	1.59381	1.72923	1.01919	1.48552		23602261328	-2.62653	-0.179387	-0.247193	-0.892307
24005386328	-0.983216	1.63727	0.660319	0.601498		24005386328	2.10586	1.90412	1.57814	1.70194		24005386328	-3.08907	-0.266847	-0.917824	-1.10044
24244687500	-0.917266	1.78229	0.638178	0.557765		24244687500	2.32711	2.02599	1.82168	1.81059		24244687500	-3.24437	-0.243698	-1.18351	-1.25282
24408980078	-0.850329	1.89358	0.655027	0.509434		24408980078	2.38328	2.11805	1.85278	1.82959		24408980078	-3.23361	-0.224465	-1.19775	-1.32016
24813042578	-0.607339	2.03597	0.792543	0.350561		24813042578	2.15411	2.22454	1.57355	1.69383		24813042578	-2.76145	-0.188568	-0.781007	-1.34327
25095000000	-0.39396	1.91636	0.868144	0.231687		25095000000	1.6893	2.03402	1.27749	1.49062		25095000000	-2.08326	-0.117664	-0.409342	-1.25894
25217573828	-0.295764	1.82706	0.869064	0.189243		25217573828	1.41442	1.84991	1.16918	1.38617		25217573828	-1.71019	-0.0228571	-0.300114	-1.19693
25622573828	0.0271874	1.55375	0.709108	0.148687		25622573828	0.498591	1.09815	0.964837	1.06671		25622573828	-0.471403	0.455599	-0.255729	-0.91802
25947187500	0.254993	1.51207	0.529894	0.25466		25947187500	0.226205	0.852523	0.994314	0.967773		25947187500	0.0287884	0.659548	-0.46442	-0.713113
26028042578	0.303703	1.52057	0.496468	0.285898		26028042578	0.281203	0.905847	1.03103	0.980921		26028042578	0.0225001	0.614718	-0.534567	-0.695024
26433980078	0.494072	1.5646	0.433058	0.330963		26433980078	1.06413	1.69162	1.32588	1.19133		26433980078	-0.570056	-0.12702	-0.89282	-0.860367
26801250000	0.613627	1.48528	0.430448	0.0871185		26801250000	1.71468	2.47182	1.59015	1.33077		26801250000	-1.10105	-0.986545	-1.1597	-1.24365
26840386328	0.624845	1.47046	0.427937	0.0509972		26840386328	1.73923	2.52311	1.60962	1.32914		26840386328	-1.11438	-1.05265	-1.18169	-1.27815
27247261328	0.714961	1.28562	0.348245	-0.304173		27247261328	1.50152	2.62617	1.67677	1.16472		27247261328	-0.786562	-1.34055	-1.32852	-1.46889
27654605078	0.680956	1.10197	0.190055	-0.467395		27654605078	1.05334	2.27029	1.50923	1.06986		27654605078	-0.37238	-1.16832	-1.31918	-1.53725
27657187500	0.680111	1.10084	0.188863	-0.468035		27657187500	1.05193	2.26757	1.50746	1.07051		27657187500	-0.371822	-1.16673	-1.3186	-1.53855
28062417578	0.453987	0.920175	-0.015735	-0.593191		28062417578	1.11037	1.85512	1.17563	1.33961		28062417578	-0.65638	-0.934948	-1.19137	-1.9328
28470698828	0.128322	0.72581	-0.228676	-0.853977		28470698828	1.27063	1.50424	0.955148	1.48596		28470698828	-1.14231	-0.778427	-1.18382	-2.33993
28515000000	0.0926877	0.704368	-0.250376	-0.884204		28515000000	1.26506	1.4723	0.952154	1.46523		28515000000	-1.17237	-0.767929	-1.20253	-2.34944
28879448828	-0.195596	0.531306	-0.402524	-1.06578		28879448828	0.974727	1.27777	1.09824	0.994045		28879448828	-1.17032	-0.746466	-1.50076	-2.05982
29288667578	-0.551809	0.349611	-0.477983	-1.05882		29288667578	0.392811	1.27447	1.38852	0.329368		29288667578	-0.94462	-0.92486	-1.86651	-1.38819
29374687500	-0.637104	0.311658	-0.475861	-1.0494		29374687500	0.27393	1.31267	1.43271	0.243389		29374687500	-0.911034	-1.00101	-1.90857	-1.29279
29698355078	-0.985055	0.163173	-0.436708	-1.08294		29698355078	-0.0784381	1.55279	1.47569	0.198743		29698355078	-0.906617	-1.38961	-1.9124	-1.28168
30108511328	-1.43709	-0.0379418	-0.438729	-1.37742		30108511328	-0.25402	1.75735	1.23218	0.535249		30108511328	-1.18307	-1.7953	-1.6709	-1.91267
30236250000	-1.56897	-0.0969111	-0.478352	-1.49355		30236250000	-0.234632	1.71981	1.08507	0.668318		30236250000	-1.33434	-1.81672	-1.56342	-2.16187
30519136328	-1.83238	-0.207156	-0.618319	-1.71176		30519136328	-0.0696176	1.40433	0.662501	0.919817		30519136328	-1.76276	-1.61149	-1.28082	-2.63158
30930230078	-2.11934	-0.294786	-0.823949	-1.82237		30930230078	0.29342	0.707448	0.0829253	1.01478		30930230078	-2.41276	-1.00223	-0.906874	-2.83714
31099687500	-2.19648	-0.306506	-0.867483	-1.81693		31099687500	0.417438	0.470182	-0.0402076	0.902507		31099687500	-2.61392	-0.776688	-0.827276	-2.71944
31341792578	-2.26337	-0.301048	-0.883762	-1.79061		31341792578	0.507059	0.28059	-0.0308902	0.564656		31341792578	-2.77043	-0.581638	-0.852871	-2.35527
31753823828	-2.26565	-0.247504	-0.835158	-1.74539		31753823828	0.303903	0.294744	0.29556	-0.184027		31753823828	-2.56955	-0.542248	-1.13072	-1.56136
31965000000	-2.21605	-0.215211	-0.796648	-1.70982		31965000000	-0.032041	0.412342	0.494886	-0.473675		31965000000	-2.18401	-0.627553	-1.29153	-1.23614
32166323828	-2.14177	-0.192409	-0.761675	-1.65671		32166323828	-0.508788	0.559721	0.641265	-0.600822		32166323828	-1.63298	-0.75213	-1.40294	-1.05589
32579292578	-1.92682	-0.175299	-0.720107	-1.49802		32579292578	-1.51922	0.829591	0.76872	-0.477513		32579292578	-0.407597	-1.00489	-1.48883	-1.02051
32832187500	-1.76813	-0.153385	-0.727874	-1.4272		32832187500	-1.79085	0.871303	0.723507	-0.23857		32832187500	0.0227186	-1.02469	-1.45138	-1.18863
32992730078	-1.6641	-0.121635	-0.742741	-1.41751		32992730078	-1.70989	0.817416	0.645445	-0.0577982		32992730078	0.0457958	-0.939051	-1.38819	-1.35971
33406636328	-1.41378	0.0292597	-0.789761	-1.53411		33406636328	-0.945041	0.510353	0.350171	0.352579		33406636328	-0.468742	-0.481093	-1.13993	-1.88669
33701250000	-1.27159	0.13791	-0.812626	-1.644		33701250000	-0.416481	0.309169	0.153822	0.440608		33701250000	-0.855113	-0.171259	-0.966448	-2.08461
33821011328	-1.22114	0.167575	-0.821262	-1.67078		33821011328	-0.312894	0.266363	0.0974292	0.395868		33821011328	-0.908248	-0.0987872	-0.918691	-2.06665
34235855078	-1.06012	0.179969	-0.870369	-1.63867		34235855078	-0.425157	0.25635	-0.0314005	-0.0237574		34235855078	-0.634968	-0.0763807	-0.838969	-1.61491
34572187500	-0.936072	0.129586	-0.947989	-1.53062		34572187500	-0.804215	0.280605	-0.160684	-0.449411		34572187500	-0.131857	-0.151019	-0.787306	-1.08121
34651167578	-0.912319	0.115656	-0.968938	-1.50281		34651167578	-0.900188	0.275234	-0.206029	-0.534153		34651167578	-0.0121311	-0.159579	-0.762908	-0.968659
35066948828	-0.86721	0.0359373	-1.06947	-1.38828		35066948828	-1.33244	0.130969	-0.456481	-0.817034		35066948828	0.465225	-0.0950315	-0.612993	-0.571246
35445000000	-0.995931	-0.0956763	-1.12935	-1.39405		35445000000	-1.49741	-0.202994	-0.455479	-0.806917		35445000000	0.501483	0.107318	-0.673874	-0.587133
35483198828	-1.01834	-0.114673	-1.13595	-1.40365		35483198828	-1.49596	-0.249096	-0.431003	-0.790312		35483198828	0.477616	0.134423	-0.70495	-0.613335
35899917578	-1.36709	-0.388258	-1.25917	-1.60503		35899917578	-1.34913	-0.78377	0.00863143	-0.496781		35899917578	-0.0179581	0.395511	-1.26781	-1.10825
36317105078	-1.90015	-0.707937	-1.51194	-1.85322		36317105078	-1.33901	-0.972142	0.180146	-0.260379		36317105078	-0.561137	0.264205	-1.69208	-1.59284
36319687500	-1.90404	-0.709826	-1.51369	-1.8545		36319687500	-1.3405	-0.971017	0.178621	-0.259883		36319687500	-0.563537	0.26119	-1.69231	-1.59462
36734761328	-2.63152	-0.989395	-1.76544	-2.01163		36734761328	-1.7956	-0.47023	-0.476613	-0.392005		36734761328	-0.83592	-0.519165	-1.28883	-1.61962
37152886328	-3.53825	-1.25715	-1.89759	-2.15349		37152886328	-2.18188	0.0889609	-1.37146	-0.924775		37152886328	-1.35637	-1.34612	-0.526131	-1.22871
37196250000	-3.63439	-1.28612	-1.90777	-2.17226		37196250000	-2.18737	0.11467	-1.44224	-1.00141		37196250000	-1.44702	-1.40079	-0.465525	-1.17085
37571480078	-4.40469	-1.54882	-2.01859	-2.36666		37571480078	-1.95303	-0.00706946	-1.78284	-1.75383		37571480078	-2.45166	-1.54175	-0.235747	-0.612822
37990542578	-5.02921	-1.85176	-2.23889	-2.58492		37990542578	-1.75244	-0.518997	-1.89946	-2.40772		37990542578	-3.27677	-1.33277	-0.339434	-0.177192
38074687500	-5.12612	-1.91155	-2.28596	-2.62031		38074687500	-1.80858	-0.621802	-1.93163	-2.46495		38074687500	-3.31754	-1.28975	-0.354335	-0.155363
38410073828	-5.44209	-2.14541	-2.43398	-2.73859		38410073828	-2.45233	-0.95153	-2.13535	-2.38004		38410073828	-2.98977	-1.19388	-0.298631	-0.358545
38830073828	-5.72841	-2.436	-2.47689	-2.9007		38830073828	-3.5839	-1.33692	-2.25631	-1.8501		38830073828	-2.14452	-1.09908	-0.220577	-1.0506
38955000000	-5.79765	-2.52304	-2.47282	-2.96539		38955000000	-3.84465	-1.48234	-2.19222	-1.66802		38955000000	-1.953	-1.0407	-0.280601	-1.29738
39250542578	-5.94414	-2.72059	-2.47012	-3.13325		39250542578	-4.1672	-1.89968	-1.81794	-1.29181		39250542578	-1.77694	-0.820906	-0.652182	-1.84144
39671480078	-6.11087	-2.94	-2.52758	-3.3089		39671480078	-4.21599	-2.38735	-1.23426	-1.01376		39671480078	-1.89488	-0.552658	-1.29332	-2.29514
39837187500	-6.14394	-2.99351	-2.55436	-3.32764		39837187500	-4.21983	-2.44183	-1.16606	-1.02732		39837187500	-1.92411	-0.551686	-1.3883	-2.30031
40092886328	-6.13388	-3.0436	-2.57588	-3.31145		40092886328	-4.2899	-2.3052	-1.35595	-1.19907		40092886328	-1.84398	-0.738403	-1.21993	-2.11238
40514761328	-5.94414	-3.07903	-2.53489	-3.26249		40514761328	-4.3375	-1.74761	-1.99133	-1.62457		40514761328	-1.60663	-1.33142	-0.543567	-1.63793
40721250000	-5.81605	-3.09274	-2.50487	-3.26921		40721250000	-4.194	-1.46607	-2.19093	-1.75986		40721250000	-1.62205	-1.62668	-0.313938	-1.50935
40937105078	-5.69246	-3.11389	-2.48765	-3.29657		40937105078	-3.86889	-1.24449	-2.18678	-1.78		40937105078	-1.82357	-1.8694	-0.300866	-1.51657
41359917578	-5.53786	-3.19865	-2.53582	-3.35848		41359917578	-3.10887	-0.977198	-1.80099	-1.6308		41359917578	-2.42899	-2.22145	-0.734828	-1.72768
41607187500	-5.4844	-3.28703	-2.61388	-3.37536		41607187500	-2.9012	-0.862912	-1.57292	-1.57628		41607187500	-2.5832	-2.42411	-1.04096	-1.79908
41783198828	-5.45247	-3.3667	-2.69014	-3.39002		41783198828	-2.97301	-0.777127	-1.49335	-1.60647		41783198828	-2.47946	-2.58957	-1.19678	-1.78355
42206948828	-5.39861	-3.60187	-2.94634	-3.51343		42206948828	-3.66511	-0.550472	-1.44337	-1.82166		42206948828	-1.7335	-3.0514	-1.50297	-1.69177
42495000000	-5.43616	-3.78921	-3.1919	-3.71859		42495000000	-4.24033	-0.390426	-1.32159	-1.9504		42495000000	-1.19583	-3.39878	-1.87031	-1.7682
42631167578	-5.49125	-3.88905	-3.33185	-3.84369		42631167578	-4.46221	-0.317427	-1.19159	-1.97329		42631167578	-1.02904	-3.57163	-2.14026	-1.8704
43055855078	-5.84677	-4.27293	-3.87775	-4.28267		43055855078	-4.90577	-0.209436	-0.673444	-1.90371		43055855078	-0.941003	-4.06349	-3.20431	-2.37895
43384687500	-6.28158	-4.66105	-4.41883	-4.63403		43384687500	-5.04492	-0.400624	-0.491785	-1.77327		43384687500	-1.23666	-4.26043	-3.92704	-2.86076
43481011328	-6.42994	-4.78596	-4.59753	-4.75104		43481011328	-5.06093	-0.523848	-0.525163	-1.73405		43481011328	-1.36901	-4.26211	-4.07237	-3.01699
43906636328	-7.19424	-5.35977	-5.487	-5.46133		43906636328	-5.11204	-1.27613	-1.00732	-1.70329		43906636328	-2.08219	-4.08364	-4.47968	-3.75804
44276250000	-8.04122	-5.86285	-6.35202	-6.40128		44276250000	-5.32974	-1.81795	-1.43103	-2.12214		44276250000	-2.71148	-4.0449	-4.92099	-4.27914
44332730078	-8.18912	-5.94526	-6.48863	-6.55594		44332730078	-5.39246	-1.86179	-1.46249	-2.24216		44332730078	-2.79666	-4.08348	-5.02614	-4.31379
44759292578	-9.42049	-6.68766	-7.53196	-7.59826		44759292578	-6.05685	-1.83982	-1.45438	-3.45063		44759292578	-3.36364	-4.84784	-6.07759	-4.14763
45169687500	-10.5583	-7.63368	-8.51103	-8.20471		45169687500	-6.70119	-1.44824	-1.45593	-4.43867		45169687500	-3.85713	-6.18544	-7.0551	-3.76604
45186323828	-10.5988	-7.67327	-8.54934	-8.22644		45186323828	-6.72124	-1.42902	-1.46446	-4.46173		45186323828	-3.87759	-6.24425	-7.08488	-3.7647
45613823828	-11.4575	-8.57192	-9.49539	-8.96921		45613823828	-7.00718	-1.01135	-1.94144	-4.62189		45613823828	-4.45037	-7.56057	-7.55396	-4.34731
46041792578	-12.0951	-9.10868	-10.4124	-10.3196		46041792578	-6.88513	-1.152	-2.65859	-4.63273		46041792578	-5.20994	-7.95668	-7.75378	-5.68683
46065000000	-12.1271	-9.13366	-10.4625	-10.4016		46065000000	-6.8678	-1.18747	-2.69691	-4.64876		46065000000	-5.25932	-7.94618	-7.76558	-5.75283
46470230078	-12.6746	-9.67817	-11.332	-11.7207		46470230078	-6.43053	-2.16703	-3.26753	-5.19737		46470230078	-6.24408	-7.51114	-8.0645	-6.52331
46899136328	-13.2288	-10.6548	-12.1551	-12.6015		46899136328	-5.84631	-2.99242	-3.56358	-5.5807		46899136328	-7.38254	-7.66236	-8.5915	-7.02076
46962187500	-13.3085	-10.8148	-12.26	-12.7074		46962187500	-5.76411	-3.00872	-3.57089	-5.55162		46962187500	-7.5444	-7.80608	-8.68909	-7.15578
47328511328	-13.8019	-11.6679	-12.7893	-13.401		47328511328	-5.32667	-2.46988	-3.42613	-4.88832		47328511328	-8.4752	-9.19804	-9.36316	-8.51263
47758355078	-14.5991	-12.3254	-13.3045	-14.5707		47758355078	-4.77028	-1.4349	-2.99942	-3.91255		47758355078	-9.82879	-10.8905	-10.3051	-10.6581
47861250000	-14.8484	-12.4568	-13.4222	-14.8566		47861250000	-4.60781	-1.28962	-2.88184	-3.79744		47861250000	-10.2406	-11.1672	-10.5404	-11.0592
48188667578	-15.6984	-12.9289	-13.7955	-15.5864		48188667578	-4.08406	-1.32101	-2.57403	-3.94353		48188667578	-11.6144	-11.6079	-11.2215	-11.6428

## Sheet: f-g-h
Frequency/Hz	TRx XII pha/rad	TRx XQQ pha/rad	TRx YII pha/rad	TRx YQQ pha/rad		Frequency/Hz	Tx XI pha/rad	Tx XQ pha/rad	Tx YI pha/rad	Tx YQ pha/rad		Frequency/Hz	Rx XI pha/rad	Rx XQ pha/rad	Rx YI pha/rad	Rx YQ pha/rad
0	0	0	0	0		0	0	0	0	0		0	0	0	0	0
1.02304e+09	-0.0494287	0.00462972	-0.127448	-0.0505467		1995000000	-0.0949335	-0.121672	-0.116767	-0.0880147		1.02304e+09	-0.0105159	0.268444	0.167202	0.150233
1.39898e+09	-0.0707523	-0.0146381	-0.131164	-0.04877		2794687500	-0.141383	-0.0342376	0.0323051	-0.00804023		1.39898e+09	-0.0112994	0.214528	0.121319	0.124896
1.77539e+09	-0.060346	-0.0312347	-0.111982	-0.0354642		3596250000	-0.161739	-0.113024	0.00958268	-0.0632019		1.77539e+09	0.021311	0.132574	0.0594074	0.086514
2.15226e+09	-0.0386304	-0.0363323	-0.0755124	-0.0102235		4399687500	-0.133144	-0.123813	-0.0211135	-0.11614		1995000000	0.0473211	0.0855188	0.024317	0.0657856
2.52961e+09	-0.0265227	-0.0212845	-0.0274101	0.0273605		5205000000	-0.157912	-0.163522	-0.0896963	-0.104187		2.15226e+09	0.0658027	0.056921	0.00257303	0.0543921
2.90742e+09	-0.0349041	0.0186966	0.0206193	0.0703957		6012187500	-0.0976392	-0.110827	-0.102048	-0.0326567		2.52961e+09	0.100159	0.0219171	-0.0279193	0.0479815
3.2857e+09	-0.0356786	0.0710203	0.0327001	0.0826707		6821250000	-0.136144	-0.0302742	-0.00856993	-0.0443944		2794687500	0.109912	0.038959	-0.0241495	0.0668442
3.66445e+09	-0.0023649	0.117589	-0.015055	0.0390375		7632187500	-0.0553463	-0.0774872	0.0195378	-0.0203419		2.90742e+09	0.112347	0.0578991	-0.0169401	0.0793743
4.04367e+09	0.0433057	0.13306	-0.0734264	-0.0110432		8445000000	-0.18563	-0.0781759	0.0468911	-0.0459404		3.2857e+09	0.125977	0.150824	0.00432877	0.11575
4.42336e+09	0.0744832	0.099219	-0.0874546	-0.0148666		9259687500	0.0707598	-0.0777056	0.00022881	-0.0398364		3596250000	0.151491	0.223743	-0.0132958	0.11255
4.80351e+09	0.0901052	0.0317583	-0.0537967	0.0171126		10076250000	-0.110846	-0.0834288	-0.0195683	-0.0443969		3.66445e+09	0.157369	0.234824	-0.0213398	0.108553
5.18414e+09	0.09532	-0.040098	0.010628	0.0591607		10894687500	-0.268025	-0.15522	-0.137	-0.126555		4.04367e+09	0.184959	0.255895	-0.0670498	0.0877155
5.56523e+09	0.0916898	-0.0678526	0.0596961	0.0882214		11715000000	-0.291631	-0.164438	-0.0816524	-0.0910584		4399687500	0.206198	0.226373	-0.0669596	0.100193
5.94679e+09	0.0820934	-0.0179213	0.0553359	0.0887432		12537187500	-0.303801	-0.186498	-0.163898	-0.125818		4.42336e+09	0.20797	0.2237	-0.0648886	0.10205
6.32882e+09	0.0764334	0.0625339	0.0220147	0.072938		13361250000	-0.408291	-0.223325	-0.258766	-0.162814		4.80351e+09	0.240549	0.176839	-0.000202693	0.138419
6.71132e+09	0.0817049	0.115303	-0.00653894	0.0564734		14187187500	-0.394784	-0.20262	-0.218615	-0.209001		5.18414e+09	0.253917	0.123111	0.0986603	0.164913
7.09429e+09	0.0843462	0.117073	-0.0230115	0.0406381		15015000000	-0.459178	-0.25905	-0.192582	-0.251321		5205000000	0.253254	0.120274	0.103897	0.16548
7.47773e+09	0.0715517	0.0668018	-0.026151	0.026756		15844687500	-0.501375	-0.307256	-0.286036	-0.327834		5.56523e+09	0.219869	0.0859321	0.16981	0.157101
7.86164e+09	0.0527506	0.0155274	-0.0124393	0.0308131		16676250000	-0.470333	-0.362639	-0.246099	-0.297401		5.94679e+09	0.180444	0.100772	0.16159	0.124354
8.24601e+09	0.0358557	0.0068468	0.0156649	0.0620222		17509687500	-0.5502	-0.427957	-0.344126	-0.430189		6012187500	0.178153	0.106377	0.152618	0.119319
8.63086e+09	-0.00128021	0.000404413	0.0293642	0.0873453		18345000000	-0.598689	-0.573437	-0.396925	-0.476987		6.32882e+09	0.192302	0.132475	0.0901768	0.10542
9.01617e+09	-0.0684051	-0.0387444	0.0044712	0.0739517		19182187500	-0.643971	-0.622299	-0.478432	-0.607588		6.71132e+09	0.221035	0.149086	0.0128294	0.0998956
9.40195e+09	-0.0957321	-0.0396456	-0.0376429	0.0330433		20021250000	-0.695095	-0.625283	-0.532747	-0.659041		6821250000	0.219687	0.151928	-0.00396596	0.0963582
9.7882e+09	-0.0288358	0.0539566	-0.0702845	-0.0137013		20862187500	-0.678328	-0.664268	-0.536626	-0.661824		7.09429e+09	0.186432	0.155206	-0.030049	0.0788661
1.01749e+10	0.0427076	0.12964	-0.0917671	-0.0472284		21705000000	-0.652162	-0.624234	-0.580774	-0.685838		7.47773e+09	0.124262	0.134418	-0.0415651	0.0498608
1.05621e+10	0.0277738	0.0796001	-0.104224	-0.0536945		22549687500	-0.719489	-0.773804	-0.644062	-0.692961		7632187500	0.119193	0.120152	-0.0424268	0.0454654
1.09498e+10	-0.0270864	-0.0165042	-0.099861	-0.0377966		23396250000	-0.717937	-0.734689	-0.615451	-0.707527		7.86164e+09	0.148661	0.0995747	-0.0422506	0.054318
1.13379e+10	-0.0593827	-0.0565932	-0.0754174	-0.0129105		24244687500	-0.879373	-0.872864	-0.73482	-0.830051		8.24601e+09	0.217196	0.0879713	-0.0305394	0.100954
1.17265e+10	-0.0836756	-0.0396618	-0.0559666	-0.00843959		25095000000	-0.952492	-0.957508	-0.857014	-0.878202		8445000000	0.206673	0.0852825	-0.0201005	0.124558
1.21155e+10	-0.121454	0.00833054	-0.0655326	-0.0436663		25947187500	-0.934448	-0.972838	-0.93404	-0.98657		8.63086e+09	0.142619	0.0775692	-0.0101952	0.136289
1.25051e+10	-0.144844	0.053969	-0.0949151	-0.0806139		26801250000	-0.953706	-1.07302	-0.97588	-0.970597		9.01617e+09	-0.0748847	0.0393522	-0.00828288	0.119759
1.28951e+10	-0.127785	0.0666767	-0.125485	-0.0807711		27657187500	-1.1243	-1.25405	-1.0925	-1.06283		9259687500	-0.16676	0.027728	-0.0224255	0.0897491
1.32855e+10	-0.102902	0.032627	-0.134487	-0.0619145		28515000000	-1.12618	-1.21281	-1.19038	-1.23854		9.40195e+09	-0.170319	0.0366636	-0.0356973	0.0689331
1.36765e+10	-0.103747	-0.0422899	-0.109439	-0.0506629		29374687500	-1.22012	-1.3954	-1.24122	-1.2641		9.7882e+09	-0.0164472	0.128322	-0.0676626	0.018016
1.40679e+10	-0.10994	-0.0912084	-0.0836087	-0.0519713		30236250000	-1.2116	-1.46096	-1.1978	-1.1768		10076250000	0.141798	0.204008	-0.0675259	0.00344357
1.44598e+10	-0.0961917	-0.0619215	-0.0920192	-0.0669804		31099687500	-1.40843	-1.58492	-1.37637	-1.56279		1.01749e+10	0.183291	0.219731	-0.0595143	0.00620168
1.48521e+10	-0.0741906	-0.0241353	-0.130011	-0.103346		31965000000	-1.42341	-1.72366	-1.42498	-1.44202		1.05621e+10	0.254195	0.206516	-0.0050689	0.0461603
1.52449e+10	-0.0645938	-0.0509088	-0.180183	-0.161465		32832187500	-1.42884	-1.86849	-1.41188	-1.46014		10894687500	0.248081	0.150368	0.0351057	0.0854921
1.56382e+10	-0.0886546	-0.106601	-0.214154	-0.205896		33701250000	-1.53139	-1.86785	-1.49535	-1.6841		1.09498e+10	0.245564	0.141701	0.0382307	0.089758
1.60319e+10	-0.155722	-0.14236	-0.211604	-0.20571		34572187500	-1.57	-1.91521	-1.57635	-1.73762		1.13379e+10	0.231693	0.109389	0.0366406	0.0989473
1.64262e+10	-0.227899	-0.16753	-0.196051	-0.184813		35445000000	-1.6557	-2.05748	-1.53065	-1.64772		11715000000	0.208876	0.123686	0.025487	0.0830949
1.68209e+10	-0.267825	-0.198883	-0.196118	-0.176017		36319687500	-1.71487	-2.14357	-1.66814	-1.78167		1.17265e+10	0.207799	0.12478	0.0254342	0.0823768
1.7216e+10	-0.288754	-0.224849	-0.216245	-0.192092		37196250000	-1.89889	-2.19054	-1.74461	-1.92977		1.21155e+10	0.165104	0.177958	0.0371068	0.0558563
1.76116e+10	-0.309264	-0.233602	-0.252218	-0.237988		38074687500	-1.9608	-2.16673	-1.65445	-1.93065		1.25051e+10	0.156067	0.238763	0.0638556	0.0432848
1.80077e+10	-0.318768	-0.242061	-0.289438	-0.307347		38955000000	-2.04204	-2.32071	-1.69912	-1.98098		12537187500	0.158923	0.243049	0.0662242	0.0437011
1.84043e+10	-0.306268	-0.262552	-0.31579	-0.385166		39837187500	-2.09485	-2.25499	-1.71737	-2.12698		1.28951e+10	0.223856	0.274378	0.0920255	0.0622307
1.88013e+10	-0.290132	-0.261076	-0.339821	-0.433269		40721250000	-2.05659	-2.21195	-1.75037	-2.05115		1.32855e+10	0.299916	0.255556	0.121044	0.0972687
1.91988e+10	-0.295262	-0.215808	-0.375139	-0.430951		41607187500	-2.22154	-2.25963	-1.76298	-2.15103		13361250000	0.30724	0.243271	0.126966	0.104083
1.95968e+10	-0.344777	-0.202676	-0.434659	-0.451594		42495000000	-2.2329	-2.43554	-2.04695	-2.39908		1.36765e+10	0.306582	0.173001	0.146559	0.129963
1.99952e+10	-0.44653	-0.288899	-0.512926	-0.549762		43384687500	-2.36143	-2.62507	-2.13074	-2.59761		1.40679e+10	0.285879	0.111351	0.14535	0.151325
2.03941e+10	-0.549457	-0.408786	-0.531279	-0.60837		44276250000	-2.55246	-2.80506	-2.27097	-2.83436		14187187500	0.286905	0.113429	0.136452	0.154164
2.07935e+10	-0.604139	-0.475354	-0.4414	-0.528102		45169687500	-2.58553	-2.84921	-2.18162	-2.7309		1.44598e+10	0.309726	0.15211	0.104719	0.152373
2.11934e+10	-0.627412	-0.450958	-0.391889	-0.456115		46065000000	-2.53213	-3.08587	-2.34891	-2.61097		1.48521e+10	0.368142	0.221547	0.0549414	0.134763
2.15937e+10	-0.645455	-0.342243	-0.51405	-0.537458		46962187500	-2.701	-3.26833	-2.62328	-2.89907		15015000000	0.391682	0.231356	0.0417895	0.125056
2.19944e+10	-0.655301	-0.2855	-0.668654	-0.657544		47861250000	-3.01891	-3.35485	-2.79618	-3.15475		1.52449e+10	0.415495	0.22362	0.0379515	0.115612
2.23957e+10	-0.647206	-0.387759	-0.699811	-0.676131		48762187500	-3.17946	-3.50916	-3.04377	-3.13625		1.56382e+10	0.412477	0.189176	0.0574014	0.113458
2.27974e+10	-0.615135	-0.508664	-0.660119	-0.614034								15844687500	0.381229	0.179109	0.0694793	0.117141
2.31996e+10	-0.558406	-0.502007	-0.637045	-0.538902								1.60319e+10	0.338495	0.176845	0.0715466	0.116521
2.36023e+10	-0.496539	-0.44982	-0.646586	-0.543355								1.64262e+10	0.245095	0.179034	0.0579461	0.111938
2.40054e+10	-0.454911	-0.462296	-0.682437	-0.680974								16676250000	0.213556	0.175604	0.0524191	0.120639
2.4409e+10	-0.464904	-0.532665	-0.720792	-0.822123								1.68209e+10	0.209239	0.17189	0.057122	0.135412
2.4813e+10	-0.543588	-0.631084	-0.738626	-0.840332								1.7216e+10	0.228142	0.171224	0.0869684	0.189158
2.52176e+10	-0.6461	-0.753964	-0.734081	-0.808816								17509687500	0.24589	0.195617	0.101983	0.206636
2.56226e+10	-0.722087	-0.884237	-0.720979	-0.825865								1.76116e+10	0.250231	0.209785	0.102353	0.202761
2.6028e+10	-0.762105	-0.923216	-0.754693	-0.887641								1.80077e+10	0.265555	0.274	0.0898891	0.151633
2.6434e+10	-0.771187	-0.814497	-0.868938	-0.966449								18345000000	0.289699	0.313668	0.0845912	0.102635
2.68404e+10	-0.771498	-0.755082	-0.967724	-1.0421								1.84043e+10	0.294962	0.318726	0.0853491	0.0979703
2.72473e+10	-0.785593	-0.909538	-0.959387	-1.09318								1.88013e+10	0.330451	0.353248	0.0984964	0.111209
2.76546e+10	-0.821389	-1.05611	-0.902009	-1.08609								19182187500	0.349656	0.404543	0.105166	0.176324
2.80624e+10	-0.890383	-0.983348	-0.880777	-1.01995								1.91988e+10	0.349859	0.406482	0.104928	0.178881
2.84707e+10	-1.03402	-0.913648	-0.93758	-1.03788								1.95968e+10	0.328743	0.41634	0.078463	0.194685
2.88794e+10	-1.2616	-1.07345	-1.07471	-1.24045								1.99952e+10	0.2478	0.335254	0.0191607	0.108979
2.92887e+10	-1.42126	-1.266	-1.17875	-1.40993								20021250000	0.24117	0.328513	0.0157428	0.102509
2.96984e+10	-1.38748	-1.26517	-1.15656	-1.34301								2.03941e+10	0.147033	0.241152	0.00458568	0.0517369
3.01085e+10	-1.30277	-1.15587	-1.11496	-1.21891								2.07935e+10	0.0779022	0.190396	0.094485	0.132892
3.05191e+10	-1.31812	-1.0847	-1.16339	-1.23857								20862187500	0.0688834	0.185923	0.112121	0.152503
3.09302e+10	-1.34804	-1.13278	-1.21832	-1.30123								2.11934e+10	0.0316216	0.188491	0.154196	0.213526
3.13418e+10	-1.29199	-1.31487	-1.19583	-1.28642								2.15937e+10	0.00353177	0.276084	0.0570423	0.145138
3.17538e+10	-1.23109	-1.44614	-1.20664	-1.30059								21705000000	0.00269676	0.310185	0.0181421	0.111195
3.21663e+10	-1.25503	-1.37116	-1.34785	-1.44441								2.19944e+10	0.0190569	0.385812	-0.0590337	0.0344283
3.25793e+10	-1.30623	-1.25556	-1.4638	-1.56453								2.23957e+10	0.0648227	0.36773	-0.0590288	0.018092
3.29927e+10	-1.32549	-1.28594	-1.41091	-1.51841								22549687500	0.0814421	0.330827	-0.0431713	0.0344495
3.34066e+10	-1.39783	-1.40928	-1.35169	-1.46551								2.27974e+10	0.102544	0.264524	-0.0240336	0.0753523
3.3821e+10	-1.59309	-1.52961	-1.46033	-1.57512								2.31996e+10	0.15024	0.237698	-0.0219972	0.154748
3.42359e+10	-1.77334	-1.62132	-1.64645	-1.74889								23396250000	0.1906	0.261123	-0.0223002	0.182537
3.46512e+10	-1.81076	-1.6866	-1.77441	-1.85012								2.36023e+10	0.249032	0.301294	-0.0156928	0.190162
3.50669e+10	-1.82751	-1.76745	-1.79547	-1.86021								2.40054e+10	0.375124	0.362454	0.00952826	0.117601
3.54832e+10	-1.95414	-1.88602	-1.71816	-1.81398								24244687500	0.426852	0.373494	0.0281253	0.0545093
3.58999e+10	-2.1008	-1.94378	-1.69366	-1.84166								2.4409e+10	0.440679	0.367119	0.0415487	0.0209607
3.63171e+10	-2.1745	-1.87596	-1.84473	-2.03429								2.4813e+10	0.399792	0.311882	0.0828993	0.0194341
3.67348e+10	-2.29201	-1.87637	-2.03383	-2.22767								25095000000	0.336341	0.243537	0.119401	0.0619768
3.71529e+10	-2.55242	-2.10851	-2.10579	-2.26039								2.52176e+10	0.307175	0.206841	0.13716	0.0834786
3.75715e+10	-2.76888	-2.35174	-2.09946	-2.24251								2.56226e+10	0.224217	0.0815797	0.190684	0.126139
3.79905e+10	-2.75946	-2.37604	-2.09364	-2.30656								25947187500	0.177485	0.0443803	0.192963	0.113395
3.84101e+10	-2.65028	-2.30196	-2.13083	-2.39958								2.6028e+10	0.169128	0.0530346	0.183215	0.102174
3.88301e+10	-2.59421	-2.29875	-2.23006	-2.44988								2.6434e+10	0.153274	0.195389	0.0841844	0.0148753
3.92505e+10	-2.54093	-2.37677	-2.35218	-2.49887								26801250000	0.182581	0.321567	0.0134333	-0.0648636
3.96715e+10	-2.42607	-2.49907	-2.44791	-2.59225								2.68404e+10	0.188456	0.326968	0.0118795	-0.0710883
4.00929e+10	-2.33824	-2.59996	-2.48659	-2.67841								2.72473e+10	0.263003	0.277125	0.0723841	-0.0943373
4.05148e+10	-2.3721	-2.63271	-2.47044	-2.71464								2.76546e+10	0.30265	0.197805	0.190131	-0.023756
4.09371e+10	-2.4945	-2.65563	-2.51508	-2.79295								27657187500	0.302608	0.197715	0.190805	-0.0229536
4.13599e+10	-2.66179	-2.73755	-2.70971	-2.98882								2.80624e+10	0.241156	0.250843	0.261622	0.128168
4.17832e+10	-2.91743	-2.8829	-2.92143	-3.17407								2.84707e+10	0.0903782	0.296984	0.248149	0.193057
4.22069e+10	-3.27437	-3.06795	-3.0223	-3.2303								28515000000	0.0700553	0.29265	0.240672	0.186167
4.26312e+10	-3.53074	-3.21986	-3.13049	-3.2855								2.88794e+10	-0.0960863	0.201839	0.151627	0.042099
4.30559e+10	-3.52613	-3.28702	-3.36866	-3.47163								2.92887e+10	-0.205753	0.112223	0.0646503	-0.134365
4.3481e+10	-3.48129	-3.35167	-3.62746	-3.68583								29374687500	-0.208653	0.11251	0.0577476	-0.150139
4.39066e+10	-3.62709	-3.49287	-3.78635	-3.8129								2.96984e+10	-0.174375	0.167786	0.0596441	-0.144784
4.43327e+10	-3.84792	-3.64023	-3.91588	-3.92658								3.01085e+10	-0.100604	0.296778	0.077228	-0.0619828
4.47593e+10	-3.99786	-3.72061	-4.08955	-4.1089								30236250000	-0.0856445	0.336119	0.0764352	-0.0329674
4.51863e+10	-4.15877	-3.80008	-4.1991	-4.28353								3.05191e+10	-0.0529242	0.407476	0.0783936	0.052846
4.56138e+10	-4.41312	-3.93435	-4.15581	-4.37532								3.09302e+10	0.0253647	0.424066	0.122294	0.205326
4.60418e+10	-4.6122	-3.9955	-4.13458	-4.47512								31099687500	0.0747688	0.386052	0.161106	0.260687
4.64702e+10	-4.60008	-3.89037	-4.28946	-4.66608								3.13418e+10	0.142469	0.3079	0.21388	0.290321
4.68991e+10	-4.42439	-3.85217	-4.42215	-4.83174								3.17538e+10	0.20201	0.240807	0.220946	0.191591
4.73285e+10	-4.19944	-4.08648	-4.35327	-4.87344								31965000000	0.189327	0.295583	0.156456	0.0782885
4.77584e+10	-4.10436	-4.35716	-4.3375	-4.96699								3.21663e+10	0.160789	0.391253	0.0714648	-0.0304497
4.81887e+10	-4.27227	-4.423	-4.5993	-5.24716								3.25793e+10	0.108558	0.582411	-0.0545031	-0.144377
												32832187500	0.110461	0.611608	-0.0334704	-0.0899195
												3.29927e+10	0.119429	0.59155	0.00859119	-0.0213108
												3.34066e+10	0.100906	0.465811	0.105896	0.145465
												33701250000	0.00155553	0.370412	0.0812859	0.154544
												3.3821e+10	-0.053216	0.337674	0.0515542	0.131557
												3.42359e+10	-0.21816	0.260569	-0.084533	-0.00171076
												34572187500	-0.240886	0.240624	-0.181139	-0.100605
												3.46512e+10	-0.234756	0.239503	-0.200147	-0.120087
												3.50669e+10	-0.208211	0.227932	-0.251918	-0.184682
												35445000000	-0.283795	0.181759	-0.195238	-0.169763
												3.54832e+10	-0.295927	0.176773	-0.185821	-0.165763
												3.58999e+10	-0.423595	0.164603	-0.107654	-0.147785
												3.63171e+10	-0.460019	0.267388	-0.177081	-0.253196
												36319687500	-0.460047	0.268081	-0.177861	-0.254053
												3.67348e+10	-0.491506	0.301235	-0.304071	-0.36019
												3.71529e+10	-0.660758	0.0828707	-0.359461	-0.334201
												37196250000	-0.682429	0.051912	-0.362657	-0.328066
												3.75715e+10	-0.831227	-0.182621	-0.392292	-0.301532
												3.79905e+10	-0.802876	-0.215585	-0.434402	-0.374268
												38074687500	-0.778225	-0.195639	-0.442126	-0.395457
												3.84101e+10	-0.66469	-0.078942	-0.471484	-0.467565
												3.88301e+10	-0.56585	0.00775033	-0.539085	-0.486909
												38955000000	-0.540656	0.00591423	-0.567283	-0.480444
												3.92505e+10	-0.468374	-0.0555642	-0.64335	-0.460455
												3.96715e+10	-0.329362	-0.223787	-0.734607	-0.478095
												39837187500	-0.286431	-0.290357	-0.754004	-0.504246
												4.00929e+10	-0.260378	-0.368003	-0.757061	-0.560166
												4.05148e+10	-0.322024	-0.41868	-0.721004	-0.645919
												40721250000	-0.368356	-0.427931	-0.725347	-0.688712
												4.09371e+10	-0.407434	-0.442209	-0.773087	-0.742683
												4.13599e+10	-0.482738	-0.504493	-0.97552	-0.890676
												41607187500	-0.574638	-0.555885	-1.08049	-0.958845
												4.17832e+10	-0.682062	-0.596002	-1.11342	-0.97684
												4.22069e+10	-1.04091	-0.695829	-1.0633	-0.909472
												42495000000	-1.24212	-0.74437	-1.03703	-0.857206
												4.26312e+10	-1.29057	-0.755357	-1.0581	-0.854805
												4.30559e+10	-1.23123	-0.734411	-1.26286	-0.953015
												43384687500	-1.11712	-0.706154	-1.44501	-1.04565
												4.3481e+10	-1.09785	-0.703746	-1.48255	-1.06004
												4.39066e+10	-1.14456	-0.746072	-1.55825	-1.05469
												44276250000	-1.26913	-0.819155	-1.62518	-1.07358
												4.43327e+10	-1.28753	-0.830429	-1.64511	-1.08757
												4.47593e+10	-1.40433	-0.897989	-1.86511	-1.29377
												45169687500	-1.56506	-0.946544	-2.0163	-1.5474
												4.51863e+10	-1.5743	-0.94845	-2.01767	-1.55658
												4.56138e+10	-1.86456	-0.983714	-1.928	-1.74113
												4.60418e+10	-2.08072	-0.916245	-1.79288	-1.86618
												46065000000	-2.08525	-0.907458	-1.78987	-1.87238
												4.64702e+10	-2.02372	-0.705234	-1.81021	-1.96136
												4.68991e+10	-1.74298	-0.592435	-1.81502	-1.95874
												46962187500	-1.68976	-0.60256	-1.7995	-1.94501
												4.73285e+10	-1.3705	-0.777723	-1.65189	-1.83542
												4.77584e+10	-1.1195	-1.01129	-1.56017	-1.82333
												47861250000	-1.10268	-1.03548	-1.58387	-1.86795
												4.81887e+10	-1.16244	-1.03372	-1.73421	-2.09392
