# Supplementary material for: Frequency-dependent impairment calibration and estimation for a 96 GBaud coherent optical transceiver
Source: Commun Eng. 2024 Jan 5;3:5. doi: 10.1038/s44172-023-00147-3 (PMC10955956; doi:10.1038/s44172-023-00147-3)
Supplement: Supplementary file 5 — Supplementary Data 4 [file 44172_2023_147_MOESM5_ESM.xlsx]

## Sheet: Sheet1
		Supplementary Data 4								64G Baud 2x2 MIMO w./o Calibration Constellation diagram		64G Baud 8x2 WL-MIMO w./o Calibration Constellation diagram		64G Baud 2x2 MIMO w. Calibration Constellation diagram			92G Baud 2x2 MIMO w./o Calibration Constellation diagram		92G Baud 8x2 WL-MIMO w./o Calibration Constellation diagram		92G Baud 2x2 MIMO w. Calibration Constellation diagram			96G Baud 2x2 MIMO w./o Calibration Constellation diagram		96G Baud 8x2 WL-MIMO w./o Calibration Constellation diagram		96G Baud 2x2 MIMO w. Calibration Constellation diagram
										X Polarization	Y Polarization	X Polarization	Y Polarization	X Polarization	Y Polarization		X Polarization	Y Polarization	X Polarization	Y Polarization	X Polarization	Y Polarization		X Polarization	Y Polarization	X Polarization	Y Polarization	X Polarization	Y Polarization
			Rx X IQ skew : estimated value = 1.08ps			Rx Y IQ skew : estimated value = 0.63ps				1.23567513595244 - 1.40304713102444i	-0.996197128277337 + 0.615713176644674i	3.26563537731302 + 3.28531619225638i	-1.07324843713929 + 1.35139811723290i	1.06806968083365 - 1.09264258173058i	-1.15615441609524 + 0.880726084939116i		3.63559527341608 - 1.96818261158252i	-1.88604008366222 + 1.86896920956724i	-0.761610488050799 - 2.33581811452827i	2.82915126747943 - 3.45543219944546i	3.15130814921739 - 2.11307548068766i	-3.05528062031496 + 2.61453419504884i		-1.55939018594380 + 3.74297754845120i	-3.04108013899938 - 1.50209324068372i	-2.24334652258151 + 2.95764981981754i	0.322819419192465 - 4.19011826775437i	-1.34460738409188 + 3.91890040018918i	-2.95633991813965 - 0.912897997371602i
		IQ skew(ps)	2×2 MIMO w./o Calibration	8×2 WL-MIMO w./o Calibration	2×2 MIMO w. Calibration	2×2 MIMO w./o Calibration	8×2 WL-MIMO w./o Calibration	2×2 MIMO w. Calibration		2.83422252879085 - 1.03829878492338i	-2.02952559325643 + 0.421712461211874i	2.67032133540288 + 1.21182114698675i	-2.94746933439804 - 1.26823821386252i	2.64743710840532 - 1.42395446945800i	-1.45215001106114 + 1.14970357230266i		-2.89430480370345 + 3.69380336380671i	-2.36461912551420 + 1.79905694664165i	-2.07806555393287 + 2.16780279436232i	1.73199356272858 + 3.55203465874964i	-3.32463311414577 + 3.37816644671077i	-2.69397911059615 + 1.10512501043467i		-1.77098706638207 + 3.49201656110503i	-0.156391906921242 - 1.33160083490581i	1.75580653812650 + 4.49145663493359i	1.78614824561229 + 2.34051559400372i	-0.869534738759227 + 2.55604489797150i	-1.13986550939584 - 1.08682496352441i
			-log10(BER)			-log10(BER)				-1.06291404069316 - 3.34089077707087i	-2.69102586605357 - 1.20946516917262i	-1.02974249530073 + 1.04279284184106i	3.23863929710959 + 3.51276336160367i	-1.32659177680651 - 2.45381378505408i	-2.80435166992997 - 1.57188119579527i		-3.46066960250924 + 2.47745782684311i	1.36677763227560 + 2.69975590887382i	2.32592398765926 - 2.38295565735905i	3.05444904335958 - 1.60124583991645i	-3.37395321835071 + 2.03511975969589i	0.700089918490120 + 1.93790612838092i		-1.96912066509293 - 1.43457897272345i	0.334985682266064 + 0.0965485442310042i	3.58101337364205 - 1.24770891879310i	-4.07341014887180 + 1.94210052391869i	-1.12684448960316 - 0.443555108560506i	-1.45928685314740 + 0.535880397760000i
		-10	0.526345	1.33924	1.59517	0.518568	1.48303	1.59517		1.05003774363372 + 1.50712807965538i	3.19110422205763 - 2.56218150770329i	0.720247180969590 + 1.29977483139744i	-1.40225078306401 - 1.61276396624868i	1.52167541272884 + 1.21035372807961i	3.06957528949196 - 2.40424610135679i		1.71356683661954 - 2.23074198319168i	1.29938457219452 - 3.28657090837526i	1.07135097047121 - 3.18338244057716i	-2.66762199993958 - 3.26074327875804i	1.54548538878933 - 2.26306764548357i	1.21360312421305 - 2.07479478065561i		-2.99869440195671 - 2.97196938759330i	-1.84116617481195 + 2.74950666585128i	4.16798552930993 - 1.24441918907016i	4.26017287298500 - 1.52819320390480i	-3.26665565462928 - 1.19803116652836i	-0.828282507615729 + 3.81171310382295i
		-9.5	0.539779	1.2803	1.59517	0.520801	1.50283	1.59517		1.67497272026182 + 0.467895390945977i	1.08269543177257 + 2.28558806814090i	1.18156518562420 - 3.39901598425677i	3.25599692979588 - 0.877472718977203i	1.14066042699350 + 0.551222472025940i	1.19667821248781 + 3.06621998893741i		-0.785068835962326 - 1.74070073171106i	-2.66473906607154 - 2.85162673958379i	-2.74599266441726 + 1.04227624520351i	-3.48904154615439 + 0.490684792700589i	-1.05955489815299 - 1.95695207654655i	-3.22960573702035 - 3.09534910061134i		2.33164129452843 + 3.68723066492002i	-3.65109484044753 + 1.07873510692597i	4.01370771098113 - 1.15911713385034i	-3.14203343029236 + 3.65489881347855i	3.51267304087027 + 3.29404402596771i	-3.34570709459861 + 1.24557736548797i
		-9	0.566994	1.29374	1.59517	0.521803	1.49544	1.59517		-2.84721847978494 - 3.20397940449468i	2.42548296354014 + 2.53224417755143i	0.896639562373604 + 0.859941504124475i	0.796765091245556 - 1.01588918549665i	-2.95808368825774 - 3.47413625697386i	2.90039809970184 + 2.40207580487035i		2.28775054461659 - 2.96030280735877i	-2.16013249715944 + 1.16599167312751i	-3.77970510199117 + 0.980321076876460i	-1.65980061486551 + 3.48657998840924i	2.90079263663590 - 2.00827227529910i	-3.06487349396334 + 0.929358252045600i		1.06203933089386 + 0.274408944874048i	-0.592416856079029 - 3.52568783136720i	-2.72030611186800 + 1.79560636971310i	-3.04838058641538 + 0.417391311125366i	0.782426961853373 + 0.234062055400127i	-1.26558483865135 - 3.19064051483643i
		-8.5	0.563706	1.3504	1.59517	0.517475	1.48853	1.59517		-1.30518827509798 - 1.50483877806599i	-3.10991547572969 - 1.08776237905884i	-0.973890265415050 + 2.93028528096086i	1.00869965056887 - 2.85493525778014i	-1.39285254392766 - 0.770475599841670i	-3.37563568514751 - 1.06004799135945i		0.0858992083486176 - 1.58994046511299i	-1.13478622881870 - 3.31665749735096i	1.04494120539831 + 1.56304307517411i	-0.867781133305969 - 3.42569439957041i	-1.24317816785228 - 1.35176033933689i	0.433343460983196 - 3.72690943468312i		-0.881735276941643 + 1.97883951607507i	1.90427184894165 - 4.27604493526529i	-3.19827865987657 + 4.42629169904974i	2.13435967452754 + 2.26897456734735i	-1.02441423638538 + 2.24717170049423i	1.46801634098731 - 3.23021102368327i
		-8	0.581107	1.36169	1.59517	0.541757	1.48679	1.59517		-2.49571221248469 + 0.881924018475009i	1.89101599334962 - 0.527031687797942i	-1.44724923465165 - 3.13901325182943i	-1.02426726648562 + 2.57717787538803i	-2.66086504149514 + 0.593440778733396i	1.50677066385951 - 1.07405933532683i		1.06558213140459 - 1.42741763982774i	-0.194176644598100 + 2.75055826978056i	2.88961014479706 - 2.32319971300106i	2.63029606398324 - 2.69893452881694i	1.31008959194173 - 1.51036497053635i	-1.74457232589287 + 2.79021081619352i		-1.21988937266659 + 1.43686703574738i	-2.87970931564184 + 2.64475731363187i	0.831859589736389 - 2.43471180123643i	1.84628225204236 - 3.87055281140480i	0.347068614619449 + 2.85503652088838i	-2.46090935503175 + 2.97612607843186i
		-7.5	0.606162	1.38364	1.59517	0.567443	1.48869	1.59517		-3.49908970402977 + 2.85583368393021i	-0.114113712315057 + 2.06564776716543i	3.03510809323107 - 0.854556787617063i	2.94676475528809 + 2.47011405090041i	-3.68834042085465 + 3.39935726957442i	0.466829039778040 + 2.89387021528995i		1.06018080597721 + 2.56024905638736i	0.930351741986955 + 0.209810756603136i	4.62605400193506 - 3.10434766323640i	3.43416406550001 + 0.638513615147433i	0.694351326159801 + 1.59250853691461i	1.96799058710953 + 0.459707338999558i		2.37145001910325 - 1.93686535223465i	-1.42548403175709 + 3.45200904756875i	0.381750066192361 - 2.34710868747847i	-1.84458031006673 - 2.93644036951019i	2.47774820271135 - 2.87560650380658i	-2.75910322012426 + 3.64950307499964i
		-7	0.612216	1.37274	1.59517	0.564783	1.45464	1.59517		-0.628992279824942 - 2.92327436340529i	-2.50289966038661 + 1.19066525222489i	-2.42926265301345 + 3.24793513386976i	2.88079799765863 - 2.87483197794066i	-1.50155692186567 - 3.47403728061768i	-2.72658064760023 + 1.26955520815703i		-3.75408744358735 + 3.74174809238642i	-1.32370062292339 + 1.29007654482785i	3.45042848494757 + 3.34534713853840i	-0.975672916607171 - 1.41891552637925i	-3.41946007805118 + 2.58071769357245i	-1.81396420102766 + 1.88372388650593i		1.97387066909241 - 2.05933628645695i	3.38844520389149 + 2.60162716970067i	3.27638728597082 - 1.48258279986810i	-1.45404757870964 - 0.0591409128249800i	1.94581419470696 - 1.33589440458866i	2.96661798984800 + 3.13070394613236i
		-6.5	0.609447	1.42165	1.59517	0.595123	1.47239	1.59517		-0.983257315172652 - 0.717209669595537i	-0.949419941755423 - 0.976145075303655i	-3.18567675415053 - 1.07632940770686i	-2.58707767078163 + 2.71009566757789i	-0.803579675172418 - 0.932283480598036i	-0.743287221684163 - 0.993095257379827i		-4.06104558913231 + 0.0944203716048098i	3.35498796951239 + 1.11659403280867i	-1.03766274565078 + 2.47241467166647i	-1.29594603503300 - 3.12524840535290i	-2.43798528374907 + 0.601717446256097i	3.21526114741907 + 0.858920594039437i		0.997212868920792 - 2.75801653893031i	-3.14370618510944 + 2.78553321250691i	0.0270767999537194 - 0.769524410631480i	0.601606628299837 - 3.13506019209167i	1.81104725583012 - 2.15301214023629i	-3.51602443708730 + 2.31712537952727i
		-6	0.676405	1.42189	1.59517	0.590831	1.45574	1.59517		-0.612184818505332 + 2.55395807432215i	-0.536039114183060 + 3.05583476597781i	3.26014641356720 + 2.87850805779364i	-2.97222948191066 + 1.30920042146608i	-1.01570022261793 + 3.08057831930314i	-1.17803111092608 + 2.72182968921841i		2.51543700104814 + 3.19170413269239i	1.78105023171868 - 2.29227215593211i	3.03172933350272 + 3.43879850208654i	3.13482307774301 + 1.30399506675812i	2.45219566283829 + 3.13472473318750i	3.27908883740749 - 0.359976564200238i		1.52596524846837 + 2.01899613954575i	-1.06923997158541 - 2.54540735621818i	0.923603582127091 - 2.60745654635909i	-1.89433925251426 + 2.44433937206252i	2.96521424167972 + 1.36947994431475i	-2.35500557639197 - 2.59522921292629i
		-5.5	0.696433	1.40798	1.59517	0.633957	1.39739	1.59517		-3.64227361715715 - 1.28641918534675i	0.511929172196405 + 0.994100270245562i	3.25195629583197 + 2.72149977159334i	-0.569988825636273 + 0.567536233284139i	-3.21546043172345 - 1.24814037193285i	1.01495691824391 + 1.29454954815438i		-2.69096978209225 + 2.67852531070871i	1.55360106311011 - 2.63682259383112i	0.904302767278248 - 1.44969902384331i	-2.76865582065048 + 2.39078076344310i	-2.78779857887604 + 1.70017555158868i	1.48003871889345 - 3.65865255518073i		-2.61309939090170 - 3.09554776521493i	-0.573924229954896 - 0.652668170423189i	0.764890102468866 + 2.16238526348325i	1.67838405135097 + 0.400367080529010i	-1.40662060761806 - 2.41359775947290i	-1.80307491226182 - 0.423447755251181i
		-5	0.747746	1.44023	1.59517	0.636533	1.42541	1.59517		0.998769334082554 - 2.82996044016127i	-0.524926566420511 - 2.28132376501080i	2.72246550684692 + 0.738813144156147i	3.05453149612669 + 2.84694576170580i	1.49179948708329 - 2.79700116843005i	-1.08862535727259 - 2.95864644535642i		-2.50396535002847 - 2.43786041228603i	2.32196675170063 + 2.21236362018701i	2.43994153167100 - 1.61122450363755i	1.65099901105342 - 1.15123386321664i	-0.510695235581523 - 2.43809636175577i	0.387593328094015 + 3.53370642534632i		-0.839142829859293 - 2.70504473662809i	-2.17678844662422 + 2.20188371588887i	-4.13628702163043 + 4.91499818223534i	-2.17116037320843 + 0.753644854102551i	-0.819662618674361 - 2.30592991826494i	-3.10779119039986 + 3.14536426046229i
		-4.5	0.813598	1.43581	1.59517	0.651768	1.34946	1.59517		-0.857045675248509 + 1.23775367394288i	3.39004477071148 + 1.48822006247208i	-0.957876025359961 + 0.601338541151606i	3.30625435177424 + 2.86276128489655i	-0.903350357504739 + 1.16434640265661i	3.69003891804447 + 1.39099797178744i		3.35210112420833 + 1.36616333908853i	2.88937002899025 + 3.57590243359563i	2.77879615481561 - 2.32417432630122i	-3.10903997501303 + 2.69420388103696i	2.68960100908130 + 2.21026806079541i	3.53620510598244 + 2.38987114859860i		-3.67522481766015 + 2.87848294365821i	1.27605629978122 - 1.09131980195588i	-1.34254968517050 - 0.986983729934884i	2.32318223116704 + 2.26934252938635i	-2.71940816502363 + 2.12872741606431i	0.876531302240263 - 1.11153132606850i
		-4	0.830867	1.44506	1.59517	0.70243	1.38678	1.59517		-1.30547333845480 + 1.12409082338157i	0.579530451476508 - 1.13654048048557i	-1.44089112441631 + 1.33513457790575i	0.773895360417741 - 0.578865972503164i	-1.10894396501358 + 0.291492063288469i	0.926884479209809 - 0.988808555726836i		-2.24008653762078 - 0.358342059414476i	-2.24654912178575 + 1.37660051436129i	-2.92714337259247 + 3.65561074610336i	-2.18864924723942 + 1.76758062942082i	-4.15356438764445 - 1.10519674028197i	-0.539062393661721 + 1.24574498788069i		0.0306881291755061 + 2.40901386391412i	-0.273424977465346 - 3.38291509550525i	2.19436760993073 + 3.56823097546626i	4.28642039875704 - 0.724118403388007i	0.722194942527622 + 3.46035004688910i	-1.08751301219077 - 3.04945457573331i
		-3.5	0.932116	1.40222	1.59517	0.777009	1.37879	1.59517		-2.55735566527214 - 3.10803431147243i	-3.14756978190566 - 2.75997472561790i	-3.38018256007631 - 3.32844179870115i	-0.606794578569839 + 0.468437306157583i	-2.98486145162551 - 3.14579318275820i	-3.04498621301850 - 3.11538405917780i		-0.404467733765193 + 2.89643140687731i	-0.240138945725445 + 0.724586215709569i	-2.69647978313003 + 2.36575373618944i	0.682576136540881 + 1.92292215493268i	0.0823441950327596 + 3.18699130914962i	-1.04519654772151 + 0.647942876732537i		1.92107429181637 - 2.97616576098531i	1.22976260920436 - 0.186946107081322i	-2.28344177754138 + 1.75930751940371i	1.98338865959494 - 3.69570453239706i	1.05116669764909 - 2.96907433603163i	0.472274880163027 + 0.139247954383541i
		-3	1.00499	1.41988	1.59517	0.780927	1.33624	1.59517		-2.55480608375618 + 2.65582877789749i	-2.51878143209570 + 2.72974106239893i	1.19268425039910 + 1.34852054646765i	2.74066987027185 + 1.34558296150288i	-2.92816195757101 + 2.67557602571671i	-2.67192497747567 + 3.49487974089228i		1.54969946306309 - 1.12842511251099i	-1.51636240132208 + 2.45371596234467i	0.609995014746505 - 2.46735543814613i	2.04818883630439 - 3.14019835329939i	0.560510859003915 - 0.831075442112855i	-1.27618061469307 + 2.61978958682456i		-0.864586269518531 - 2.94864531878935i	0.551956394995554 - 2.68137244872924i	-1.08428922433452 - 3.16911378186614i	1.87687450279246 + 3.28673369523452i	-0.723034472776772 - 2.39154042445452i	0.608090762688593 - 3.24097672669906i
		-2.5	1.19459	1.42537	1.59517	0.912401	1.40671	1.59517		-3.52226402867748 + 2.63518317422183i	0.783911226984762 - 0.862015746400102i	1.29545512715312 + 0.515575635173867i	-0.998948056867807 - 2.66144526065968i	-3.62897674347406 + 2.93533176231380i	0.667449379248548 - 1.26786024660762i		0.985979587960111 + 0.395476621329223i	-1.76048179662799 + 3.81571652337454i	-0.000405689220841419 - 1.86150837118140i	-2.71633890967077 - 2.37684551259768i	1.77960034849046 + 1.44402347224006i	-2.25861586006138 + 3.50277074222678i		2.93652051058562 + 3.09728668169447i	-2.93948074030462 + 2.80161628037624i	2.27153933538601 + 1.18773212053707i	3.53005982463110 + 3.28880875965615i	2.50142929615833 + 2.72231113143801i	-2.06969411399426 + 1.77914075577466i
		-2	1.28187	1.39474	1.59517	1.01269	1.35251	1.59517		1.13568736962702 - 2.30549448789141i	3.42214448239038 - 2.13122528518143i	-1.85661871798571 - 2.38531703788804i	1.23779817092168 + 1.23726353548595i	1.12797974551265 - 2.35947111888353i	3.40912601014329 - 2.10321403679297i		1.61671509897193 - 0.674322808524172i	3.14528343248887 - 0.619709043108428i	2.38884634038936 - 3.03672243871106i	-2.47413288240869 + 1.20557654588795i	1.01415468963223 - 0.388467070808185i	3.17277873803935 - 1.14121630794176i		2.41288192567978 + 0.818352891508024i	-3.58051048682345 + 3.31593557988018i	-2.91069808225495 - 1.19089502270023i	-0.879809900041150 - 0.0703222303858643i	2.88836915931399 + 0.512049929519976i	-4.11335647046469 + 3.18521581977650i
		-1.5	1.34219	1.41631	1.59517	1.10297	1.36927	1.59517		0.882048761685849 - 1.62960808632558i	2.29298317946685 - 3.58365366064675i	-2.45147783130110 + 0.743337953501086i	0.505363796647665 - 1.23005528303501i	1.27861151738623 - 1.36145132849311i	2.92628062939246 - 3.42998140200815i		0.711512741769656 + 2.46754923696324i	-3.84058834421297 + 0.0247270387861035i	-0.804363404083773 - 1.22928373897222i	0.0497483573319973 - 3.34898601359266i	0.841525072888256 + 2.08947656937039i	-2.82402320934606 + 1.25370637816677i		-1.71477631962632 - 1.42926700350204i	4.05132940379052 - 1.04942714188286i	-0.735986463122576 + 2.16175551722278i	-1.55999196856802 + 1.41545090992277i	-2.05951792619117 - 0.855280284832266i	3.27350154966929 - 0.198024128020984i
		-1	1.35782	1.39711	1.59517	1.1455	1.3397	1.59517		3.40352773960576 - 2.77316361531147i	1.95068968303434 - 2.90371956935775i	-3.24829642783636 + 3.31436113459610i	2.71775923964442 - 0.848664199890476i	3.19203211131199 - 2.77263631972229i	1.58037504870956 - 2.40614729107726i		1.61012726381609 - 2.08116228786325i	1.16255784948453 - 1.24149608338782i	1.07788349469979 - 2.26890199164077i	-1.01112668890431 + 1.98066004132050i	1.51487739979001 - 2.59924709045917i	1.13174497433055 - 1.24339079350115i		-3.38897032519584 - 1.75999205117455i	1.89291668181921 + 3.76150065099326i	0.488225363728785 + 1.23352710013332i	-3.40538349739778 + 3.24215379130872i	-4.11578355344290 - 1.13207095053377i	2.37739404544192 + 2.50866612044953i
		-0.5	1.32329	1.39036	1.59517	1.20263	1.39288	1.59517		-1.13197059257588 + 2.99147325869908i	0.550980181892354 + 2.30899749487946i	-2.98551888278094 + 3.09222920242389i	-3.04244230048297 + 0.915499970579237i	-0.921509176218783 + 2.74115030645651i	0.876458557324536 + 2.30755215205360i		1.27634775733310 - 3.60182881768625i	0.868414254586702 + 1.02812139978930i	1.48051706729454 + 1.96950565548498i	0.912934519692445 - 0.366969594580229i	1.76242958064093 - 2.61126540128856i	0.777343121850862 + 0.422715096517304i		3.32924630341994 - 1.31945259333801i	-1.69635782424514 + 3.10421078781682i	2.31611877455969 - 0.975902076966329i	-4.15874017888994 + 3.50570962652881i	3.39643703229728 + 0.164892600040387i	-2.40831663952333 + 2.53914622365492i
		0	1.24638	1.45409	1.59517	1.24638	1.45409	1.59517		0.761359240687188 + 0.956002358847564i	-2.34223560170578 - 1.64694165455958i	-0.860700704158367 + 0.940395466764003i	-1.06189115560541 - 3.07922751796133i	0.903022847372866 + 1.11945410485204i	-2.63113401444789 - 2.30002027997427i		-2.76372712419090 - 2.90464396845155i	-3.97889249714870 + 0.398406802725316i	-3.49471437902747 + 2.99200232601049i	-1.02273876828412 + 0.576664549400776i	-3.27347302568564 - 3.89275341623597i	-2.71893288324276 + 0.434700539607987i		3.31789717957022 - 2.92771116919577i	0.717474999608235 + 0.834881353134889i	-0.540879292794246 - 0.312047601477179i	4.46527453329715 - 0.475927391046129i	3.11778599418651 - 4.99499038130902i	0.774817373300558 + 1.40868433437088i
		0.5	1.11088	1.40281	1.59517	1.18822	1.40513	1.59517		-2.40273241832327 - 3.21448974953605i	0.622623332542852 - 1.88261227579403i	3.25943751159394 - 3.12852755411457i	-0.608440541691156 - 1.04089589035676i	-3.22531777058858 - 3.27942831694634i	0.770160010061388 - 1.51001650567515i		1.88227381861434 + 1.87117044673224i	2.05949239647722 + 0.943637154851397i	-2.16221513546948 + 1.27372002196970i	3.59000204248609 + 0.876394983106715i	2.46414666966215 + 2.96915294629900i	2.09520811147192 + 1.08885561965859i		-3.77223167490677 - 0.453801194451348i	-2.81784232075345 - 0.0271670813492016i	-1.36108629119892 + 3.04710885343141i	-2.53952775310429 - 0.987584252683348i	-2.61194938304254 - 1.19513024904214i	-2.59633423009736 + 0.351457118104465i
		1	0.976864	1.43877	1.59517	1.05196	1.44976	1.59517		2.89327537582271 - 2.73825271334292i	-0.721883074711674 - 0.163008031975780i	0.559583651469929 - 1.14272860978947i	-0.770598003262108 + 1.34133863691567i	3.29052226301976 - 2.19491977947172i	-0.733061924973538 - 0.447451814760770i		3.95106158181116 + 1.10834370016149i	0.770535909547967 + 3.01973606383374i	3.64419882005674 + 3.57765341037555i	2.09863216280329 - 1.16763297319511i	2.71928469321412 + 0.175476894292633i	0.755270616516194 + 2.89459452032235i		-2.81393547072183 + 0.859492569301127i	0.200692037239141 + 1.42112844761695i	2.20698836993790 - 1.56216679798450i	2.13043702226447 - 1.55418506811453i	-0.668061644136690 + 0.986766274793051i	-0.966614716857440 + 0.743188822535058i
		1.5	0.883174	1.44235	1.59517	0.961187	1.42221	1.59517		1.47498075992318 - 3.37461732712763i	3.19445076228395 + 2.18905697127823i	-1.01747423153333 - 0.892898824322831i	0.944404579805493 - 3.57612194150522i	0.382667001914597 - 3.43482244195701i	3.11947393037352 + 2.27258991046499i		-2.63369724793348 + 2.88933501760160i	-0.302919200877200 + 0.977701930808915i	-3.47272527243765 + 2.87125555564377i	2.13267339625968 - 3.73036898435672i	-2.12748340515660 + 2.23411986233929i	0.0874290592745837 + 0.905480298715770i		-2.80930849885003 - 0.274930193009388i	2.96798984493106 + 0.0982477163624293i	1.87292684294101 - 4.66647712589563i	2.72983201761640 + 1.96967769086709i	-2.75101820768659 - 1.07497285047264i	1.79698998441889 - 0.123607795720135i
		2	0.821966	1.4184	1.59517	0.889882	1.42649	1.59517		-1.36319956718042 - 0.523623833516864i	-1.17126006448217 + 1.01578295496643i	-1.12137155143505 - 2.96951220798537i	1.27769341285780 - 3.40564440369838i	-0.571390075495751 - 0.848842623486996i	-1.10672736270459 + 1.52067147812278i		0.149292313570858 - 1.78892625621762i	4.06950275182595 + 1.35142920061687i	-1.09543432827498 - 1.99081411606397i	1.41769819077170 + 3.54378927835853i	1.16447398042637 - 0.596471161120804i	3.02871935802791 + 1.38758013755935i		-2.77257849750931 + 0.772395219891835i	2.12522361519297 - 1.37199934816889i	-2.23488907358809 - 1.71693702753946i	-4.76482429031503 + 0.592753420893303i	-3.61557929469741 + 1.05961992910555i	3.08638219398957 - 1.25939867181506i
		2.5	0.728746	1.43519	1.59517	0.76732	1.44899	1.59517		-0.345104788504383 + 0.818783893793183i	-0.673558114334610 + 3.06786223770413i	-1.21851179001965 + 0.973018894682614i	1.02264064108924 - 2.67229027025148i	-1.18839582298603 + 0.801355298214349i	-0.617561750489713 + 2.60179436564401i		1.96412488623444 + 1.61708322727330i	-3.17464104028074 + 3.24601751082357i	3.28326095690167 + 1.83966750694823i	3.71120363401409 + 2.65955834710900i	1.21937611753662 + 2.58848169668384i	-2.91473360796517 + 2.19386482852473i		0.161416461787486 - 3.24914072529744i	-2.61648960950690 - 2.43090836754449i	2.36074842083015 + 0.459611882370953i	2.32771236602951 + 0.661526846317744i	0.497514727872538 - 3.38015180307881i	-3.19570085788084 - 1.46464264024161i
		3	0.724959	1.41546	1.59517	0.726783	1.46357	1.59517		2.78805744908992 - 2.14951617641173i	1.36713777545056 - 2.56067964456985i	-3.48151075885453 - 2.82559986176847i	2.85446334561377 + 1.19397891998049i	2.82564092353916 - 2.57276945562713i	0.977911681439121 - 2.40138206885282i		-3.53809820401637 + 1.72130213209216i	-3.05838900861335 - 0.814428125481702i	-3.02006105022999 + 0.198099705564677i	-0.913417818448216 + 1.35423880203845i	-3.73007736495665 + 0.271889855811834i	-3.31134785141991 - 1.90922497298007i		-3.41908692374500 + 0.946799220105303i	-2.02434274398937 - 1.58371263038718i	3.28481074158884 + 1.79629112415927i	-0.652024542014113 + 3.87512508736595i	-2.66462894079623 + 1.98651237022777i	-1.88055228818571 - 1.54119186688237i
		3.5	0.669598	1.43566	1.59517	0.652042	1.4692	1.59517		2.69300398471405 + 0.886834235073781i	3.74816178182881 + 2.43527660938116i	1.12785054453182 - 3.22999109104934i	-2.81198019126288 + 0.880822727702866i	2.32010379931999 + 1.00847276224233i	3.46820285403165 + 2.43455049233309i		1.08976753591270 - 3.03935273558284i	-2.16734033082237 - 1.48885904774129i	-0.955483375427114 + 2.79762930541216i	-0.765555676306466 + 1.35556897548068i	2.17020343632387 - 2.49377823596800i	-2.27938378559908 - 1.36412800068306i		-2.20944380399765 + 3.28379092674732i	1.89489797005500 + 0.118299368016600i	-2.66873228704505 + 2.21804867840841i	0.0832121431966849 + 0.0819808334483526i	-1.23439502371561 + 2.79039490395564i	1.81732219365125 - 0.683513329108730i
		4	0.631509	1.3883	1.59517	0.679678	1.48708	1.59517		-2.56189250957177 - 2.97895696155817i	-3.32870593870683 - 2.32137745401247i	-1.07768704259766 - 0.839823014284822i	3.05311317049773 + 3.55467794504538i	-2.84290627082601 - 2.54056337492185i	-2.27219109163803 - 2.28858105072763i		2.71894227395838 + 3.07532115975785i	3.18096874764862 + 3.07283729588179i	1.25069618867843 - 0.731523635991685i	-1.09470031456509 + 3.59960064101375i	2.20911504123948 + 3.36838475630374i	2.99486556944017 + 3.34109987538124i		-1.78236479624008 - 0.851191769306059i	1.47655230425559 + 1.91654082221274i	-0.289840490231697 - 0.00375543521015245i	2.44716262517659 + 2.24210973182632i	-3.15629741098821 + 1.10527612322516i	2.67332860853397 + 2.87620410059418i
		4.5	0.61826	1.35168	1.59517	0.660187	1.48396	1.59517		2.68651202212077 - 0.383614856434006i	-1.77075414645426 + 0.298901456202948i	-2.26851996228556 + 0.944041945603214i	-2.83441027799022 - 1.28244379490054i	3.45466084142908 - 0.296141102359158i	-2.36581729142164 + 0.738764897991898i		1.70335799429776 - 2.51644764041420i	2.55323208737856 - 0.779317963615450i	0.908705322907736 + 0.650298403524004i	-2.98839045420869 + 2.76623260109897i	1.05771164756551 - 1.18066974139783i	2.38427265494938 - 0.202992065712023i		-1.36876730603879 - 3.83487821360851i	-3.67477486319763 - 2.44363587461111i	1.19219596876143 + 3.66056792743303i	-3.00745086492823 + 0.795319470436066i	-1.58922913634884 - 3.68767234959199i	-3.61244467278631 - 3.21214943766762i
		5	0.586581	1.36047	1.59517	0.634452	1.44869	1.59517		3.43023815369649 + 0.890702049358680i	0.654161303104841 - 2.02794258306751i	1.15859173600063 - 2.53900342592736i	2.65750628741458 - 2.55673947603490i	3.41123981298580 + 0.673537698432785i	0.374785502583159 - 2.50014629085558i		2.43585679578307 + 1.81165906065184i	-4.25990331818148 - 3.71751188108000i	0.899119757465992 - 0.279379021297262i	2.28678308184087 - 1.75544665020511i	2.92934118744449 + 0.995881471964621i	-1.55624574789231 - 2.57150919498448i		1.10758593713739 + 0.975175538981848i	-0.769162285252573 + 0.0477898713862255i	-4.03921365679291 + 1.65582659002589i	-1.90369420201661 - 3.20078132522842i	0.937873070587042 + 1.49138385131966i	-0.600314541733151 + 0.469701691470340i
		5.5	0.57294	1.38644	1.59517	0.606248	1.46	1.59517		0.716222397269003 - 2.70630897476820i	-2.69621813292081 + 2.26516286320086i	-2.96881702688882 - 1.14134859051681i	-1.00390013063631 - 2.28981245183062i	1.10108872246015 - 2.57475380540380i	-2.98387005732076 + 2.70048793720520i		-1.48003789150892 + 3.64967632848306i	-2.34084021646129 - 1.32297172714054i	0.380558294803785 + 1.83567253366820i	-3.06065837111405 + 1.60973156410102i	-3.23147008038632 + 2.48654165675535i	-2.71383657327153 - 1.99441690608216i		-2.12256869504753 + 0.740021474355693i	-3.11672888060854 - 3.57607803314869i	0.582971303481974 - 4.33019250556949i	-1.79906288685976 - 1.69400525056152i	-1.78520055572302 - 0.411036843849007i	-1.37937449328284 - 2.36484769348320i
		6	0.541872	1.32631	1.59517	0.569349	1.46113	1.59517		1.18105359218236 + 2.93413923542828i	-3.55219855674655 - 2.16049913518502i	-2.97097335436168 - 2.83555253523584i	-0.508075093409579 + 0.478159088813570i	0.983495908881564 + 2.90928607564692i	-3.06190290175309 - 2.77259897617418i		-0.231033121715906 - 0.991993848344930i	-0.591830526493169 - 0.782859361088989i	1.69468804516137 - 1.58178850184986i	1.86494991343644 - 1.00027518369073i	1.14001433929203 - 1.50517068729707i	-0.737175634204545 - 1.27842687294966i		-0.116505671894446 - 1.99823963337506i	-1.89383833017034 - 1.83054328315101i	2.80064839659363 + 4.29321164159622i	1.75777451210967 + 3.40099104466892i	-0.350632578586304 - 2.20482467983195i	-2.40779754867628 - 1.05071462435761i
		6.5	0.535211	1.3551	1.59517	0.535834	1.4608	1.59517		0.532047119725880 - 3.15181089937474i	0.0930742036730527 + 0.171230597275220i	-0.567129836365129 + 1.24963042927322i	0.846869275838291 + 1.44303314974360i	1.24929693855129 - 2.71270862616576i	-0.467923738623972 + 0.951823010137048i		1.39850375908962 - 1.95857685301774i	-1.05714518948548 + 0.679955477956198i	1.64686147466309 - 3.40170108835722i	1.59146671319292 + 0.716790783486144i	1.26989800687963 - 0.817511760562599i	0.249985938710045 + 0.469042800890709i		1.22499910625188 + 3.50942701075394i	0.0518689398079023 + 0.0911179625817514i	2.23120567456421 - 1.75587073338987i	5.55955638526449 - 1.03061146470393i	1.22760691922994 + 4.02080598367195i	0.834245878817542 - 1.65142718433884i
		7	0.52837	1.37326	1.59517	0.555495	1.46157	1.59517		1.02886069552991 + 1.45225323663433i	0.560182948784944 - 2.47745033418113i	-1.07981082303244 + 2.60249945905441i	-3.15898612769567 + 0.899038971134683i	0.807571390790318 + 0.745917837271917i	0.759558839496782 - 3.48056384343163i		0.574299757645679 - 1.38725419216171i	-2.73731186126318 + 3.05949784588293i	-3.59326567039563 - 3.46445381840483i	-3.47008993603654 + 1.79945531469065i	0.917661531283537 - 1.49923062475600i	-2.38111146804353 + 2.42056516058004i		3.72850062882586 + 0.251008115119905i	-2.82545708094750 + 2.26684419876616i	2.00464438113802 + 2.00508040072598i	-0.964041001231808 - 4.14124539426744i	3.58854269795674 + 0.622914544538468i	-2.46642344731133 + 3.51946106181623i
		7.5	0.516535	1.35274	1.59517	0.530711	1.43813	1.59517		-1.01296693134728 - 1.41938484828306i	-2.37285747771129 - 1.20761112619760i	1.36240781558353 - 2.54875204626446i	3.20111723044333 - 2.96893397008220i	-0.684559139330828 - 0.687077849178163i	-2.70288025251091 - 0.880493223147121i		-3.02679685396443 - 0.942539302336335i	-2.92258648242295 - 0.707329792547077i	2.75062101169418 + 0.958468877701989i	2.27282803534314 + 0.412916189888750i	-3.03798789157993 - 1.15905247892140i	-2.48335966442363 - 1.75326902071654i		1.55196428207528 - 0.551210555460149i	1.42947976828666 + 0.927991288431019i	-1.94366293723386 + 2.70494624134428i	-3.31475310171539 - 0.838053617484684i	0.977931920054231 - 1.50272196508889i	0.658446364534832 + 0.988697340536532i
		8	0.508334	1.26914	1.59517	0.538441	1.42027	1.59517		1.42199739002768 - 0.811061823468382i	-0.574170040399799 - 2.71316952921356i	3.03801958214006 + 0.477032901934950i	-3.32038196035801 - 0.734993919490502i	1.07862326272439 - 1.45630621492271i	-0.934396888289710 - 3.14103501651899i		-1.74811741377414 - 1.11898456551128i	-1.04315513004111 + 2.31101916394823i	2.67379637088071 + 0.815057475086294i	1.92850466384021 + 3.59875488877750i	-0.274298584143771 - 1.06125348589578i	-0.566247941427741 + 3.42277181768384i		-1.61008771193064 + 2.45214059963577i	-0.278668627272008 + 1.88570374722426i	1.25082876198048 - 0.925959108350691i	-0.719570612770562 - 1.48934181192184i	-1.18997862013587 + 3.53447419035054i	-0.402879277999132 + 2.89152963387671i
		8.5	0.51382	1.26316	1.59517	0.535786	1.39111	1.59517		1.06335451474378 + 1.06608542682191i	-3.18015880833127 + 1.85822540643337i	0.985157089866347 + 3.18631770718331i	-0.886175242467409 - 3.04752445381155i	1.01160169304206 + 1.51890371189054i	-2.44368874087725 + 2.54506955354396i		-0.0416983790072271 - 1.16222516699684i	1.90266763169162 + 2.46068297350631i	-2.76023063935911 + 2.92578689699453i	-0.738237387058049 + 0.145186803414578i	-0.683997599145835 - 1.35147433739166i	1.54198906901273 + 2.01754149494451i		0.0578981868168392 + 3.91001624913999i	1.64385129022138 + 2.31879601146127i	1.09803867110401 + 0.940443914376287i	0.154056044040537 + 1.95244515124422i	1.20185555278140 + 3.11645154749101i	0.484949200425807 + 0.548578590258274i
		9	0.499101	1.2943	1.59517	0.529912	1.41682	1.59517		-3.07917796540784 + 3.36281342320354i	-0.631294805716776 - 1.12153423587775i	-2.81092578958277 + 2.97466386149233i	-0.388742005100814 - 1.73370776745556i	-2.91566343815040 + 2.48946865321231i	-2.02182231131964 - 2.51658863863937i		-2.95769268979923 - 1.41102085335804i	0.411261694076481 - 3.04280275833370i	0.917295861855115 - 1.08392386827852i	3.37491281129621 + 1.14306865582637i	-2.71954430553990 - 1.26910310617248i	0.778993012487537 - 3.19037376705240i		0.227312315215705 + 1.67647334130791i	3.58361889664721 - 3.49639026818674i	-0.236630134291636 - 1.54841008417895i	-4.28178775088146 + 2.27634814370974i	-1.06295104660794 + 0.990121963258049i	3.00509360658195 - 3.07789993430706i
		9.5	0.495324	1.27355	1.59517	0.515711	1.43662	1.59517		2.69225437025916 - 2.93676804331453i	-0.582318162584722 - 3.07838881339386i	0.824633576538326 - 0.469330789438603i	2.52729614616728 + 1.95604005730423i	2.35983382050312 - 2.48746947018774i	-1.11079410322439 - 2.42531538878472i		2.01279385372321 - 0.900781410640888i	-1.41361952275443 - 4.01251243093067i	1.82842542253584 + 2.43625684134088i	-2.27585845919287 + 2.88847054939672i	2.98092590474463 - 0.608752186149803i	0.00692621038805167 - 3.10957935339774i		1.93518980948367 + 0.0729709555179537i	-2.10170040251743 - 1.06892023277361i	-3.29953480748750 - 0.648533009066120i	-2.84817357126150 - 1.80100935177345i	3.94605757688192 + 0.182391830976835i	-0.721876191446334 - 0.872543767476507i
		10	0.505167	1.20427	1.59517	0.502595	1.423	1.59517		-0.530570480995637 + 0.873534559564192i	1.61099243349334 + 1.43614277274624i	0.701759658009795 - 2.91126286325774i	1.44158480533214 + 2.37804919520410i	-0.862503279203784 + 0.854359441040681i	1.80736748999808 + 0.910992123997902i		3.60627793216420 + 0.648695390242294i	-3.96462132256235 - 2.97276621418441i	-3.74133590415071 + 1.18435604228227i	-2.76293306101781 - 0.708974294646076i	1.87034927665648 + 0.282934929025668i	-2.61299010341690 - 3.88539496521558i		-2.65617186121764 + 3.20912302788246i	-1.24260256917680 + 0.127274356755508i	-1.36951622919062 - 0.860551700830041i	-1.17859912667708 + 4.16637850389879i	-2.74104263767418 + 2.42328262057446i	-1.98713337877528 + 0.444480516030452i
		Insert Map								2.50537470584074 + 0.821898874056451i	1.12533885904726 + 0.746136134788067i	-2.51690306142837 - 0.417317669104642i	-3.05415185719476 - 3.08064367990683i	3.09600753214446 + 0.475031168234201i	1.10541234838744 + 1.27924756159717i		-0.284553371791967 - 3.53665805925756i	-0.640665971339512 + 1.48099232447575i	0.146778234003868 - 2.99164642047623i	-3.18608221715840 - 0.101100378252483i	-0.0485282255733614 - 2.74783280464697i	-2.07167343176652 + 0.791410744486277i		-1.03707797452421 - 0.360478527326666i	3.55310891221446 + 1.51521785883728i	0.781752594086607 + 0.173873034619645i	1.61785075173034 + 2.71216524928236i	-0.293381565662783 + 0.591099006909217i	4.09795646759092 + 0.977326540247613i
		-1.5	1.34219							2.95135493845231 - 3.24974739483908i	3.72677410410510 + 1.56235632470750i	-1.88354574436513 - 3.21975641400457i	-2.68613981034733 + 2.92255808104366i	2.82785583004182 - 3.07158106626980i	3.58375677446540 + 1.20823058763976i		0.139917814411020 - 0.900997875455337i	2.30598474383935 + 2.91747335754023i	2.39774846696623 + 3.09844691096252i	3.94685090836949 + 2.19427987388360i	0.678931210816974 - 0.698478458097202i	3.19114636437525 + 2.56618058799073i		1.66371234279542 - 2.24845012012305i	-1.16302072466503 - 0.205199408808083i	-3.88592744393335 - 1.06572458848156i	0.499546111247797 - 3.09822586672052i	1.49584699236779 - 2.59310002455460i	-1.93347302979536 + 1.49592122410648i
		-1.4	1.35975							0.889415865776208 + 1.18238968182709i	1.04078815346053 - 1.45164131815668i	-2.63347551215229 - 1.05384686565725i	-1.25921408819287 - 0.993348687182051i	0.901835193254019 + 0.494135784061669i	1.51133023791014 - 1.68563222891644i		-2.49570411085729 - 0.835074991700022i	-2.63307693489519 - 0.951789186191052i	1.50803029285024 - 2.10621006392344i	2.98746903226562 - 1.25572401768261i	-3.57160663212086 - 1.34316820513655i	-2.31048212904672 - 1.69540525846683i		-1.66349094534468 + 1.36183958006465i	1.56351265723182 - 2.42753135821121i	2.24782239985459 + 0.202827099429686i	-0.199967845309387 - 2.88650662933756i	-1.85684908093491 + 3.50585983780361i	1.07717279286282 - 2.53526716413759i
		-1.3	1.34568							-0.932553746789127 - 3.28272335321306i	-2.64948709565196 - 1.91111881461426i	2.58852573638901 + 3.21256814156454i	1.35514062741134 + 0.992774458894220i	-1.14564111772603 - 3.03029436464852i	-2.32286556694902 - 2.71813146611230i		-3.15638259148063 - 0.959065336047086i	-1.24875567060508 + 0.715188126065454i	1.77186036794495 + 1.07793656094820i	-2.80237857925779 - 3.35994177913680i	-2.58605718825741 - 0.475012019253333i	-1.28006241491598 + 0.823823311236960i		0.516494201689929 + 1.63802387427408i	-0.454086921108012 + 2.27164209713525i	2.52871931337965 + 1.26041984877825i	-1.84761571182879 - 3.87786174890039i	1.55927715130941 + 1.27804080583709i	-1.44128831860253 + 2.59846769787614i
		-1.2	1.35575							-3.04038744397913 - 2.96527861143115i	1.25689824032251 - 1.61017514031178i	3.37317987915624 + 0.602033930394346i	-0.619270139294178 - 3.51453801922112i	-3.26524409040085 - 3.06395230820928i	1.11472474448866 - 0.606281386728161i		-2.76521412625297 + 2.27064340689756i	-2.70427022307585 + 2.42656393636288i	-1.93615947931970 + 3.35499720181832i	-1.90347680006193 - 0.852986366113143i	-3.85535135383276 + 1.50962005304060i	-2.91373432312292 + 2.92115084934242i		1.86755171734502 + 2.84144929244322i	-1.64699326313839 + 3.64393259968998i	0.0639106697614760 - 3.47246251209099i	-0.349012697835950 + 1.22383833533102i	4.41204507408455 + 3.55362555075580i	-1.12568004082227 + 2.47113120150383i
		-1.1	1.36152							-2.22238745396859 - 2.50794080960675i	1.04403177259851 + 1.34790200598172i	-3.24599244395366 - 0.804252712825184i	0.694591515710998 + 2.43488159185367i	-1.05238758251844 - 2.97681873237085i	1.27938866692040 + 0.719659407322161i		0.150857633553061 - 4.62432681430286i	1.37671660736593 + 0.550712477830351i	1.26446799915332 - 2.07062639329131i	-0.727834831846390 - 1.59639237380062i	1.45158755141256 - 3.61217403298280i	0.950380032846101 + 0.772906570590308i		0.261650173894787 + 2.56359067415874i	-1.64730290605415 + 0.823002535029598i	1.74894017428780 - 0.544762694026663i	2.21761762747438 + 4.59224576543386i	-0.730033015775284 + 2.65824970080628i	-2.00926966690763 + 1.07065298226472i
		-1	1.35782							-2.58430671533303 - 0.726498919525901i	-2.33834715943915 - 3.12613453969994i	-2.14865182786848 + 1.33977582809711i	2.45511751401315 - 2.18364673550662i	-2.99261176975139 - 0.834203488840576i	-2.44375086217160 - 2.78480512777100i		-1.97975613566545 - 1.71352819155932i	1.44864453172880 + 2.82078826223808i	0.796826029184745 - 1.94688314997631i	-0.695707239123562 + 1.09792706383952i	-2.82363708057717 - 2.93820763254887i	1.74257568855504 + 2.90938780110374i		3.01115884806158 - 2.15835857607878i	-1.01971997116967 - 1.82467748678839i	-2.28698369626171 - 1.91914978320898i	-2.38587557696435 - 3.15275588573164i	3.35004043849254 - 3.25038017209397i	-1.06668904194783 - 1.17299787996103i
		-0.9	1.31133							-3.68136428243980 - 0.382899499030999i	3.41357725152042 - 3.27773142598612i	0.635508564773881 - 2.90684125616433i	-1.08848967326830 - 3.43960181765152i	-2.78484641725561 - 0.580333456730481i	2.72592917097088 - 2.68494904878870i		0.197303826139778 - 1.57412246072379i	0.803039464974521 + 1.19432890995014i	0.235023210525358 - 0.975294974479349i	-3.27441955450990 + 3.04978372669694i	1.36814369764804 - 2.02142247030935i	0.514854239459646 + 1.20978849220125i		3.01938580947333 - 0.0614139963827294i	0.297065375359202 - 3.46257287878866i	-4.60907517263500 - 1.00773107672687i	-2.84614707711544 + 1.52847666807333i	2.98420030897810 + 0.753999174850005i	-0.650158200604116 - 2.93818025419105i
		-0.8	1.36657							2.91392154252639 + 1.80348071811543i	-2.73440651054643 - 3.22693352683974i	-1.06064526539960 + 1.11316975842025i	0.835006407296205 + 1.71963653310906i	3.18129497050911 + 1.35742619338961i	-2.32472129294784 - 3.28491884767956i		-1.51548197561725 - 3.30143647038988i	-3.27012991595619 + 2.80781747528614i	-3.00960560836425 - 1.85489010524317i	-3.04950359490528 - 1.67503664116771i	-2.75567410169555 - 3.07272400434722i	-3.24730839145405 + 2.62821500658204i		-1.63080755264419 + 0.664754816277750i	2.94714514172875 - 3.44110064902396i	-1.63381408719781 + 1.70918657850281i	-3.66281756942629 + 2.59271762006731i	-3.06027325372802 + 0.675456174983613i	3.49182049702336 - 2.92160098169408i
		-0.7	1.35171							0.745815650357948 + 2.97329377080442i	3.37132305060079 - 0.244499919109805i	2.26814183158109 - 2.91521853466008i	0.978899197321887 + 0.503098983152468i	1.52067475642883 + 3.11151743094626i	3.58939478358097 - 0.0647347936426366i		-4.37733965891439 - 1.31392239349882i	-1.48105261809950 - 2.73330318424627i	-2.16670362091819 - 0.396942446085760i	-1.23213082815101 + 2.33597192650171i	-2.96906017581078 - 1.18926095801056i	-0.737499739715960 - 3.31495242792691i		-0.0571068750577112 - 2.61468519708345i	4.71209140977885 + 0.451799972065594i	0.687314244208525 - 2.97553667703429i	0.719071513970349 + 1.40278549960237i	1.22142226802710 - 2.94910252683257i	2.81111601782885 + 0.610179845074102i
		-0.6	1.33211							2.58434591847767 + 0.582848858423144i	-0.847471876291296 + 1.00022606440302i	1.48932601652428 + 2.59642856060158i	-2.86356110834202 - 2.57873840498736i	2.35474048703770 + 0.553510907360315i	-0.579762139981366 + 0.545504731487141i		2.44490994913638 - 3.15707356277828i	2.35911596114940 - 1.68992768215580i	-1.06316288523473 - 1.46958751368898i	1.63894045468554 + 1.86699326885383i	1.34073193882750 - 3.28495365173394i	2.76553927294926 - 0.952672693339737i		-2.94297930968675 + 0.682755134613225i	3.71059728899096 - 0.647675882064873i	-2.26451965821785 - 3.02250583441107i	1.25211054627467 + 1.55844734981033i	-2.98385705223414 + 0.332561028779556i	3.72993543991428 - 0.470276998357187i
		-0.5	1.32329							-2.35047430274057 - 3.26964009336290i	-2.11243102144996 - 0.976258809379468i	-0.948814658552038 + 2.88194314315831i	-2.95437397077773 - 1.34366802587797i	-3.02599042972277 - 2.95154883268700i	-2.75711812996818 - 0.325294853399240i		2.68454782647452 - 1.25161837514309i	-3.45935009741444 - 1.26066311138664i	-3.13682644489590 - 1.32317088809620i	-0.0713682610126691 - 3.17825797496460i	3.86973092864417 - 1.23569644987852i	-2.58751327437722 - 1.47513107982603i		-0.697923035294861 - 1.04463143224087i	2.74950604571580 + 3.15497465234135i	-0.429508220061850 - 2.63093936061794i	1.84656713542421 + 1.49967187798811i	-0.617143385955293 - 0.828252473373909i	0.474747392240906 + 3.03635566105319i
		Insert Map								-3.24758450950947 - 1.58216660013337i	-0.953713961846875 + 2.44626627199204i	2.97039922361765 - 3.17443186903589i	-3.00268381331500 + 0.0464732653955054i	-2.95727005156722 - 1.21629164026237i	-0.714756169013705 + 2.37521322416172i		-0.597693054597293 - 0.272262488760025i	1.83027155083709 + 1.67449796264208i	3.12280579506870 - 1.35266130666976i	-0.469628697901559 - 3.42700301816408i	-1.28618814756410 - 0.819908108669215i	1.14528167673845 + 1.31720001543708i		1.89342390213667 - 2.53465907527038i	2.87075702591826 + 1.42787765871123i	-2.16311695618242 - 3.46495606371270i	-3.38831444979334 + 2.57313504292611i	0.758864030520795 - 1.10625760073612i	3.20908237749319 + 0.477581348229532i
		-1				1.1455				-0.887167518818059 - 1.34668390323227i	-0.0899074617737802 - 2.47723395698370i	1.58865123782067 + 1.14836422461256i	-2.45562049977716 - 3.64218364160986i	-0.982773795073123 - 0.689493011705273i	-0.321431068668202 - 2.90730783860751i		-1.24820130721257 + 2.63126437823520i	-4.25146223652190 + 0.998555500590523i	1.40205285556003 + 1.28439218430595i	-2.81627911159419 - 2.34678987824419i	-0.658187329334656 + 2.68113064541269i	-3.60423782441562 + 1.00521084632291i		-4.53506239588329 - 2.97483875941845i	-1.46194734403299 - 2.61976585641824i	-3.66531388402995 - 2.30129130998781i	-0.790886141756911 - 4.27049456169739i	-2.44376921866915 - 4.45795985270580i	-2.13239596108611 - 3.02307092383601i
		-0.9				1.11828				0.946756849426528 + 2.41834520399224i	3.20409570551964 + 2.66413963961568i	2.29887557144354 + 0.984064309666564i	1.02804662859685 - 0.498945029366509i	0.431059835865062 + 2.52643104083702i	3.95929785060583 + 2.55429037360139i		1.54674974509923 + 3.01651143734869i	0.0344802424349492 + 1.03682056997917i	-0.294455578387789 - 3.06677189524209i	-1.45903350345618 + 0.407204491339039i	1.10426060504848 + 2.54202018095158i	0.120085504088654 + 1.75595218659031i		-2.52259906337586 - 3.35174544783681i	2.82189233026137 + 0.424930250064905i	2.48957475698044 - 1.90659895254048i	3.21889592242573 - 1.89651953084819i	-3.34028116085602 - 2.46720027601274i	2.65155193588561 - 0.0213029981911591i
		-0.8				1.21817				-1.32324411996895 - 0.842318984635585i	1.65351229861603 + 2.68753059353490i	2.77983162950718 + 0.679735926036961i	-2.37208710492027 + 2.86021875246669i	-0.940892335847581 - 1.09232426367901i	1.44233861846030 + 3.22862718902750i		-1.60472166267074 - 4.30117652989118i	1.26647391279142 + 1.08121584554554i	-0.445714562134390 - 1.06489568250213i	3.61167546955236 + 2.04961851785126i	-1.45740902546281 - 2.76973671194960i	1.33563411464676 + 0.993208278749236i		1.14635864933336 + 1.43461135185380i	-3.61790143839183 - 3.18397247485802i	2.91526960478122 - 1.12098991866898i	-3.87242506379431 - 1.12560365472243i	1.82325193469364 + 1.23272470814378i	-2.48061370068932 - 2.92042817756523i
		-0.7				1.21034				-2.97067567060463 + 2.67190518242996i	1.01955986277517 + 0.860153368470618i	-0.988271170123366 + 3.30819303254085i	-1.12666104730199 - 2.64705273221661i	-3.14067534464106 + 2.76582842623631i	1.09978577872750 + 1.20098303551424i		-3.46105222018676 + 3.95391950862811i	-1.21892229008952 - 2.72625768122942i	-2.64826899197919 - 1.33004793332483i	-2.31286675753442 - 1.68799725523547i	-2.90295166557651 + 2.64831931050273i	-1.15381664685504 - 3.06995942910008i		-3.17151019141224 + 3.05407627770380i	-2.01414593366509 - 1.77668586500369i	-1.30526138889314 - 0.983995889894355i	0.795895571737625 + 0.364627208552768i	-2.63442143651841 + 3.23496268068017i	-2.38547670289274 - 1.98045263345550i
		-0.6				1.22726				-3.61898046391123 + 0.518604822870226i	-2.22710204479511 + 1.47884202573346i	2.99135966436962 + 0.421536518314398i	-0.927342678924065 + 2.88478341125498i	-3.03426854673784 + 0.452468045321884i	-2.66386349815957 + 1.19781441883066i		2.57808370928996 + 1.75254221505497i	0.182546737368104 + 1.55100604013371i	-2.96246417504333 - 0.812202834510477i	-1.05835600482188 + 0.963460039556313i	3.06883319097741 + 2.58245180060690i	-0.454866381414841 + 3.07704027330693i		-3.60369239716913 - 1.30717521381574i	2.49805537108157 + 1.66566352844994i	-2.79045367795447 + 2.43336771386824i	-1.67047895668316 - 0.440105144095968i	-2.53395262308653 - 0.0124946106586119i	2.81903134632466 + 1.78684555420559i
		-0.5				1.20263				-3.54870663404347 + 1.14543366087624i	-1.21773180534445 + 2.36232254918207i	3.26395459436289 - 1.27583348118039i	-0.578522507157992 - 3.03614792174663i	-3.29092590992060 + 1.47848960744901i	-1.39379063432556 + 2.56483582917808i		3.32319748593170 + 0.378203308319071i	2.44514813681876 - 2.85966104843078i	-3.76806857869260 + 1.66777898324924i	-3.08531982919061 + 2.87305258287369i	2.02097077892056 + 0.910414525757412i	2.51763124278533 - 2.59429626944911i		-0.176146399077121 - 2.85120741996275i	-1.15291345206800 + 3.20062502093340i	0.948521908631798 + 4.33932106141469i	-1.96263262309746 + 1.38687431386566i	-0.0894873161119007 - 3.05257084497776i	-2.41702420761025 + 2.57795235896396i
		-0.4				1.23697				0.486484545293555 + 0.715205375128420i	-2.22291027995154 - 2.21986276058299i	2.72702000895041 - 2.88196724104926i	-1.04140512456835 - 2.77171158371555i	1.18628435789168 + 1.07357497325103i	-2.66782004101219 - 2.51596096937892i		-3.50723792314858 + 2.51132757464210i	1.20992906918874 - 3.06103466617422i	0.244750283818947 - 3.51107118976981i	0.103405402098602 + 0.526287338792159i	-3.30067563721261 + 1.80799930251205i	1.92426286419539 - 2.80570424519642i		-0.780614305563627 + 1.79788220919022i	1.97642546982098 - 3.19350084546467i	-0.228668434770373 - 4.51501525651079i	1.87010808350531 - 0.0862697444205238i	-0.399384327890474 + 1.29742768701708i	0.668768425308325 - 3.16686248105684i
		-0.3				1.24547				1.25087246796319 - 1.28075812206732i	3.19278171071985 - 1.18447838439476i	-2.64506923012953 + 0.730905667239149i	-1.10481490278429 - 3.35581549440385i	1.21046216693826 - 1.05282158693160i	3.50414872786296 - 0.569183431340205i		0.636039749385308 - 2.01400245259272i	2.99280438636711 + 0.567625219432757i	-1.74688471567688 - 2.93664566800007i	1.00681358033874 + 2.43452040410879i	1.27380422401866 - 1.99253687472375i	2.30154504556002 + 0.228058381084212i		-2.46597642702327 + 1.34730400574827i	0.810016504068866 + 3.03030641279358i	-3.63593944132812 + 1.51491580345709i	-0.646440973085628 - 4.17207880162403i	-1.36638581393744 + 1.22904553100909i	0.900537430840397 + 2.43971535296140i
		-0.2				1.24529				1.33249651382866 + 3.26293979575783i	-2.97617671605960 - 1.06514843432145i	1.02960677821662 - 0.638922385920406i	2.63830565507123 - 2.80249969031931i	1.27720625008772 + 2.64210621952178i	-1.92730913186819 - 0.900910660439433i		-0.309112820577252 + 1.39700738194313i	-1.82252915222000 + 2.94267600336084i	0.347275589434775 - 1.68138713441082i	1.35314178070878 + 0.220893336927953i	-1.44151494303108 + 2.10679343826049i	-2.89979162141316 + 2.24549700093368i		-2.19236136298699 - 1.24557486847397i	-3.23074095534124 - 1.53968553023688i	2.53072111155825 + 2.45157828436406i	0.269997305584635 + 2.34615956252832i	-2.66457936107710 - 1.34691039214128i	-3.20454004534112 - 0.925311797136283i
		-0.1				1.21288				-3.07787957493038 + 2.87200911183603i	-0.237369512090443 + 1.06897542322734i	-2.22678283011659 + 0.555462059864596i	-1.08814371394668 + 0.848428817986508i	-3.05171181980919 + 3.33589982624626i	-0.296979236467233 + 0.993666398010249i		-3.04808079097811 - 3.30251668909455i	1.98551160080770 - 2.76782648541258i	-2.67380599814158 - 3.28379494492075i	-3.75099179409930 + 3.41946892464865i	-2.93085915746645 - 2.54810039807923i	2.63222709816918 - 2.25724496637083i		-2.24633379279734 + 2.71809897929091i	-0.744920261211340 - 1.71637837754554i	2.56776056973483 + 2.78614927502959i	2.70218322380687 - 2.89409181076843i	-1.79962360371139 + 1.63472277595394i	-0.421306434185013 - 2.31726202679329i
		0				1.24638				-1.45008893624806 + 2.51788690427561i	2.94649107397451 + 3.20720054415928i	-3.17189306587590 - 0.415907047592277i	1.18134965655538 + 3.18875657034729i	-1.14391530035327 + 2.79493851534392i	3.14097931968451 + 2.73825336362910i		1.59051197247798 + 0.344992632876712i	-2.79229959719920 + 1.96033229030620i	-3.82252191607266 - 0.299092753787373i	-0.690591897765842 - 2.87205815050042i	1.31313275413473 + 0.267283002772863i	-2.20313023039639 + 2.32715128575762i		-2.97689350365664 + 2.41030099395851i	2.27619866278833 + 1.42734749447759i	-2.82199460249351 + 2.42843099214699i	4.41496814440630 - 3.78209678740975i	-2.11919681722247 + 3.36673170628458i	0.698130218506585 + 1.75592980384163i
		0.1				1.22877				2.31275527853831 + 0.486111970574611i	-0.557159133551839 - 1.07123057109255i	2.98988453385627 - 2.70889161573145i	1.31086937236540 + 2.40270716676133i	2.83946165292452 + 1.30027540315373i	-0.730550245765472 - 1.56757737742603i		-3.22911571349511 + 2.14252209744125i	1.75296836044833 + 3.70634957296865i	0.888379965962203 - 3.42257893430338i	2.62194480891658 - 1.63634238929515i	-3.13038836700557 + 2.11893926529375i	0.959462299863729 + 2.73408388257038i		-0.165513799000333 - 1.92461641862046i	0.731692110532857 - 4.42394678381811i	-0.662552665343549 - 2.01931053261643i	3.16380005050901 + 0.244945850151875i	0.209573675108264 - 2.40958469851791i	0.255251175207307 - 3.67626144184017i
		0.2				1.19526				1.84159302076375 - 1.05219081362465i	-3.06229364604250 + 0.923011165281324i	0.947483448306504 + 3.16589152490705i	-1.10521431988476 - 0.848247223172795i	1.08836928690634 - 1.03277905739420i	-2.26766842266645 + 0.933442614506224i		-0.909975737629840 + 2.17657202522717i	1.85273030879728 - 1.35484112972149i	3.64464822325244 - 1.14566796442946i	-2.83735160328603 - 2.00631170910381i	-0.758442420523581 + 2.29945257516306i	1.66426956927883 - 1.03898749373903i		-0.535136303002801 + 3.06454794004511i	-2.22215697895677 - 2.32425835848875i	-1.32702333652754 + 1.11271506179923i	-3.05731419178868 + 1.87879885255305i	-0.424124475900198 + 2.22229012503023i	-2.83753695012955 - 2.57469760962163i
		0.3				1.17724				0.579473871836446 + 3.38860822097137i	-0.266052644142354 + 0.686635389834561i	0.517111456734912 - 1.11984498728750i	1.74139797403896 + 2.58766546157382i	1.21561772141537 + 2.76983686434393i	-0.253019460658779 + 1.14409033791254i		0.393226822705331 + 1.47764996154899i	-1.91721718058727 - 3.45188499865741i	-0.641406031844446 - 0.158548329655134i	1.54608598196285 + 1.20594924896243i	0.290454698700951 + 1.10754482200194i	0.245171661566869 - 3.03109462463784i		-2.17369418600975 - 0.569075880622982i	-1.99978568932567 + 0.251572654445472i	-3.54356513799691 - 2.72449858674387i	3.88075773495945 - 2.24023999125647i	-2.61299863092566 - 1.08776244388697i	-2.86077530342697 + 1.03435692423012i
		0.4				1.18369				-2.91925810939980 + 0.942815210072590i	-1.19122685791950 + 3.19302892108512i	2.80267677329372 - 2.83438578031022i	-0.956247145815036 - 1.05769048416403i	-3.12396526096705 + 0.865289169496339i	-0.710855206357572 + 2.73865296800272i		-0.486840411720073 + 2.93970400988848i	-0.809594252496320 + 0.937707554637699i	-1.60645355743624 + 2.80930549367801i	-3.17709506255958 + 0.950595200228867i	-0.753389523938159 + 2.64119450403299i	-1.03620632184923 + 0.902634537402623i		-0.341461629296410 - 4.30666429917971i	-2.14386353817036 + 1.36040980524684i	-0.139098225961561 + 1.59195258712828i	-1.45722291949885 + 1.88274716153930i	-0.463888596891860 - 2.51060138483583i	-1.46688810859634 + 1.59015323149554i
		0.5				1.18822				2.63581674472456 + 3.07084990474199i	-2.13459250442002 + 0.738427302101332i	2.96905912526314 - 0.895472818110578i	-0.203119107224401 + 2.83252618498295i	2.54268273645059 + 2.69454650565444i	-2.18337779718024 + 1.16714709705944i		2.67292073693817 - 2.55895224656271i	-0.165593574876838 + 2.87073986467025i	1.35511678482534 + 2.80358592052983i	-0.770414924312104 + 0.847137911681076i	3.36806107545536 - 2.22961057823413i	-1.61169762479214 + 2.92196192722003i		3.05971690639618 - 2.88882918476838i	-3.29810355263126 - 0.0277555337060022i	-3.40557653474111 + 1.71012681194079i	-0.342623234469889 + 3.75478948920731i	3.40367803180029 - 3.80926340672961i	-2.92338659409647 - 0.138886387243056i
										0.766398317532619 + 2.96887775996468i	0.971732462992131 + 0.661528656814877i	0.836588504982674 - 3.43440539918755i	3.18351276072786 + 2.46297957784157i	1.19999065121411 + 3.36656917592722i	1.06168848493614 + 1.78124588066548i		3.15459936681823 - 3.30354288116279i	0.763671802149976 - 2.70062644026175i	-1.59668312168746 - 3.31664487475170i	1.46259692118448 + 0.0517100166144439i	1.97001552614454 - 3.12268930095812i	0.980221584771551 - 3.23363355066067i		2.51073220134013 - 0.854443020115646i	1.99801509779679 - 0.933266432255370i	-2.16603716972836 + 1.86555973909222i	2.49061239787330 - 3.27782608490695i	0.704429552162793 - 0.552616963006360i	1.01999347069691 - 1.34945732802790i
										0.954606831230913 + 2.73297277676227i	1.63934306696142 + 3.02794198088727i	-1.14087882645284 - 0.903676085487068i	-0.605023688963452 + 1.45818676311592i	0.906649821771679 + 2.98648627425643i	1.99821166564322 + 2.34019204895262i		-2.32737806088947 + 1.85801613021184i	-0.724613154351025 - 3.13204618655019i	-2.61323229216715 + 2.91166558332320i	-1.33414126724416 - 2.16976264112196i	-3.35005133179110 + 2.11877686193359i	-0.824095899414202 - 3.30467345915633i		1.43234292932441 + 2.65367062144841i	1.07156983816095 - 3.28194911246385i	2.07606150526550 + 1.54702177372992i	-0.289811766655528 - 2.51554895699292i	0.449791406264612 + 1.49107370205658i	1.40585579721370 - 3.00420232140505i
										0.963912702902877 + 2.85675389590720i	-1.44166257396819 + 2.83802215126400i	-3.12031743070354 + 2.52765968158947i	-0.956809446633185 + 0.945346779354634i	0.889465999459986 + 3.13992284378636i	-0.950895698524381 + 3.05897351193909i		-1.72505834929250 + 3.48457242760501i	0.571565989645711 + 3.41069141551606i	2.89757493603823 + 2.41592719800450i	0.580255792700952 + 2.37867517766726i	-0.441500543309670 + 2.92094595551204i	0.761738956080149 + 3.60937365091836i		-0.393555396941353 - 0.0503273981686011i	-4.61059164915515 + 0.640017916035591i	-2.02612684617261 + 3.67269818162685i	0.139117367141834 + 0.173573952905392i	-1.59148186470792 + 1.32926515243119i	-3.97317040325774 + 0.639599810329938i
										1.26099808375545 + 2.46770347250160i	-2.02460042795357 - 3.48515088345521i	1.06899310854711 - 0.893647729402858i	-0.174539498396606 - 0.658182853913765i	1.11521395106134 + 2.85061406135829i	-2.71463079408090 - 3.12546397882185i		2.22273480165039 + 0.906683984525645i	-4.14660367589430 - 2.80599837979712i	3.24810985256554 + 0.427201809048840i	2.02677661097143 - 3.19936881585035i	2.71822278757902 + 0.600648030035932i	-2.86744059484694 - 2.78348936614668i		2.72110035383770 - 3.35455491537772i	-0.884646608128808 + 2.25643366788703i	3.13625878532960 - 2.17127420203785i	-2.67957565375560 + 3.86523040447870i	2.53575685130960 - 3.06124144318491i	-1.26095969401067 + 2.43174111443644i
										2.55559480093421 - 3.30760501568730i	2.93033176960230 + 2.49278130574745i	0.661562069127650 - 1.25440526844076i	1.63321314153592 + 2.99188065727173i	2.71924444663547 - 2.54995160582982i	3.45373628016744 + 2.99994609751489i		-0.647525351193390 + 1.78018148271661i	0.174246643014003 - 0.948988954642886i	-3.18620948122485 + 2.82218113909235i	1.07113106930458 - 3.45253416141374i	-1.00311375861410 + 1.37776804043850i	-0.415216910183542 + 0.394130765529211i		-0.425604859027615 + 0.235581870322802i	-1.15844523216101 - 2.51207164032995i	3.74458286854089 - 4.00338431996024i	1.86359660849493 - 4.46547421078804i	-1.28311754562607 - 0.909277261580582i	-0.942170816286244 - 3.12386563898224i
										0.971300109432785 - 1.36515917994166i	-0.294856773193662 + 2.89665338202832i	2.82659470161952 - 1.03728863729319i	3.27876140227037 + 0.744269610375164i	0.676860599394412 - 1.11626290414821i	-0.730152077599792 + 2.33376955535513i		-0.658999847077960 + 3.45045944151947i	-1.52670718958883 + 3.44566607354696i	0.285890203953708 - 2.63023341416864i	2.80017691223519 + 0.738658609268355i	-0.980001763342657 + 3.76096073680312i	-0.774841301952067 + 3.08098244339724i		0.994985330602540 + 0.896832280341289i	1.73298207434440 - 3.63357871380972i	-3.80956157800439 + 1.54480354566816i	-0.264569539175013 - 2.09243893635047i	1.62575229894725 + 0.773107681603520i	1.69567285863186 - 2.95951619004020i
										-3.36136489288061 - 0.571943736659558i	1.11945812249412 - 1.37362872947485i	3.11724951545952 - 1.06633670343294i	1.33402171166108 - 2.51264010910344i	-2.91972367250233 - 1.22353484161861i	0.728218012283036 - 0.831809461081033i		0.469825952374353 + 1.11341053616397i	-0.890867036034667 + 0.552594225790491i	-1.23870070532100 + 2.78939800428983i	-2.64211904289105 + 2.88862936241803i	1.26034558158530 - 0.0754965890882264i	-1.54009009431816 + 2.17635328831787i		1.28092881946447 + 0.501841113783586i	1.69992579245630 - 3.23290293883313i	-2.29171487097596 + 2.64090449616883i	-0.135711433358539 + 4.19056053463010i	0.796872752287961 + 0.415394344316212i	1.15416889641480 - 3.39380806102774i
										2.99355454263767 - 3.25999681223003i	-2.16176571904402 - 1.78341745344605i	2.94999064451342 + 2.75849465476635i	2.79349726501402 + 0.664844176115937i	2.75479164186178 - 2.88304777400094i	-1.96024594215462 - 1.30278564969207i		3.64191452717357 + 2.42906543343065i	-3.68630303364244 - 0.187749457212697i	-2.49063045982038 - 2.81324049366546i	2.66930486516674 - 2.51489067289083i	3.26680995365605 + 1.16384967201311i	-2.68120669810458 - 1.66880677507429i		-3.36429833886538 + 1.08434357175172i	-1.72552141729711 + 0.705609701556172i	4.47608379301385 + 2.84962235846547i	-2.33371442988973 - 5.13448217400411i	-3.43135994838154 + 0.632957845266935i	-2.97472665476302 + 0.336311140274301i
										-0.857595532992808 - 1.59034821032421i	-0.958309631932784 - 0.889158039297930i	3.03838061121195 + 1.20132937907972i	-2.46484920832691 - 2.68097936664276i	-1.58438266319900 - 0.939157032070920i	-0.800450190562980 - 1.18346092264831i		-3.53465807151399 + 2.27309313336155i	-1.97225378797236 - 2.01458304691701i	0.459190367608297 + 0.231714507682775i	-3.14247864045571 + 2.35202994726485i	-3.00977858160058 + 2.59233991078497i	-1.83083429462161 - 0.774111481064013i		-2.34145326271398 - 3.45570305593505i	0.157001069543404 - 2.53111387944936i	0.117599697239616 - 0.326435101811505i	-0.370903507894751 - 1.60646396965656i	-3.51484742009510 - 2.65865415801963i	1.34778976425393 - 2.61270239249038i
										-0.597003164838496 - 0.800855518229732i	-1.89863124319425 - 3.27632332016674i	-2.66778593758971 + 2.78210797252400i	-2.78099935978613 + 2.93450918959879i	-0.757868815109629 - 1.33875077751446i	-1.61089214194312 - 3.39869550988122i		-1.53526130001122 - 0.764675151020407i	2.07771714904357 - 2.32234141042324i	-3.40663821024703 + 2.22667338610736i	1.24797536771376 + 3.46296862175609i	-0.733014696347977 - 0.668611195154563i	2.07949847879670 - 2.36119416157242i		-2.76358242479073 - 2.45063814624766i	-2.18661670224868 - 2.34759846080406i	-2.53127613045363 + 3.18175540214946i	-1.30890936271300 + 3.46270650337607i	-1.93499913310447 - 2.78744238021018i	-2.99909267329817 - 1.79047026799479i
										-3.25139857865301 + 0.600422152623799i	-2.63511219505337 - 1.01476191935704i	2.71238109041817 + 3.24397874240535i	3.34887133942832 - 2.71197878857986i	-2.83513787737787 + 1.57819258081566i	-2.59507461522471 - 1.17488569126916i		3.24803079620874 - 3.83919586195802i	-1.86094964602549 + 0.368230765502723i	0.243652897200336 + 3.04809523078506i	2.57755208437258 - 2.35977421076547i	2.68562402876808 - 2.67969740472036i	-3.02938607913449 + 1.18751287472929i		-1.44798633858177 + 3.17894550238160i	3.61396306247923 - 3.02063112261458i	2.48647216625119 + 0.940933629545596i	-0.667566986123962 + 0.783342880976332i	0.423419167768313 + 1.54256067571552i	3.62418888127642 - 2.48423825371401i
										2.07758005196179 + 2.34687734343701i	3.34698937864988 + 1.16834118751041i	-3.01220733660148 + 2.63590735495971i	2.87267417252740 + 3.48372176354057i	2.56570054553825 + 2.82009950317604i	3.65698808547919 + 1.09383296525731i		-0.321688674261857 - 2.71250972941013i	-2.09244352880425 + 3.17401141824561i	0.346385277704032 + 1.17259067398238i	-1.42215662149412 - 2.39301879218791i	-0.267930600355894 - 3.73361545657669i	-3.05385617773768 + 2.95397780105056i		-4.69285166054010 + 1.34685171325783i	-2.21208782400670 - 1.91231341601591i	2.61091336359399 + 2.26414573657982i	-3.55006685608224 - 2.76214967884500i	-3.42400171816545 + 2.78877689614274i	-4.13902510316961 - 1.20067748940488i
										-2.63112296645935 + 2.54330883615692i	-2.31150994365555 + 0.915060801215853i	2.89268113323093 + 1.05120317061215i	-0.590340458800559 - 0.939661537466126i	-3.12363868379060 + 3.47152899963942i	-2.90888118580647 + 1.01880738853939i		-3.40068617619430 + 3.63153879419214i	-0.716896069891224 - 2.66027991279220i	-0.638021986075460 + 2.67435724073383i	-0.225198389644521 + 1.20631588704197i	-4.17353069019460 + 2.78106497102727i	-2.16550023602571 - 3.06916327682698i		-2.80701276498660 - 2.38224337761731i	0.0785447140545707 - 3.55928669901568i	-2.61900379745018 + 3.07131540790464i	-2.45745535539516 - 2.34136797073865i	-3.08038906972860 - 2.41859658835531i	1.10383389888508 - 3.47519783665774i
										-2.15850381110540 + 0.800937936292942i	0.891496149939671 + 2.41299764162941i	0.710810623970593 + 2.67973209254970i	-2.57362625541131 - 0.586898680807830i	-1.10510689374776 + 1.08960448149234i	0.918747829825187 + 2.65209710584951i		-2.10727268026753 - 0.413361722075746i	-1.80359000009194 + 1.89029318316415i	2.42560113302603 - 2.16564597417134i	-0.812199810084981 + 3.57184649095760i	-0.406022346774589 - 1.01056642877806i	-0.578921458562727 + 1.40503322580205i		1.58216586859426 + 2.86987269372898i	-2.34400181854649 - 3.56871669054504i	-1.76583618501831 - 1.02523643516226i	3.43737719850900 - 3.18504460157284i	2.56979506838022 + 3.57757435059488i	-2.59336564048371 - 2.70874675428755i
										-3.04776242759692 + 1.85540618612388i	-0.616508992363519 + 1.29155949247450i	-3.42789747557539 + 2.71139771329945i	2.18283801085517 - 1.43527610909323i	-3.31402649135571 + 1.19000974845838i	-0.709705628681287 + 1.36333266147654i		0.812995922948139 - 1.42875628386739i	3.02565980454870 - 2.12243541883113i	2.65484203928343 - 3.39128837414003i	0.850441959330298 - 3.30548397813574i	0.904838624194431 - 1.03189225611667i	2.61081732385692 - 3.45783207488431i		2.99340814821591 + 3.66772369233227i	-0.731318672074649 - 2.02299721743733i	3.08160064535821 - 3.05721177834424i	-4.47746981346164 + 1.62382706315402i	3.54477669026891 + 2.85982732774111i	-1.15468910728570 - 1.57429813232157i
										0.336450273623217 + 3.18841624931544i	1.64415857854088 + 2.51246383229476i	3.25236690164530 - 1.06208533839410i	-2.81014675513026 - 3.23365121392707i	0.774057863851391 + 2.78522109689880i	1.58955549519318 + 2.69955347938595i		-1.76389957646879 - 1.10265888140579i	-0.522206525634676 + 0.199422901434949i	-4.02313982037781 + 1.93916232088575i	0.138880482156916 - 3.45157176897921i	-2.80530841500162 - 0.913570197638189i	-0.566121137169737 + 1.77886658345711i		3.30268692150978 + 2.56112102372988i	3.20185792518014 + 1.52095367305582i	0.0799628716031787 - 3.35329548833522i	-2.81184556504122 + 2.72366137455914i	3.31594499162553 + 3.42189989780602i	1.96603722484302 + 2.32054312451639i
										-2.97279845827203 - 1.04919413267579i	-0.872944524917499 + 2.97101096884990i	0.0394002497914449 + 2.82728221946833i	2.70562724921924 - 0.590623135472335i	-3.30049916724163 - 1.50340049527996i	-0.895203463193619 + 3.43303326531981i		2.10007707753929 - 0.345716586334498i	3.96538780565527 + 3.80235420524588i	-1.63912174705926 + 2.89462496943161i	1.05837258204220 + 3.37592686194383i	2.55477973864442 - 0.727178075676331i	1.97066369061168 + 4.10656296621290i		3.56485166003829 - 1.24609148058887i	1.60578055051843 + 4.81814598399813i	-4.93165626308648 + 2.18496247376392i	0.0801232159406253 - 3.13642209238483i	4.08198913416265 - 0.694517531315931i	1.15822975754627 + 3.89638000386611i
										0.622642241069741 - 0.802073241931791i	1.15560466482099 + 2.50843126590933i	-0.688601226499559 + 2.81088099977506i	1.05902057782515 + 1.18179557279624i	0.846972595499332 - 0.779264910567447i	1.63173783075569 + 2.74119315225374i		3.47449667911336 - 4.57412358784261i	-2.18161404628833 - 3.61889042553371i	2.95992611464176 + 1.10996137448768i	-4.04619111224431 - 3.55580990219691i	3.01673017631046 - 2.73476798822306i	-0.747820365101764 - 3.78843102954518i		0.812447688731975 + 3.26153575019737i	1.99213279192686 + 3.26216116469431i	-0.377652076681476 + 1.10903562081706i	-2.75195309744072 - 0.382026476907218i	0.811919531050791 + 3.11340445521985i	-0.257834274259882 + 2.35512004486299i
										-0.826683197469236 + 2.07636929676952i	-2.22143856346777 + 2.66836573163075i	3.15353662124957 + 2.98613697349070i	3.07873453718434 - 0.440257937222201i	-0.951861922095624 + 2.34173658434697i	-2.37161352822349 + 2.95892184424745i		-2.80856873746038 - 2.39142529483888i	-0.372373571695443 - 3.43558379860250i	-1.14424748312209 + 1.04679724305257i	-0.756338660287839 - 0.790089107291259i	-3.27971450496392 - 3.38115451774611i	-0.831832181306740 - 1.21259990045181i		-1.47767749786947 + 0.292613101480924i	-1.71102052376857 + 3.96374202000795i	0.980507858726164 - 2.02754968450922i	2.51326516899478 - 1.75131047191894i	-0.526319970691605 + 0.336354310824505i	-1.27795170817288 + 3.20671077680572i
										0.509049229610174 + 1.29791953647631i	-0.549589296089589 - 1.09351375569176i	-1.20362282371681 + 1.00284269261613i	-2.61231021109682 - 3.08272651193715i	0.866634990534374 + 1.15727254519672i	-0.205331611728503 - 0.817766730930283i		-2.57805664689803 + 3.76710925078784i	3.20616596695430 + 3.07784031987610i	-1.06488948467985 + 3.96115644098088i	-0.757677188718566 + 2.68982323206431i	-2.92678561903001 + 3.06948598537796i	3.29196146490398 + 2.19733439066766i		0.859491042483282 - 1.47477457804200i	-1.26742114668364 + 1.43226828118796i	-3.10914183278382 - 1.92825222050247i	-0.686152303609638 + 1.11978900138086i	0.970982589254161 - 2.35763940787336i	-1.12020595592534 + 2.52804404524534i
										0.637254400884269 + 0.520042382361447i	0.672895317448882 + 2.76030206521841i	-0.940566240929274 + 1.13413364162660i	-3.39734789858776 - 0.594967969527892i	0.499706760549941 + 0.526225195305651i	1.04058454838648 + 3.19742247087179i		2.20349868160261 - 1.09609931183997i	-0.471531246753391 - 1.95557135295458i	0.945627631805920 + 0.671049401235234i	-1.22491336585636 + 1.72489239774573i	3.03510104391324 - 1.29592324096535i	-1.44112269280387 - 2.54533479468995i		-2.32871554110495 + 2.79920302793561i	1.26108568868781 + 0.315080922107126i	1.16769180231942 - 0.00370610802840771i	2.92393050188822 + 3.83272114299137i	-2.63451335362065 + 3.78774165751322i	1.69296639637683 - 0.602648577675970i
										1.13799987981067 - 2.49572736760681i	-0.398630602908765 - 0.488835659005755i	-2.76312925362500 - 1.05959111765630i	-1.09205946683052 + 1.15124509080989i	1.30928778639250 - 2.22482913934115i	-0.463126172076225 - 0.912611583715361i		-0.222471466052752 + 0.725452802117141i	2.27597094885284 - 2.98728822064375i	3.72951318850117 + 0.952315336863159i	-4.04504321570804 - 1.78642261483766i	-0.760304031000149 + 0.917535899673493i	3.71420080813926 - 1.82169668743881i		-1.11268435372079 - 2.31384765589428i	3.91972116605762 + 1.02235767983890i	4.73617989649212 - 2.77537771195737i	0.600459305854161 - 2.86634347194348i	-1.20743764480034 - 1.14437806744455i	2.42815072557319 + 2.34195934499423i
										0.786665405488425 + 2.39470012395724i	1.98931474249122 + 2.48911904036909i	0.956974867776359 + 1.22303026473123i	-1.09203404344421 + 1.09962636499340i	0.954164600434342 + 2.58121096438875i	1.22629426588879 + 2.65810549987341i		-3.06618141195529 - 1.89610863701293i	-0.879049582524836 + 3.20953953093188i	-4.24136853874355 + 2.43813954820961i	-2.51571881061588 - 2.17984229098887i	-1.98419941907675 - 1.52375954367661i	-0.601231468657237 + 4.08308864778402i		1.03298450322101 - 1.36790756249401i	1.51634192625100 + 4.14285104322507i	-3.15271472461721 - 3.15147214483703i	-1.75171101469415 - 3.37004382883159i	1.53147964540833 - 1.29900469003716i	1.32814671615723 + 3.22974052170086i
										-3.38752142332782 - 2.27031211025917i	0.685410967061201 - 2.24732684057245i	-2.66162846323773 + 3.25503373078470i	-3.20502555114996 - 3.14356564718365i	-2.74672422831808 - 2.40079682502045i	0.682356043556282 - 2.54576274858296i		0.0741545137984278 - 2.43436559288860i	-1.23491559822909 - 0.775391767568043i	-1.95200166729986 - 0.406310354193281i	2.53055528460616 - 2.85873998046826i	0.0670592740122476 - 2.98498828932948i	-2.41198326575498 - 1.63179100602070i		-4.47136294277109 - 2.02350597264879i	1.31769413560600 + 3.34714251718470i	-4.83013212759691 + 2.93949072216572i	2.21365052818622 + 4.03399787344373i	-3.50563494408463 - 0.520931850056526i	0.0239768505359636 + 2.31243777813615i
										0.952228925199419 - 2.75656299599812i	3.98575459810368 - 0.579556234620313i	-1.39385973548892 + 3.13143872953125i	-0.844448952039177 - 0.985185016451383i	0.891487321773709 - 2.81255442459409i	3.70519087005833 - 1.34417041279767i		3.37288923755196 + 3.00463559835431i	-2.94689112116016 - 2.87957519251251i	2.78642768319802 - 3.45162719853822i	-2.85061915530044 + 0.837093297533637i	2.59366328526101 + 3.73361441748016i	-2.18463188076136 - 2.48866345561064i		1.55139989019643 - 3.34600386818976i	0.993682854945437 + 0.979208752883702i	2.04938011501604 - 1.88767344012395i	-0.330263024916224 - 3.50885985878848i	0.286054619390172 - 3.74565151339203i	0.764120914126004 + 1.76618802580910i
										-3.34065867568350 + 0.975476830663964i	1.40665510742538 + 1.02384423690044i	-3.01639596693616 + 0.944881454776427i	1.07563066065980 - 1.05237570740041i	-2.85411756886157 + 0.956676141633365i	1.55629921430030 + 1.34897248408973i		-3.16651799220076 - 0.801035893919124i	2.54574021064709 - 4.04795910731700i	-1.13557951363856 - 3.16486655971006i	-1.96423841558126 + 2.55960839362600i	-2.38738907316420 - 1.63001151323515i	2.41718118158176 - 2.92275261468061i		3.50716817253387 - 3.45099816744134i	-2.40725176559044 - 2.76910957720623i	-0.0300915277941000 + 1.21300552790998i	5.05721864538044 - 4.76392842648179i	2.90183334970833 - 3.38960193481142i	-3.00584902257162 - 1.50864648794694i
										0.552462687425107 + 3.03400574729536i	-0.738518511193633 + 2.93021005883917i	3.00018090159599 + 2.77576964257758i	3.03055881842553 - 0.999204318263015i	0.741098930566700 + 2.77419279873617i	-0.612277510350257 + 2.53018052638793i		0.745349427512263 - 3.36773236228850i	0.151970160380467 - 2.29733692870243i	-4.54179265244992 + 2.86700336250780i	-1.04104879446199 - 1.76219795973479i	0.667905817190298 - 3.11708354577900i	1.50847947270905 - 2.69477289714860i		-2.55163936502686 + 2.06371335481874i	-3.10367763081684 - 1.81614108051273i	-2.48388663818451 - 0.465136490204256i	-1.93604347407264 + 4.89633640108071i	-2.43503560994067 + 2.53673737748946i	-2.61516805806385 - 3.15821619723740i
										-1.09134312996788 + 0.654944156675459i	-0.555438491573719 - 2.25474734641766i	1.12987701324664 - 3.35013976541823i	-0.498834311846367 - 2.70491947148135i	-1.03410834621419 + 1.19079125302800i	-0.996664215489419 - 2.23273497250118i		3.89004033966637 - 3.50846289292811i	-1.79610462679813 + 2.14984896198346i	-0.794438266495848 - 0.439734066958278i	-0.425242026791512 + 0.489681981817018i	2.98902506690110 - 3.58675751293629i	-2.72380420891819 + 3.10968599050032i		-4.24526526642476 - 0.821707532094885i	2.84602258156044 + 2.68541927465498i	0.589129059331153 - 5.53211949757834i	-0.340680450883984 - 1.16841422683763i	-3.78852158311996 - 0.152364384524156i	2.56484564989203 + 2.64975692759505i
										-1.66546140200639 - 1.31431042519083i	2.69564023487724 - 2.61680541178223i	-1.06191418780152 - 0.951892801246904i	-1.42566382849032 + 2.50814016436812i	-1.35893375909648 - 1.24651444420230i	3.19861574409760 - 2.69847328683396i		0.624414967541220 - 0.975157286401599i	-1.72848816830418 - 2.15972615194177i	0.722698522985621 - 0.853008696816211i	2.34407465713758 - 3.47978925854159i	1.37716689585477 - 0.498007332036650i	-1.04321460902595 - 2.94184484588042i		2.60272849499675 + 0.699770878959964i	1.16444833273428 - 2.96993966732219i	2.95740656294659 + 3.17404510936046i	-2.83884836192105 - 3.52745418931664i	1.87874262082062 - 1.43739193592570i	0.449050444696661 - 2.76628856674440i
										-2.86128947104594 - 0.960329614310272i	-2.62896405822320 + 2.33658863620771i	1.37008089044537 + 0.462431683779122i	-1.24983069442987 - 3.36590775883301i	-3.12271162647922 - 0.991162025354505i	-2.95051380937806 + 2.60973621508040i		1.78149421834305 + 3.10604503166975i	0.163758515535280 + 1.85979770576913i	-2.73857005625604 - 1.46449269585807i	-0.764435183794853 + 0.926933303890041i	0.931030427012838 + 3.71209461623507i	0.392583814528575 + 2.87116729644158i		0.790711134218074 + 2.46014474795995i	-0.892962497616020 - 0.474668717905788i	-1.18537879670952 - 0.440189604898796i	3.88649284555149 - 3.63529283921477i	0.388801847792436 + 3.06056252067559i	-0.599813670297812 + 0.0217443874830673i
										1.06481902638552 - 2.10203148762755i	-1.29033438492178 - 0.846299216543476i	0.620605585230311 + 3.72990994207210i	2.87763929119979 - 1.11954345629772i	0.776208167065682 - 2.71024517497800i	-0.707367914365257 - 1.13152184150043i		2.78349287966796 + 2.71343638545408i	1.78683442243429 - 2.17252998473437i	2.58678555060564 - 1.08826078223252i	2.78122667303369 + 3.80398892323397i	2.08366320294254 + 2.43002432224429i	1.89705164444785 - 2.49425205908018i		-0.543365927330778 - 2.86851654397958i	-0.999624260237946 - 0.906361686334313i	-1.06627279789727 - 3.87647072308096i	2.16059355930806 - 2.34316806233113i	0.498571517696855 - 2.77206526656896i	-1.49809491925211 - 0.504248780271529i
										-0.627072964156532 + 1.11699425262164i	-2.17160577575915 + 1.12029851677002i	3.20401612161910 - 3.11377716054801i	1.58522447235054 + 1.29580571683301i	-0.868361923334942 + 1.53571594375834i	-2.54884159582173 + 0.822613750980435i		2.80478933107550 - 1.59496713330097i	-0.681670039065605 - 4.11600703512028i	2.70111915190952 - 2.56641698776189i	-0.882613893250185 - 4.31685925524486i	3.33810978918799 - 0.850824771744076i	-0.332372290447430 - 3.78988522801964i		2.94122861622236 - 2.45937062783636i	-1.48294885451433 + 3.03687016516716i	2.49781394017424 - 2.12876561517032i	-3.75437682818987 + 2.86444131118418i	2.69356935678294 - 2.58738475453696i	-1.33815972997534 + 2.17350148896959i
										1.99378972533543 + 3.23426421562519i	2.59659059560631 + 3.97131813966430i	0.759398037929074 + 1.11313359371100i	-1.61076936203545 + 0.689370746682711i	2.90677972255635 + 2.53699014237460i	2.62392470928260 + 3.66547328902350i		-1.73275077274630 - 0.417373326716231i	1.15602569652912 - 3.01716270498806i	-3.32735185890398 - 3.23602871204514i	-1.07238360671926 - 2.63599684279458i	-3.48382023548294 - 0.462124493878888i	1.62964608781937 - 2.89112066763978i		-0.194539490080371 - 2.74735798687765i	1.37748209746771 + 3.91123746796261i	0.599081803084517 - 1.84506996190835i	-0.743838708529560 - 2.63741620675092i	-0.672776148753075 - 3.64954930772571i	1.00126514669334 + 3.45446054442577i
										2.58303211875661 - 3.04764634892605i	3.17538494055402 - 1.55634151000702i	1.46002482742063 + 1.34446802063554i	-2.51594908856099 - 0.837820071727627i	2.26617213185319 - 3.12631473653877i	3.14303143103001 - 1.30813622665929i		3.06634909244699 + 2.70274631743703i	-1.79195311359282 + 3.10918725725549i	-2.79917552577241 + 3.31621428593877i	3.10387662061378 + 2.47097350442823i	2.58434119952920 + 3.02468609059853i	-1.46357411242221 + 2.68111763450278i		-0.586120147784719 + 0.207409906357099i	1.29911187918087 - 3.52173007535620i	-0.295748210455148 + 2.72270394940560i	-0.151951934569795 + 2.24131512181724i	-0.949998123209330 - 0.137016796702680i	1.62240535117542 - 3.99627306049965i
										-0.518493964373310 + 1.12856475909934i	-0.653852529461930 - 2.68755699029531i	2.47001008197857 - 2.94943602982031i	0.748982254428219 + 0.443769096305317i	-0.116604979084075 + 0.902878732392447i	-0.663207142468986 - 3.58388259767122i		-2.66876362222724 - 3.45931617982952i	-1.95373976373961 + 1.21137506215884i	2.56265999322364 - 1.48726069759059i	-1.96700391042435 - 2.58021830442469i	-3.11311891554566 - 3.44405945312202i	-3.15384119519883 + 1.79771536211987i		1.31752112719684 - 1.08699092034200i	1.56461669778765 - 0.551033205596556i	2.56654085367972 + 3.80741499552593i	2.70530226963685 - 2.57129760139119i	1.54291256434319 - 1.23222055213205i	0.571621293810085 + 0.717840328128828i
										-3.68523117401130 + 0.712848465758871i	-0.671544259247811 - 2.84693703152613i	-2.01197844570801 + 0.797658085774624i	-2.81920345485088 - 0.581620335530543i	-3.53963792232540 + 1.35249705731982i	-0.833937062657787 - 2.90516224880936i		2.91378715841311 - 0.00269726101393881i	0.237079787144072 - 0.732196719538488i	-0.0297398613024876 + 2.14959793775375i	2.05952831331664 - 3.42174461775234i	1.72262393787131 - 0.618029436709564i	0.942829983879453 - 1.47455952437306i		2.57944329727955 + 0.948645944783158i	-1.51572717010065 + 1.89718401331854i	3.09936071002411 - 0.614309553184022i	-0.755921399575106 - 4.33933574314038i	3.77618006234272 + 0.184142954320346i	-1.73164246788909 + 2.38915054319336i
										1.43469674172220 + 1.39746742082008i	-0.506600717267847 - 0.673046722634028i	-2.92071046473913 - 0.831282414270300i	2.79541821992280 - 3.44294173714840i	1.35537299427357 + 0.971486896219318i	-0.931066980636354 - 0.919915471175079i		1.52180137099124 + 1.78413449616772i	3.01365791047680 + 1.05447490289795i	-2.21202223141226 - 0.769567747358606i	-1.39007749152263 + 3.84770543822268i	1.74939521801037 + 3.10466947064905i	3.21089107327166 + 0.991409206879195i		-2.54153572710596 + 2.88533755296449i	-2.68738619588844 - 0.920185394338986i	-1.23142893333218 - 0.872643270210407i	2.01868626484892 - 2.08239809055621i	-2.82099455754982 + 2.58998364728417i	-2.46831117480438 - 0.329679247046530i
										2.87822063012543 + 0.843618573589550i	-1.01678493377570 + 1.00626271908273i	-1.09544500776121 - 1.29161695950731i	3.09267894064144 + 3.22122405564169i	2.51301363827917 + 0.642519084203161i	-1.20886461472976 + 1.03666205570039i		-1.23282025120929 + 3.61030967378474i	1.25318480529569 - 0.483058646475639i	-0.00989000507827222 - 2.61154799669017i	-1.11697100097918 - 2.05761260500938i	-0.280517239668447 + 3.00285580118781i	0.616884123969550 - 1.35785095252644i		-2.32300735876739 + 3.87328574301733i	-0.0208493157149811 - 3.61736031694323i	1.88079295115079 + 3.21397860396552i	-1.64412637317751 + 2.71320201870628i	-1.38069932758778 + 3.34248883072352i	0.735274333485139 - 3.19392169011605i
										-1.03766716096662 + 0.668715900645743i	1.40563682833830 - 3.31024199730865i	-2.88157130684082 + 3.33050342846913i	0.447235529192929 - 1.27572436009680i	-0.919323723958345 + 1.16429825754290i	1.28520734260352 - 3.46606769607525i		2.33221693198904 + 3.04843573580695i	0.356034780320015 - 1.46456873777388i	3.22734291800366 + 2.34487376691553i	-3.70671751787295 - 2.97598166359623i	1.52451080368797 + 3.19395343573905i	2.14460434832448 - 0.479619567758260i		-1.50634724412559 + 2.95086177017781i	-2.14932838046470 + 3.61447279997162i	-1.55552741217429 - 4.45143513492179i	-3.54047012509211 + 1.65788371446836i	-0.941410132553766 + 2.69239828899201i	-1.81201731666485 + 3.75746746579673i
										0.310240350763032 + 2.62762104777491i	-3.02264092881176 - 0.962170373866461i	1.05004939737230 - 3.68787262031568i	1.43999336051234 + 0.713445006150666i	0.615083813499303 + 2.85660251005475i	-2.65542172407671 - 1.27795355478694i		-0.711303951727344 - 1.58125037815291i	3.57218911587287 - 2.87586629444358i	-2.81265928351838 - 1.17086492838316i	2.09303751469744 - 3.55532677140428i	-1.77816705484525 - 1.37709466908437i	3.29261592240564 - 0.205270412061177i		0.830884226953416 + 2.81668977088769i	-4.22668011097523 - 0.505285555074874i	2.21609229810470 + 0.753797938819398i	0.936954312806585 - 0.979381603060417i	1.88784649092614 + 4.21210288452315i	-4.26126461507219 - 0.462602540536815i
										1.23671404122248 - 0.920156782170662i	1.50664041597220 + 2.87801506099144i	-3.59322760335143 + 0.389685509727367i	-1.66805750815251 - 1.17784588942871i	1.06725922076061 - 1.20875781225310i	0.934739898935287 + 3.17086790340133i		-3.43770115810140 + 0.744569132843515i	3.60479906194066 + 4.40130673589639i	0.618450564256742 - 3.46554614944373i	-0.130656479442807 - 2.37238584389557i	-2.82802177240673 + 0.728917842706297i	2.67077871932471 + 3.26623710376870i		0.590815272322585 - 1.41698050045794i	-2.29358880517006 - 1.87935114958844i	2.30566614886418 + 4.72004493983485i	2.60958251447912 + 1.76110418836369i	-0.0738273383833655 - 1.49314814540910i	-2.22137804519637 - 2.39280996358293i
										-1.11795490903742 + 0.280109098384743i	-1.08561888565054 + 3.08028802870526i	2.91677605396357 + 0.751401895091746i	-1.43445614680635 - 0.641405395780600i	-1.66479098197950 + 0.745290208179888i	-0.700546224455077 + 2.67027615792949i		1.69444247920867 - 1.86421421203529i	-0.307135014473643 + 2.83642439806362i	2.87838327162126 - 3.35400757548954i	-2.24859997015277 + 2.89456861987476i	1.11018190893793 - 2.26781826688640i	-1.47310163045649 + 2.97191655563784i		-0.641016059924517 - 2.63098247590748i	1.95058842993016 + 3.10506822594752i	-4.07056416436080 + 2.61271488241956i	0.945058912023374 - 3.02656118650610i	-0.121380276457375 - 2.69823507856093i	1.90666271422785 + 2.50694134346156i
										1.22216835508150 - 0.447336759788135i	-2.99639397997128 - 1.30946109942048i	-1.50904462052663 - 2.47643418207154i	-2.90459070101466 + 2.54811468624360i	1.67869886227277 - 1.03295571644764i	-3.29279518174542 - 0.617563919770539i		-0.202470979385687 + 1.95001040905632i	-1.65471605877159 - 0.0905290769247311i	0.958568550757505 - 1.27668318172773i	-1.43782302593862 - 2.50565428410964i	-1.59586914471568 + 2.02778706058286i	-1.08304942530974 - 0.924061959241615i		3.81837903412376 + 1.15170184513340i	-2.09561561261720 - 1.57542909399353i	2.81931267131269 + 3.11089149486149i	0.966884004771758 - 1.80174676908393i	4.06164559122346 + 1.99059570678928i	-2.49284945902867 - 0.871825796633919i
										-1.01465587384948 - 3.48932537361141i	-2.62842052723804 - 3.06640284716051i	1.05833096762397 + 0.678621692368113i	-3.09672667212909 + 3.05831797106517i	-1.11801570765395 - 2.79350830507692i	-2.61389711161647 - 3.08544475337085i		-4.54597729945329 + 2.13966170535411i	-2.30537074933075 + 0.780502894015921i	0.641939736977280 + 3.55562038519952i	-0.205287371592306 + 3.26920867985710i	-3.08242644925466 + 2.04767977798203i	-2.46901820064700 + 0.922871057793804i		1.56522270710837 - 3.79916827979631i	0.690339059109207 + 1.13149835050710i	-0.326661724054566 - 1.42208069727203i	3.52899162852706 + 1.25123019501422i	0.603412806445049 - 2.71186949646553i	0.333402598802317 - 0.101755962513162i
										-0.763999391167489 - 0.787432943559618i	-2.90998518749270 - 2.78051015116904i	1.28211758243991 - 2.19967259365164i	2.94725233973547 - 2.52484100594497i	-0.467894380778106 - 0.981749476590702i	-2.80591206200063 - 3.08916562112561i		3.59967837801633 - 0.933562337447501i	0.397171693359434 + 2.35051856899328i	3.78150426594352 + 1.98464035469492i	2.37474464792945 - 2.05875427974697i	3.00733965223365 - 0.641743360322974i	0.822751742222878 + 1.75653434725820i		-1.89742623006710 - 0.290053982592212i	4.30111604453368 + 4.32114259707790i	-3.56676911610410 + 1.10371305343964i	2.37849581357049 + 4.55372210246984i	-1.01021360938140 - 0.714127425735839i	2.40817389271526 + 3.62587525141359i
										-3.50753183749573 - 1.37450389287497i	3.22699442196514 - 2.43585719292965i	-0.996342677596730 + 2.69377096668744i	-2.77564039783419 - 2.84647196258931i	-3.37388475539325 - 0.959602259752922i	2.97586034034530 - 2.60480759495859i		3.57266986606220 - 0.534751941965100i	3.45091209629972 - 4.22894579344432i	2.09793862756914 - 0.706851398743292i	-1.53071073446258 - 3.92934158737814i	3.78637109757658 - 0.717773976733571i	3.50580090279974 - 3.73565214583899i		2.93418532181243 + 0.780239493243634i	3.16631961958591 + 2.09355901192667i	1.34483767969562 - 4.18268118195408i	-1.02183734203360 + 3.02192735876610i	3.47096922634395 + 0.516639596081256i	3.04024533176871 + 3.46427419033385i
										-0.439693406561864 - 0.774665476549503i	1.69055630427387 - 3.06232122479350i	1.26828838334586 - 1.33735502972379i	-0.899010838674457 - 0.902154586673790i	-1.09369597809568 - 0.841697759557374i	1.33066790777935 - 2.74265415070315i		2.67619119685767 - 1.42995842780304i	1.57844100832391 + 1.25299772958834i	-2.52440910729701 - 0.605570726833732i	1.03673256208296 - 3.14486346621106i	2.73815692432246 - 1.10953892571548i	1.89780341544649 + 2.12102243104780i		2.16422820544046 - 1.11511187977598i	5.04328774447379 - 3.37787590664747i	-2.18238647532846 + 2.75081930807826i	-2.77191421641124 - 0.764914688990676i	2.30381942899044 - 0.737147536296611i	2.42408046233941 - 2.96774826255656i
										-1.65259786800357 + 0.859934936838636i	1.08419800985278 + 1.32775286717721i	3.30020258170079 - 0.898107204171548i	2.61087493415549 - 2.87576036686844i	-1.18404243190614 + 0.784768155625495i	0.618136504232256 + 1.16192364185352i		-3.36026589213290 + 2.83726301784555i	-3.32406764317260 + 0.505660662722415i	2.50466058351035 + 3.19233152736306i	-1.02383838143326 + 3.20031158638719i	-3.13690413250642 + 2.79453023301357i	-2.98400757084272 + 0.255808455315168i		-0.856842406099234 + 0.954985397684966i	-0.0466382316076134 - 1.17090290262182i	-2.19939273262648 + 2.69525777777105i	-1.97675888724670 - 0.534364545853904i	-2.50086739760890 + 1.14205930714656i	1.23323614110076 - 1.28083053566029i
										0.921001975841532 - 2.51457915540086i	2.82767881516621 - 3.40027430345099i	2.49318507681765 + 1.07472023659177i	3.22765759877387 - 1.22051426882757i	1.09418900865211 - 2.66345999810892i	2.88733036129670 - 3.08749083547269i		-1.77413198303717 - 2.05359589851507i	2.88565594453701 - 3.13159065346102i	-2.28795955947043 - 2.31477368271839i	-3.24507895485549 + 0.628732527821603i	-1.03369196913357 - 2.78039847409730i	2.88092189308983 - 1.46020595197399i		1.31003264651901 + 3.30309583413212i	-2.40249734647906 + 2.71760316917167i	3.17224603236330 - 1.27158058490025i	0.160392052103358 + 2.06434675706097i	2.18083527297605 + 2.89987989233509i	-2.17739158412251 + 2.70433763651323i
										-2.29651490635509 + 1.96195189059181i	-2.54380933033156 + 2.93619776235523i	-2.37866452300311 + 0.724279440872073i	3.13255574317260 - 2.79623003681629i	-2.88651739326264 + 2.40499785550541i	-2.81176181457907 + 2.49976340059798i		-2.40244683541846 - 3.74377725065352i	-1.89792603806977 + 1.94757206095137i	2.08587952241033 - 0.901234407235364i	1.04477917314384 - 1.63786210103265i	-2.96078875185576 - 2.48621009483885i	-2.63174851302907 + 1.76761671027810i		1.40212788023218 + 1.73870818955716i	-2.43729726309122 + 2.84217970700727i	4.67778163593035 - 1.11617302779460i	4.69928855210533 - 1.61810979220473i	-1.09335526340947 + 1.19530555989021i	-2.05109410677390 + 2.93696911034617i
										-1.32355390315262 - 2.70654925292080i	-3.74049170493206 - 0.555845320754507i	-2.64302025702419 - 0.932284132685328i	-3.01261001804648 - 3.32289357720948i	-1.17700845410568 - 2.50700814133777i	-2.74397020854965 - 0.531593668551959i		-1.51068359330683 - 0.146704385054350i	-1.14492824276989 - 2.51625336657652i	1.28670073832825 + 3.10597171003501i	3.30071566083398 + 1.40770291747526i	-0.810180077820606 - 0.525625201033773i	-0.0868304614969499 - 1.69227679693839i		1.25576157467957 - 2.91303168649925i	0.113523969781765 - 0.790206932634725i	2.54096076568343 - 0.904450758319163i	1.90405206971550 + 3.15989489725020i	2.78938556422234 - 2.77930187819400i	-0.270904976651535 - 1.44442095441631i
										1.79304416531356 - 2.45408152254937i	-1.30290685735947 + 0.674737561111977i	-1.08384891918207 + 1.11385090357544i	-3.04518210038712 - 1.42040154444166i	1.09156435303502 - 2.90064880731120i	-2.47942420775496 + 0.876598900888131i		3.77998204055724 - 3.63455874447744i	0.770245145823130 + 1.16476463779536i	-0.930979388146507 + 3.62201818417823i	0.758447581252385 - 1.05610059530103i	3.51760853061041 - 3.19405168526079i	0.795768595347478 + 0.219531302804833i		-1.77764233559835 - 2.00085871193868i	3.46441837751383 - 3.16346036197674i	-4.04214020433136 + 3.91968484252184i	-2.56526241747944 - 1.82775585593826i	-1.73487735760865 - 1.25571825847641i	2.63508104189398 - 2.18331220252308i
										1.01893223464455 - 0.571754058463252i	0.716432544799102 + 1.18530519053741i	-3.22128944782668 + 2.77299852050066i	-1.25734488286112 + 2.92795508927586i	1.32753349067721 - 1.01121448196960i	1.28710860929707 + 1.48351549595201i		0.599363186869180 - 3.48750207410774i	-2.46655161315151 - 1.14368579197676i	2.80368204093002 + 3.52662313671267i	0.938433273997495 - 1.30995160825248i	1.47666695489634 - 2.89294053873596i	-3.12829468913823 - 0.500093247155335i		-1.21348062826004 - 0.0637088039865927i	0.0370081412324658 + 1.47194534372631i	-2.79621267943827 - 2.74453398878655i	3.75452806754908 - 1.64629631495642i	0.923339517821275 - 1.13659685166315i	-1.68073771594116 + 3.07887400167619i
										1.67458130676064 + 2.98996823446235i	-2.66062645061816 + 2.78627130704441i	-3.04943220079287 + 3.36046665138686i	0.792912154229921 - 1.44287501204639i	1.34629122501907 + 3.16591140211340i	-2.94766211632424 + 3.03944023969951i		-2.65912245896764 - 3.35923286872858i	2.88550663754213 + 0.881899708385537i	-0.874657052762987 - 2.02496112225544i	2.54747191424857 - 1.21183377099020i	-3.46290079592286 - 2.91078163696514i	3.78028102106648 + 1.60004206944192i		-2.03865902277305 + 2.65543178899424i	0.411340228100193 - 4.36591488418869i	-1.92396702562930 - 2.61740109005699i	-3.79599474407878 + 2.39713483939593i	-2.55424310287569 + 3.23490745216230i	0.535578847012881 - 3.22440378627146i
										-1.89058618841662 + 3.12910621567115i	0.618161112234063 - 0.835770326421841i	-1.57078791844795 - 0.840487125632379i	1.30310055427340 - 3.03802172207392i	-1.28662963012939 + 2.21278459751385i	0.704023284947441 - 1.22774639168347i		-1.12215299261509 + 3.42041781925223i	-1.09705078734886 - 1.09780946438107i	-2.53215277113209 + 1.00905632490564i	2.60121477957558 + 3.73811062905397i	-0.339630632845964 + 2.79459827385539i	-1.01377065222039 - 2.11761458298629i		-3.85796522212670 - 1.74429769104906i	-1.09603508643061 + 1.00741904420171i	-1.30104978281157 - 2.31246356791224i	-0.346901236048548 - 4.64396310839414i	-1.60298429757281 - 2.89267634504784i	-0.747905424347706 + 0.881912970559206i
										-2.26202682655090 - 1.09697071791904i	1.39744446184260 - 2.60939477154615i	1.29844604452533 + 1.27213724570568i	-0.719770324203857 - 1.17077709907421i	-2.19922148653940 - 0.927960940385895i	1.74369124287071 - 2.66924834906609i		3.14254966911848 + 0.0272296140251294i	-2.61947117444592 + 1.26326095005601i	1.66215240995207 - 2.61340389982114i	-0.855119059254742 + 2.77708938785859i	2.51697970563754 - 0.273606895564370i	-2.59429327285823 + 1.62609723634366i		-1.86746855574413 + 2.52487487404303i	-3.36763120275042 + 3.94232924758463i	2.85152382988598 - 2.93148185126558i	2.09881567191966 + 0.0208797714964967i	-2.26863295410338 + 3.67162928503243i	-1.79841956786319 + 2.84206113881389i
										0.824839639301723 - 3.03842239549523i	2.51006222119666 + 2.87738562239948i	0.918936800972753 + 1.05771486371880i	-2.81006374659479 - 1.16108213772894i	0.565756674510403 - 3.33559495687162i	2.61923708551758 + 3.07657464497271i		-3.19981841548487 - 1.45060989621039i	-4.25724449125936 - 3.40401903679004i	-1.13130464106410 + 2.73889945229988i	-2.09421148963134 - 1.20057512897688i	-1.99931823537462 - 0.672067751207509i	-2.69102800583771 - 3.88844955333395i		1.84898812069617 + 0.570061626541111i	-0.273913315849447 - 1.94839758165290i	1.21776580372684 - 3.97311670919846i	-3.07652180886128 - 0.731267085161047i	1.62108866098639 - 1.25636954293217i	-0.493698316226801 - 1.64531972194459i
										3.38530100440214 - 2.84014930901561i	-2.23837585805322 - 3.32299116336541i	3.03051616702288 - 3.12220282930692i	0.680386688266074 - 0.937874292475145i	3.34886591496336 - 2.36017176228507i	-2.39116873501648 - 2.85698364758740i		-2.45813240056828 - 3.34527981187225i	-3.35321437772712 - 2.89267760633783i	-3.01586187788317 + 1.87803048659954i	-2.14765832364866 + 0.432197809239110i	-3.40165380699719 - 3.86938255320205i	-1.99931999128321 - 2.86400818681854i		-1.50392794794528 - 2.76788117809368i	3.52600611963648 - 3.41232828236370i	-2.95830805631099 - 3.37474926170288i	4.32110577793461 + 1.18637597516996i	-1.99221319878951 - 2.90757885196621i	2.93748437385986 - 1.91484075101498i
										-2.68656501589164 + 0.848355738583137i	0.892386007134395 - 2.31286683067361i	1.01933241766612 + 2.97653042660615i	-1.23983328817628 - 0.598572812793907i	-2.64879649047861 + 0.449843926575067i	0.732060884389405 - 2.63040315997443i		-0.660359713689127 - 0.766765047521109i	0.268203230004496 - 0.304717160308134i	2.47228302568269 - 0.587754327511078i	0.729008393579236 + 2.35057448133846i	-1.09680443082196 - 1.00693341863311i	1.32131521111804 - 0.524456528327900i		-0.590413939984648 + 3.26305301935015i	-1.62123771305708 + 3.23052244721655i	-2.07411427072313 + 1.90104665208673i	-1.51374212817413 - 1.22069799279102i	0.561735840957753 + 2.87618236794103i	-1.87927823635967 + 2.58059028431731i
										-1.37439813732161 - 2.42415746016178i	3.88913643656502 + 3.59355368088512i	-2.28850644746974 + 1.83409307061413i	-1.52816744163256 + 2.54917776189891i	-1.49613277010761 - 2.50923503089365i	3.99141805385407 + 3.18782582580379i		-3.78921033112493 + 1.68936726335375i	-0.280243906775215 - 2.98373011647477i	3.96454394332546 - 0.998137411824715i	3.48790231014856 - 4.63780934925174i	-2.78390135784991 + 1.73054805665811i	-0.749177306883427 - 3.58366346258303i		-2.55931272333753 - 2.84419305888558i	2.47192852448639 + 1.85178593828546i	2.92039486720442 + 0.628561979969523i	-2.41774639491116 + 0.587697594561385i	-3.02212009987682 - 3.84156949119343i	1.72254067690897 + 3.58219707958862i
										-1.12225831373424 + 2.72402313135607i	3.28153834829694 + 1.42330046955564i	2.21844119049547 + 1.15888671228648i	1.03407466650667 - 2.74114927873332i	-0.534375419494123 + 2.67520888787904i	3.43021286302496 + 0.952163487215697i		-1.12069264247772 + 0.170281952994569i	3.45790861084610 - 2.89299547368852i	1.91920256029800 - 1.06309023027455i	0.423325461988583 + 2.76541290015564i	-1.64676437569254 + 0.669329721178726i	2.84612800844665 - 3.07630171601875i		-1.39882270388722 - 2.82146310854806i	0.707331058023548 - 1.06321351410052i	-2.18815263895415 - 1.22686078328242i	-2.77406530824163 - 2.93815765337188i	-0.756259602845058 - 2.38823445143104i	1.67361724770356 - 1.51302597356310i
										2.73521966895753 + 1.36169755542815i	1.49047854941403 - 0.990430001145412i	1.00787720345466 - 1.29924355743639i	-3.08263890444192 - 3.14321081489163i	2.93990826036097 + 1.16230678796438i	1.70787150832325 - 1.12382556199059i		0.00243740339521761 - 3.16389408550747i	-2.70691791948802 + 2.63866261925564i	-2.76154075630320 + 3.72255726861546i	-2.54859897881985 - 0.276646167748039i	-1.16388903528024 - 3.11585635944145i	-3.02657514443605 + 2.61991172602187i		2.22573358591556 - 1.49909349719128i	-0.720887063093746 + 3.38972410360884i	-3.43180981653100 - 3.33216584534894i	-2.54403682140412 - 4.70645141767341i	1.83066878362767 - 2.60150861396548i	-1.44002073270197 + 2.12547924961915i
										2.75814022049342 + 2.75973867943821i	-0.885376535664841 - 1.47256359635489i	2.64015840041569 - 2.70981894518505i	-2.31206150429770 - 2.78974851593547i	2.59453660891332 + 2.81443605952762i	-1.21705361151269 - 1.25134687180492i		2.99025073290728 - 0.250295053628569i	1.60836477920970 + 2.76293957884648i	-1.43298500356892 - 2.34350724509522i	3.17392474036923 - 2.68159936279931i	2.98785730469872 - 1.30526856397657i	0.830442492147511 + 3.27983182588862i		0.698536877623336 + 1.90672391313602i	4.03374875652044 - 1.44543432733564i	-1.39893470155954 - 1.94332572649411i	1.44979758728801 - 0.286670629924497i	0.796014604938704 + 3.68853164828395i	3.58517300103635 - 0.960612662323806i
										-0.599498180210172 - 1.25793264664706i	-2.65009676562710 - 1.09734463286030i	-0.674063190278677 + 3.00401453503341i	-1.25393374737472 + 0.863992834822817i	-0.437286670204184 - 0.964379353320447i	-2.29568637835876 - 1.38443536771238i		1.47084990059411 - 3.85648056857525i	-1.93669546672473 + 2.97945381549898i	-3.06088916172076 - 2.89314383910922i	-3.01254862382815 + 2.41706858909431i	1.21146688481165 - 3.58311779321000i	-1.36544780854882 + 2.47034049191861i		1.83500791625866 + 1.16237074923631i	0.688219836059454 - 1.98654160684283i	-2.84733601614468 + 1.64817439000047i	0.100512355167522 - 5.16825090227339i	1.08018315883582 - 0.338658188033434i	-0.180278551981106 - 1.75612660323164i
										-3.23266936349163 + 1.46697182134182i	3.13233900610171 - 0.205228321838974i	-3.43362425470044 + 1.02484608471769i	-0.800999233619819 + 3.24029984479630i	-2.87542281686629 + 1.19516886407738i	2.86763894039196 - 0.820356134702352i		-3.53299364161848 - 2.78513050695052i	-2.99325495646011 - 0.409043083735919i	-1.59362549231871 - 0.471616658054833i	-0.578312864928392 - 2.91090304803734i	-2.45124676538052 - 2.59756810434981i	-3.30526967544767 - 1.37999301240095i		-2.10760623418312 - 3.48928189082476i	-1.11401358703292 + 2.81098066920377i	-0.329185347237980 - 0.381655839034372i	3.04824552521686 - 0.907111270222556i	-2.49038340818518 - 2.03557269563122i	-1.10836430788446 + 3.00113807908960i
										-1.06355988395123 + 1.01737235567332i	2.72440226046887 + 2.69516812019192i	-2.86254685313281 + 2.95691172903861i	0.891570972527688 - 1.18327640064541i	-1.17849831699999 + 0.398466584675795i	3.21021345878106 + 2.98842628399071i		-0.527492758299817 - 0.971891862432018i	-2.58476106470427 + 3.24082391416385i	3.15979214106699 - 3.81718452327459i	1.02611298641149 + 1.09150567173277i	0.0714339415592765 - 0.609943061274799i	-2.98191304441971 + 2.91612102106478i		-2.65126952861484 - 1.07289914881248i	-0.00913462292300962 + 0.643300255411899i	0.282900935860000 - 1.77306290858257i	-3.20313604104908 + 1.81263090885809i	-2.72351463821272 - 0.387815018234310i	0.998400730055354 + 1.09859885802292i
										0.813901048211176 - 2.81596115207033i	-2.80857420383979 + 1.03235688381735i	0.444026038444163 - 0.593822757168953i	1.57683571323533 - 1.05795921753814i	0.990843888025990 - 2.82696694364706i	-3.22639921099802 + 1.10313746660319i		3.12811293580775 + 1.26302165612865i	-2.38670031638348 + 3.14504420231673i	0.213222297670584 - 2.89048405978889i	-4.07561951446344 - 0.964832393371148i	2.82868839948956 + 1.44062674191202i	-3.71036927144868 + 2.86870032807183i		0.715534904686462 + 4.63643759006696i	-2.57959134714215 - 1.71477404173624i	3.73079581309167 - 1.24509851653965i	0.403929599300594 + 5.14459539533994i	1.73220619357821 + 4.33147457380192i	-2.82217591163539 - 0.0584345977419656i
										0.938517244490258 - 0.472619503922643i	-0.153062504402613 - 3.72847768063446i	-2.25689178859648 + 2.26720481011089i	2.27917412268357 + 1.06145496091199i	0.836341614260284 - 0.859949175484576i	-1.13822696784463 - 3.41774757514148i		-2.09225098816755 - 1.84424349984489i	-0.0203845774024877 - 3.72454972952618i	-3.20154915896128 - 3.28816452397658i	4.06237937133230 + 0.547890142107216i	-1.72234598753650 - 1.25315471529412i	1.15798601807637 - 3.76771745494276i		-1.83561046125908 + 2.55741005025483i	-3.66961767257188 - 3.05946419922253i	2.71055438448495 - 4.00099997268316i	0.126645059734861 + 2.56311901959704i	-0.934038092127722 + 2.93843223160399i	-3.19937573099279 - 1.67669591350966i
										-0.909138850488593 + 2.46990350729981i	-3.32759411923300 - 0.443887501256585i	-4.06433206864436 + 3.12954373600683i	0.187788679482636 + 2.49236344238732i	-0.817670913742687 + 2.83998197884984i	-2.92377692688206 - 1.02668005027337i		-2.85183614691080 - 3.33740174194117i	-0.483270450274562 - 1.72443400506202i	-0.951049126440620 + 2.89793420725369i	-1.80064490547959 - 1.58614916809676i	-3.11530656195892 - 2.78181085690820i	0.154689511338089 - 1.23103735552877i		-1.56071217567828 - 2.50140091674116i	-1.00712040228134 + 2.54460903845665i	-3.28725876900457 - 3.95475217590068i	-2.80808003317839 - 2.11582515593018i	0.118425758017853 - 2.45917487777865i	-0.669831186835003 + 1.11354479500128i
										-0.990410156882042 - 2.56062842293412i	-1.17950635284426 + 3.00764462023762i	-2.94731867804698 + 0.936204248495713i	-1.02596457828559 - 1.15508882957566i	-0.924297820619527 - 3.16744551793586i	-2.77343796018055 + 2.63934171006635i		4.24806457528004 + 3.01018274955517i	-0.574599291832034 + 3.00671620131767i	2.25421719105075 - 0.238137432041531i	-2.41680640750449 + 1.06745011908920i	3.41827861959745 + 2.82962935720783i	-1.45680552958785 + 2.82734758327820i		3.40043560371886 - 0.541101481398005i	-4.50864263005325 + 2.34132678727625i	-1.41851401552594 - 1.14884016934118i	-3.51608247984252 + 3.12630750389237i	2.36223406433183 - 1.01654577686216i	-3.94100184224506 + 2.70903077595696i
										3.17863232703479 + 2.62562788629055i	1.17040553745602 + 1.84691893037180i	-3.18561246960362 + 1.30826178490299i	0.878747597019060 - 1.19370308508200i	3.20699329594720 + 3.46172799738238i	0.933226957556379 + 1.33849746983372i		-2.70740336516490 + 1.38495347550230i	-1.04602474335222 + 1.42234553004067i	-1.64738373079638 - 0.957333614020336i	-3.44302658034032 - 2.91226445627018i	-3.80857526396993 - 0.00940035878412926i	-0.703970951706643 + 2.57617373720882i		3.74991778707130 + 3.94152319293606i	-2.08834261125693 - 2.24338895248895i	3.53505863223467 + 2.93555393346287i	-4.24811051015020 + 2.34241425611490i	3.76010109088530 + 3.69463286040962i	-2.80736146728079 - 2.76642848029235i
										-3.23309399633657 - 1.02268270367262i	-0.897676174378752 + 2.34162681931308i	1.02654568246205 + 2.74386389677298i	2.82969861174829 + 3.11796999620024i	-3.75720259425299 - 1.60394863005718i	-0.702900892428225 + 2.56871470188372i		-2.56281434639689 - 0.527672888841277i	-2.59845405376148 + 3.18723582788844i	-2.93255695761831 - 3.19997822184752i	-2.79568391832650 - 4.17252568494166i	-1.83948867568662 + 0.337295383464465i	-4.10667093472537 + 2.18107387437541i		2.76521363926186 - 2.63901724231341i	3.04794770214447 + 1.49956320893507i	-0.574596580717772 - 1.39061762749727i	3.25090905809628 - 4.07381191207633i	2.89982924536425 - 3.08218380889384i	2.47021198413076 + 2.15570954595957i
										0.306077318627468 - 2.05330696406521i	1.47352673445002 - 1.96445000337377i	0.942479879997389 - 2.60889975195517i	1.16360548738178 + 0.306818991788137i	0.970628127032644 - 2.71696997415391i	1.24852192262897 - 2.19156937378254i		1.93228453729558 - 1.12907690259498i	-2.41210050270516 + 2.68615154266110i	-0.585319127209438 - 1.27611812010205i	1.09116371793315 - 0.438899411691677i	2.51303038882123 - 1.81327040554419i	-2.51798308190887 + 1.42658771976671i		-1.89099212108938 - 2.85936758933844i	3.81781294659616 - 0.973998577382946i	-1.34926505106425 - 4.34551865944836i	0.694506794730236 - 1.65920496260561i	-1.86696947154955 - 2.94799601243242i	2.87009719871042 - 0.417751359086751i
										1.03380525335249 - 1.80335109507827i	-2.96661638549073 - 3.69938819599876i	-3.04566354299564 + 2.61750631028925i	2.20642705272356 + 3.41737938553275i	0.987863385964326 - 0.921782899576251i	-2.76162600129767 - 3.58023886655428i		-0.920956995601260 - 4.06974228833674i	2.87671193898591 + 0.455858844004932i	-3.12121342570397 + 2.44507667233529i	-0.447194937390062 - 3.08017869958134i	-0.791265299029296 - 3.20974126692128i	2.66767756412375 + 1.16035652424333i		-2.11852308186014 + 1.57827962037993i	2.75907887661125 - 0.192636676239512i	2.51360524170621 + 3.72570428385154i	-0.565357148239654 + 3.53621878029916i	-1.14343977798651 + 1.78918755864785i	3.25644814887643 + 0.822921082003325i
										0.717357748198953 - 0.801676878230723i	-0.281255940482359 - 2.12185788584209i	-3.26361039643652 - 1.15160200642545i	-0.783528905967570 + 1.02853996572950i	1.19059805033857 - 1.35173494960026i	-1.11764120103771 - 2.41390967886762i		0.171820067606759 + 1.26059829719713i	3.35252953905847 + 3.39480005405076i	-1.01193948485542 + 0.00638113130838973i	3.13463731053837 - 2.98138399446934i	0.828930633614544 + 1.36402802219203i	3.54716326473356 + 3.58116082606613i		0.380925115549481 + 0.0405468946919433i	-2.07123981706658 - 0.850064572061047i	-2.29050834293975 + 0.494386229027536i	-2.58761914563428 + 2.56889616124018i	0.0860820704490221 - 0.339790723214550i	-2.87788641937344 - 0.851860492379569i
										-2.51679410109769 - 1.08917788503997i	-0.660367536718354 - 3.63251565829882i	0.682392051492698 + 2.87417152338545i	-1.38967127119525 - 3.34093691915737i	-2.93194233973617 - 1.03627022494068i	-0.470451385170324 - 3.52494519330585i		-1.03940554768503 + 2.67768422761331i	-1.36077522286167 + 1.32241775586364i	-1.06720662839409 - 3.20605208857501i	-3.12196550686383 + 2.50754992227007i	-0.940802429583921 + 2.32541286126038i	-1.57085805430531 + 0.661575222090012i		0.734836213342126 + 2.57163585223528i	3.65171635464822 + 3.06142576921081i	-2.67010434979936 - 0.928003048092778i	-3.29140740943459 + 1.99049481017107i	3.86177559834139 + 0.510245923072010i	1.80301312514350 + 1.71471151518332i
										-2.94537528774675 - 2.89603336843576i	-2.81249245890018 - 2.25964043942631i	-2.74772865427465 - 2.66293372882226i	-0.886426599990428 - 1.28923635925326i	-3.07232108340172 - 2.87321567135404i	-2.81932628829192 - 2.08305181046640i		-4.61904210537103 + 3.06297639615948i	1.03969085077998 - 3.21235801545731i	3.37760612136161 - 1.44222466755240i	2.72098735297643 + 3.05889575982018i	-4.15137263248206 + 3.34741822905630i	1.27214294803016 - 3.44190762969571i		-1.07294869994189 + 2.20745224435336i	2.78957265401895 + 0.193646918043700i	2.55039315170950 - 0.336132194728558i	-2.50420217358586 + 0.215270681366987i	-1.85385392892468 + 3.62668132714898i	3.14348838292791 - 0.924459658233187i
										-3.37407137150571 + 1.36708308806547i	-2.05667418220515 + 2.28738946003617i	-3.18031068581225 + 2.30333205249222i	-3.04147683852039 - 1.17140615596084i	-2.81530652862981 + 1.08453811298771i	-2.70858585899499 + 2.42448655102321i		-2.49610643447794 - 0.221459289068797i	-2.19895899428641 - 1.47435628740407i	1.15363378373667 - 3.65644146161016i	-0.751378436948657 + 3.35168451179119i	-2.53230795270814 - 0.0972748205201655i	-0.949635933793502 - 0.974090968550025i		1.73262560959869 + 0.722617413300075i	-2.17664347904063 + 1.54314894620805i	0.828605441938194 - 3.99876217518063i	2.03483109423715 + 2.49006460615767i	2.49987639534970 + 1.04803815530092i	-3.15033885485576 + 1.09912346929933i
										1.39823934351253 + 2.58053008970425i	1.45458579296214 - 1.83324687189565i	3.62673770506355 - 1.97418424238687i	0.668587167559809 - 1.05570673930315i	0.662542984464449 + 2.19856567430421i	1.14061550259319 - 2.34677773897394i		-0.280267946264386 - 0.538589842498587i	-2.71163675974143 + 0.954734233502234i	-3.51257711115941 - 3.02657788645072i	-3.39891253994724 - 1.04539841767319i	-1.10076576865137 - 0.709503545971022i	-2.76561191229842 + 1.27127255885743i		-2.05808495729480 - 2.98119570748681i	3.79948085394482 + 3.46345511945629i	-0.849953975207116 + 1.62901205433256i	3.88108694048456 + 4.55454436494873i	-1.77756874145896 - 2.55084675642669i	3.09680464362565 + 2.69738546180738i
										-1.04460439979223 - 3.02485840443898i	3.48072793314384 - 1.70860519782513i	-1.08253793844232 + 0.875063400170291i	-0.664952780177941 - 3.34997977090669i	-0.756255739939491 - 2.88341989624699i	3.25967638996682 - 1.39037484581710i		1.44619448348489 + 2.57621235090626i	-0.728777177386142 + 0.827241989373336i	-0.618440701470886 - 1.61442328003861i	-2.99637357695034 + 2.11580070965497i	1.59024989283768 + 3.24631029606324i	-1.04438408545897 + 1.86142638383472i		-2.10179345640701 - 3.66115687665936i	-2.14933400062682 - 4.65775931258463i	-0.858191760002749 + 3.08079933056809i	-0.986173769136319 - 0.177958592135789i	-1.35608909573574 - 3.15002030179004i	-1.42267313750628 - 3.54291178403704i
										2.41667425922715 + 1.08400343994602i	3.00713681868237 + 3.06516906155440i	1.52627021055895 + 2.47569526174256i	-1.22742022581163 + 0.785211570418246i	2.74531552131494 + 0.802920632491357i	3.34888115737583 + 3.80380709793810i		-2.19735847009837 - 1.22667037916304i	1.24015786461602 + 0.715264493716911i	1.61616126133091 + 1.29911212061206i	-3.25555653522967 + 2.45986857788204i	-1.21557227721436 - 0.0689065294121782i	0.888042424463402 + 0.865827596600821i		0.437748481986341 - 3.05185703570763i	-1.18343709283554 + 0.432890060580533i	-3.63026891337597 + 2.95379727270829i	3.05945866678189 - 2.80846138016910i	-1.09827653660052 - 2.57452612518781i	-2.07345507687804 - 0.431781483752237i
										-0.754063012895607 - 1.53332678412454i	-2.66553986504066 + 2.71709168649506i	-2.47326017378929 - 3.16236022653709i	-3.16402524216124 + 0.587118665027822i	-0.933400914982384 - 0.818691369190221i	-2.39516956489790 + 2.31442507840621i		-2.81543136926271 - 1.63885900618812i	1.18662304843164 - 2.16335543693155i	-1.47835450364540 - 0.857656683363839i	0.715356104580430 - 3.07924738135019i	-2.74510956568857 - 1.79085266649712i	0.946587456591468 - 2.90224992750755i		1.97813442349824 - 1.88934642157687i	1.25225870852447 + 3.32658189097343i	-4.02047986965600 + 1.88827598337654i	-1.36781028089767 - 0.00643618050340781i	3.19043595875591 - 0.299588348359091i	0.638202881094405 + 3.22057120475053i
										-1.60888220470640 + 1.14054812246562i	-1.06830679825770 - 2.44706370050873i	-1.43412982593364 + 3.05605750192345i	-2.97181796601637 + 0.789362807154576i	-1.26084541361524 + 1.30156613605952i	-1.43080754517445 - 2.67244057863660i		3.45672633934815 + 1.69025430452465i	-2.81162793782044 - 1.58630204613547i	-2.87947422927909 - 3.11764478405746i	-0.798204974737149 - 1.65313376203981i	3.11884667601031 + 2.02302461346364i	-3.28856026269967 - 0.925837369547113i		4.66022587689507 - 2.79984117594160i	-4.26498457281521 - 1.93060534286923i	-1.67485870731848 - 1.21220246428139i	-3.46125334653049 - 0.772101112473134i	3.44892974222039 - 4.04221554328971i	-3.01444068370367 - 1.53883378753247i
										-0.584092975369873 - 0.939868543001761i	-2.45745709405936 - 1.06486768020226i	1.38889976013323 + 0.660052166848504i	-3.53919268271684 + 2.84516024177773i	-0.540875510871124 - 1.07127674464375i	-2.33397946292886 - 1.15362732145829i		-1.20349169692754 + 2.29035143565901i	-1.04381936895634 - 2.61355397243490i	2.80448112483199 + 2.54179719860788i	-0.653825867739974 + 2.56984410768919i	-0.677644950067397 + 1.71314583770292i	-0.652135583475627 - 3.29338288567203i		-2.74845174916872 + 1.65901480952985i	-0.857602720122990 - 3.19319646125850i	0.488214893705775 + 2.82450355697105i	0.0260357962262245 - 0.115190448870430i	-3.62731845117725 + 1.98802460543589i	-1.57697925767482 - 3.16534372394301i
										2.67380519772001 - 0.971182845779654i	1.74496178245907 + 3.73954469829089i	-1.39818715332110 - 0.762382002559449i	1.58829465856696 + 3.16252490398057i	2.48828168885691 - 1.03047324021619i	1.17101760948411 + 2.82389054450740i		-0.904230502791070 + 1.57195838462957i	1.86142364829349 + 2.57224388703279i	-3.59840327125632 + 0.389594466564449i	-0.211624662667107 + 2.76648430976011i	-1.15831860531929 + 1.15851493967271i	1.70964172209892 + 3.14381457497841i		-1.36261130591451 + 3.04744833334089i	1.35421039609756 + 1.48514249754822i	-2.29129622647362 - 0.332180076691821i	0.285837194940197 + 0.0823943138268700i	-3.58885453410668 + 3.32595322292759i	0.806067698510552 + 1.09911669140435i
										3.39319905580047 - 1.14525952346080i	-0.625961160938872 - 3.04249967096236i	-3.38047309536419 + 0.921020347511057i	-1.83144477668580 - 1.14212104702684i	3.49478960544830 - 1.08424157750518i	-0.591656861809553 - 2.71263650150723i		0.334547010481680 + 0.431438713757004i	-0.0708847502358811 + 2.34720133287048i	-2.90231296461332 - 0.846752201915103i	-3.04691954935410 + 2.81726044264935i	0.862460925058335 - 0.0346860120730664i	0.806025110274105 + 2.52913650932353i		0.786365120049188 - 2.65462717745859i	3.24370294725273 - 1.34773324083954i	-4.02946250085585 - 3.15172579431435i	1.11587036558027 - 2.44949367567227i	1.35493299091728 - 3.78510082739486i	3.40175192081591 - 0.642168965863873i
										1.09569524765516 - 1.43044795222681i	-0.264576608518108 + 2.51119420955847i	1.05269543452987 + 1.24572933386697i	-0.878581434480068 - 1.49514667979602i	1.04405164032308 - 1.17007361782699i	-0.930854911752703 + 2.52041816364244i		1.13217227315912 - 0.798727732763406i	-2.59691596413236 + 1.90650572286212i	2.52449819581875 - 1.54116546158779i	-2.39942292216811 + 1.41786218634921i	1.36342241409996 - 0.123425455673305i	-2.57898170013088 + 1.35580923344277i		-1.84590732119036 + 3.75759698145669i	2.15563733982898 + 1.44848619972028i	2.08254721316911 + 2.27043291268869i	-1.52210400414162 - 1.38334065613472i	-2.70824242153037 + 3.28568730362931i	1.27515637260984 + 1.13022567599908i
										2.89805548010403 + 2.94157657484796i	3.21101760204393 + 3.58255562001074i	1.34633470852928 + 1.70106877469935i	-1.26191546804072 - 3.26959813540760i	2.94473618653976 + 2.00414069608673i	3.97804970179269 + 3.35798840528047i		3.80747445583171 + 0.622921797973557i	-1.26049817739457 + 3.14068477516215i	-2.13031113819916 - 2.91591204883238i	2.89097355764262 + 0.718518698023567i	3.09040734910245 + 1.56520192726163i	-0.734634227732546 + 2.53021784311692i		-3.63323475875339 - 0.630565330195590i	-1.65862923535096 + 1.60148731492112i	-2.03080681551514 + 4.47907804976935i	-0.933353946799429 - 3.15243821700440i	-3.93281948212106 - 0.466544830665744i	-1.95676894072931 + 2.09084911157301i
										1.16248756559463 + 2.79658548421900i	0.520156356908228 - 2.88259615421761i	0.992754718840313 + 2.79756831491089i	-0.721967800125385 - 0.526492582249863i	0.581539206528367 + 2.55324906479500i	0.871230782736390 - 3.00796105749869i		-0.616560811045642 + 0.953045244519542i	3.26499702935894 - 3.00230673618072i	1.05128847669159 + 1.03521850854900i	2.08496711910664 + 3.69311004458495i	0.832529225208044 + 0.409009851844896i	2.33659749424237 - 2.05048433818776i		-2.44908279869323 - 2.02548422321897i	-1.55768577699780 - 3.80139240377013i	-3.01257648734500 + 0.536248252478465i	1.67775000080814 + 2.38316639863831i	-2.77908670540043 - 2.78802307173994i	-2.83009603775232 - 2.61034269588866i
										0.900794114561014 + 3.62950783248196i	-2.07326751370748 - 2.55862808162673i	-2.73627271151010 + 1.40858535186197i	3.45344888344033 - 3.37334976126171i	1.00120066726784 + 3.04972467640549i	-2.71481466028171 - 2.58145331866653i		-3.26628257460752 - 1.20519609659406i	-0.575440924996434 - 1.00945888123156i	-0.547210854117214 + 2.46353309208317i	-0.772373315798598 + 0.479581228593732i	-2.88255632755474 - 0.919858356702583i	0.0389675261945425 - 1.65793984289366i		1.93787864426593 + 3.98040061641742i	3.47188345625613 - 0.603464404413694i	2.46268615529582 + 1.00992985931887i	2.62867542737296 + 3.13985510511669i	3.54572081875781 + 3.42559648373073i	2.51796783433714 - 1.18902219339767i
										2.89414954371634 + 0.869116811684431i	1.58597474353729 - 2.47357559822129i	-1.28728734854106 + 2.92591206823708i	1.04213758987301 + 1.05008475981178i	2.51399442317405 + 0.872174149855356i	1.37584476694152 - 2.73075803082775i		-0.823822214628659 - 0.802621769985848i	3.11147804467249 + 3.38608399930261i	-3.75480231903003 + 3.16135290525445i	1.60177273017405 - 4.37162391402091i	-0.876367637423711 - 0.489264042588091i	3.12029447907750 + 3.76424963264671i		-2.74579154665744 - 4.17329060476043i	-0.486258322349063 + 2.35073155002828i	1.58194433865957 - 0.265049707542900i	-2.80113271907429 + 1.40569782165366i	-2.93689041132126 - 2.83907252278225i	-0.568197421953114 + 2.68612194687408i
										-2.77229124755642 + 3.28424661505959i	-0.510428703431236 - 2.98820821829050i	1.36794625468342 - 0.832029317256252i	1.01711293581546 + 2.95609811650022i	-2.76304308789240 + 2.83122271040593i	-0.829976475049833 - 3.01378829596631i		-3.40467723811056 - 2.01115478409489i	1.48784327814828 + 2.88813635701613i	-2.72658662211423 + 0.481391627304055i	-0.883131583826081 - 0.485736170875866i	-3.21794760735864 - 1.99973354348529i	1.92283275064147 + 2.21437640659072i		0.386705497301823 - 0.776904654557979i	3.42705168164784 + 1.72801507263494i	4.35697708340254 + 1.96798373982960i	-0.983723953317659 + 2.87643061673359i	1.08546034850886 - 0.0369394931447084i	3.49740744908256 + 1.28681863143920i
										2.54812834761672 - 1.07914417103752i	-2.69986292264230 - 2.41803156752403i	-1.41606796196304 + 0.837968857488343i	-2.63556244373668 + 1.40023286331800i	2.54114696068884 - 1.08885119028098i	-3.32622178353115 - 2.63793115009974i		-0.885792259190585 - 0.195840944251793i	-1.34869125930442 - 2.94864247467204i	-1.19054433683773 - 0.0398720025134002i	-2.41479270180513 + 0.488674775174340i	-0.530392555925883 + 0.286854978723377i	-0.669440060099517 - 2.93580540152028i		-1.05385654690730 + 2.65283170667175i	1.43289821578063 - 3.30247553156317i	-0.243811971478371 + 1.77950434135612i	3.67754570013064 - 2.37713735823571i	-1.17295543176547 + 2.25913471545827i	0.455259949040760 - 3.31381014095000i
										-2.30915990174605 + 2.73326558207384i	-0.457316721538691 - 3.92960444982798i	2.70456649027732 + 2.85779013051488i	3.04381319142613 + 0.866850456102422i	-2.43839987107479 + 2.84894839247598i	-0.357589149999410 - 3.65317423423512i		-1.12316394211711 + 1.76837197880339i	0.523922858884679 - 3.38358356929641i	2.01970068321494 + 2.05803185182340i	-1.05351578444456 + 1.60036394441481i	-1.33769554733884 + 1.89697816016455i	1.28816247699144 - 3.68224501757925i		0.802728971374522 - 4.06058587873254i	-3.61607234217330 - 2.89418019069026i	-2.56007358016160 - 2.84707096215100i	-1.63492191917422 - 0.947802904527049i	0.369214401957775 - 2.54767671305754i	-2.27302453042695 - 2.76935823500163i
										-2.67471255626031 + 0.949121111398288i	1.34768835221011 - 0.864985210487815i	1.47686742176220 - 3.31520865030885i	-2.08317574109133 - 2.38351357498997i	-3.01547089652809 + 1.18929625684824i	0.946271628643828 - 1.03046135464291i		2.71286516511940 - 2.64087736247977i	-0.903741946499078 - 0.0726142916648827i	-1.67510444202499 - 0.202393857380181i	2.31546431598238 + 0.682170339204268i	3.31002538627604 - 2.36321927948253i	-0.156384794150314 - 0.986704064699443i		3.26467680010675 - 2.32425005210649i	-1.33998612018185 + 0.454858528065815i	-0.470673933414726 - 0.601577068217846i	2.91659556825827 + 5.28146908143157i	3.72408545175897 - 2.71649024390413i	-2.47376227554569 + 0.989528065985960i
										3.19494825221964 + 1.22248706324680i	1.76422452169999 + 0.791168329910809i	-2.72170259578259 + 3.35960809629410i	-2.74781732927526 - 3.39017066203727i	2.94783092091366 + 1.49682251743275i	2.38528249066647 + 1.25920299538276i		3.49124006593068 - 0.971353777693152i	1.71825091717075 + 2.17377728888866i	-2.71490469003064 - 1.85852555905507i	1.31279981553326 - 2.79775055153177i	3.02887085709334 - 0.475731070654809i	0.693603929886175 + 3.27415959741661i		-2.58676694389734 - 0.409321844218643i	-0.631420660884157 + 3.35157627060422i	-3.96691935947199 - 2.37656615729408i	2.61983634547473 + 3.03193362325353i	-2.20046149347325 - 1.55105676786724i	-1.17929851428394 + 2.55241281745119i
										0.594387076524470 + 0.538448260328457i	-2.91966166854122 + 1.23995857932205i	0.806607095523913 - 2.90788087261854i	-0.343250064094938 - 0.739671607602757i	1.22703484753687 + 0.374815028164316i	-3.37658257974750 + 1.56361657231185i		4.27012457473312 - 0.924345164509054i	-0.530842394331690 + 3.73780302348375i	2.38820574252230 + 1.29249922931229i	-2.95185980415073 - 1.57135033497623i	2.71127841680849 - 0.652438827701844i	-0.514557164950867 + 2.98447729650024i		3.56137546439498 - 3.00009214445791i	-0.921901864063504 + 1.35255127598058i	-1.74603812745184 - 0.162822788833677i	-0.218035286506690 - 2.51234019785198i	2.05160228330798 - 3.14233561701042i	-1.77246403951279 + 1.37726147662016i
										-1.16589265147451 - 2.35862620961781i	-0.364397095280348 + 2.40487855999532i	-1.20790334129434 - 2.80966552358775i	2.84479571277937 + 3.31478816089114i	-1.18765727582132 - 3.40016631009990i	-0.696325720728027 + 2.80759647182765i		2.13990761323562 + 1.00472921326034i	3.01112083994335 + 0.983851626325176i	-1.68304451037572 + 3.03403151989529i	-0.710187629745833 - 2.22906441031323i	2.24039279766099 + 0.954477021593243i	2.65444798982390 + 1.07426529582822i		-1.03596600726700 - 3.61645749036313i	-1.56511616602996 - 1.12364864163528i	-0.932377752719208 + 1.54789214039357i	2.49238522625508 - 4.03718505371460i	-0.677693518974542 - 2.43724265097639i	-1.11065083155454 + 0.0786336606776164i
										0.669176530281864 - 0.786648277705223i	-1.24863893408150 + 1.67515443676212i	3.32320964159341 - 1.15124821228375i	-1.45977432504179 - 1.03335118770613i	0.845247944147321 - 1.15970265440140i	-1.07137776877217 + 1.21861883804828i		-1.03013226637243 - 3.19014026426343i	-0.752566817487110 - 3.60587735327483i	-0.533472518987700 + 1.20072624530656i	1.24429781491436 + 2.13270019237412i	-0.403324984083599 - 3.26681844859827i	-0.886685241876421 - 3.37554982198678i		-0.645139494989915 - 0.473872312369469i	0.743884687636511 - 3.21808651814026i	3.70946060632809 - 1.27350977270246i	-0.817572394223259 - 1.11231590394152i	-1.39036869477352 - 1.01685411708627i	-1.37480391397351 - 2.56344732163620i
										1.15529219067894 - 0.599956881305844i	-2.23716724228987 - 3.79781434497564i	1.15355245097548 - 0.835137077811428i	0.942995112423969 - 2.77357140162381i	1.09068015335189 - 0.656501727102822i	-2.55863290677587 - 3.81167835170213i		3.69593037695529 - 2.16351647745880i	-2.84734647895228 + 0.758483228166394i	1.28284046979633 + 0.602604875811170i	1.49507502986602 + 2.28872712108003i	2.57037802892245 - 0.668162708202711i	-2.86270055513428 + 1.23495557094043i		3.09892969359333 - 1.31955814950901i	4.01668890520080 - 2.11857065023851i	4.43833533400793 - 0.374515990572622i	0.485085413484831 + 3.11187597799825i	3.50191541661650 - 1.29427160648514i	3.65532851266305 - 1.69209574245763i
										3.15543799485783 + 2.82612466956760i	1.56034446324479 - 0.268218449084665i	2.47703612139713 - 1.20674378065262i	0.744138266900669 + 0.956978116390612i	2.85991243003956 + 2.58600728993578i	1.30546353818483 - 0.441321051158664i		-0.762965240621508 - 0.299570852696658i	-0.0435551692752048 + 3.09411505226913i	0.357735840949385 - 0.615227724551392i	-2.78730384596617 + 1.80273540496442i	-0.887577509946939 - 2.10450894463404i	-0.939288328547698 + 3.16142169692289i		3.12983136178387 - 2.91493602927658i	0.874194456312946 - 2.51451446889965i	2.20709956551338 + 1.12132039413553i	-0.862699547944398 + 3.26363050552873i	3.44424273332221 - 2.47104767590743i	0.225773636500398 - 2.32539413977963i
										3.04161254309769 + 1.00160300217364i	-2.91621457601633 - 2.29474819007745i	-2.30373028104150 + 1.63781999744248i	-1.20566568196731 - 2.15466745151438i	3.35836668652152 + 0.746452248121990i	-2.69879293506010 - 1.77201015186951i		-0.239472957815377 + 2.44553920510679i	-0.0108740741187458 - 3.71022326939423i	3.50440710670238 + 1.19511506717560i	-0.703225951738504 + 2.81268636389315i	0.449573660546385 + 3.70568654121905i	0.608683180370117 - 3.52760339924993i		3.69561910202252 + 3.57316150267507i	-2.20706518282509 + 1.06746338233539i	1.71540142163279 - 0.612450644630458i	2.78376146147566 + 0.591175495211428i	3.51991515457753 + 2.88354310373475i	-2.84792564721875 + 0.706445831935392i
										0.810457031557240 + 0.966718590983290i	-0.125095337427799 - 2.31443680289022i	0.225673605392126 + 3.08700386430848i	1.06109599682644 + 2.62317786074195i	0.461470793297210 + 0.580649642186459i	-1.26718494536612 - 1.94913824148386i		4.20997615172182 - 0.859171807434189i	2.56245825915314 + 1.81548857484814i	0.106575619682527 + 0.799718027015096i	3.20596989260487 - 2.00044346187823i	3.30503471993182 - 1.65825789549062i	2.16627695721012 + 2.06991706251788i		-2.16573556758237 + 0.715848189860845i	0.744909215312827 + 1.95611608941512i	-0.933230670067687 - 2.73428811771136i	0.172490762224767 - 2.98970674799906i	-2.47451746766680 + 1.53884173450964i	1.37345256175338 + 1.23315552071734i
										-1.34491627898113 - 0.739511959948192i	0.659992387637284 + 2.44129073474136i	-2.24569360547078 - 3.07607487647344i	3.20804334466087 - 0.480220430714706i	-0.721285085077237 - 0.788493918259892i	1.46437800976390 + 2.28939589381778i		0.149909383568988 + 0.895443085771960i	-0.226398630553412 + 2.70448417986347i	-2.75786998229519 - 0.638008035711377i	-0.504044435939469 - 1.26464351964133i	-0.0890331471552928 + 2.06991257504352i	1.71497215698888 + 2.21470317939574i		-0.714998476244756 - 1.43994516125841i	1.12935061586633 - 3.06545302312328i	3.81158425672888 - 0.279997556976805i	-3.43887560716418 + 1.35058817827949i	-0.810919073119208 - 1.54574693534176i	1.27743354800576 - 3.41316976567028i
										3.16849962818239 + 0.552692703907282i	-2.29645063050386 - 0.0968830288268764i	-1.69672698619619 - 1.10825225502703i	0.978294782990752 + 2.61643773516420i	2.98905404686933 + 0.750004190021415i	-2.92984199833084 - 0.261489162142785i		-1.80219979855232 + 1.03335825357556i	-2.64836167809138 + 0.0588382741171918i	-1.08414197593493 - 0.465991252579405i	2.60220044887712 + 2.80270681721838i	-1.41449468676380 + 0.771848003059346i	-2.47986531445933 + 0.142292534373954i		-1.05520796631761 - 2.87065063237941i	-1.17724377830796 - 3.65499752635490i	-1.11935738456312 - 0.459956602290084i	0.0463300396105541 + 2.45970400818291i	-1.29580215005948 - 3.56506668875272i	-1.37566382457505 - 3.57843173531888i
										-0.924008014878783 - 2.93490370900050i	2.81165211943358 + 0.525180899629711i	2.92180597687185 + 3.27483127022363i	-1.18446173852212 - 2.69527057711210i	-0.706427720789609 - 2.39859297905565i	3.30508140124517 - 0.0861432071909262i		2.07930488740508 + 1.37131635703956i	0.748592585366580 - 1.37997314267572i	-2.78260731034483 - 1.95816026263674i	2.56555698218349 + 2.09912410668083i	1.34910460561048 + 1.24682893848036i	0.682404305187354 - 0.590676947107243i		-2.86236713908616 + 0.872404924464484i	-0.860817394019019 - 1.16298698508243i	-0.647227121028277 + 3.97489309253991i	1.42185813411178 - 4.40418206033597i	-2.85306535275427 + 0.904420782750973i	-1.06792313165933 - 1.05327033420134i
										0.286707387926007 + 3.27986742200748i	-2.67166349222890 - 1.89890532613126i	0.177020405457039 - 1.09371794323906i	-0.676064200687458 + 0.652241845149514i	0.652344759759196 + 2.65928782406282i	-3.22623736027883 - 2.45146782898558i		0.271860632858445 + 3.23953878592822i	-4.23646806461732 - 3.29995995140757i	-0.200811318623735 - 0.732664515229111i	-1.30263829818306 - 3.57396818036267i	1.41982318628830 + 1.51408529873050i	-2.56243672460290 - 3.67809456311594i		-3.09034151818618 - 0.167466850754984i	3.81925418548578 + 0.923580022060335i	3.38465269301984 - 0.341068759981654i	2.67314098482800 + 1.30176026014806i	-0.807623185964308 - 0.869539234853717i	3.06964842652854 + 1.83708443484778i
										-0.452975879860805 - 3.00336776960540i	1.34264386123945 - 4.07057746217835i	1.16627348839502 - 1.60663245746691i	3.05089326200635 + 1.16743136185961i	-0.936736035598729 - 2.62607455710183i	1.57454639955407 - 3.82162232125958i		-3.99727897897555 - 1.35600524667399i	-1.57097641112244 - 3.72420886718826i	-1.53617786981832 + 1.40445649172904i	1.01834379373614 - 3.05019830039358i	-3.00245882995479 - 1.31529011574219i	-0.819052332871880 - 3.29369839751289i		-2.87475345853764 - 4.12243121657490i	1.94197996126502 + 0.112987124415908i	1.03338284220429 - 0.262339309038798i	-0.870669960100392 + 3.76265450322598i	-2.14209657190533 - 3.37000840612657i	2.45475362515082 + 0.133461820776602i
										-3.00000008124449 + 3.68738292675605i	-1.27034936819775 - 2.89763794868134i	-1.20889235941603 - 3.04888837507190i	-0.725406936975890 - 1.66051812959726i	-2.97995762383351 + 2.78372705276950i	-0.948226375152093 - 2.28221405900312i		-2.55170524544402 - 3.16963750105460i	-3.82332791765500 - 3.21851513121925i	2.43294919264515 - 1.91838658939389i	-1.41897999508135 - 0.664567540031323i	-2.21246828537961 - 2.55222500831414i	-2.19467790176865 - 1.82462328161779i		-0.241426228476239 - 0.229885293332862i	-3.21203253369714 + 1.39328303052830i	-2.90315722221262 + 1.19522764779160i	-2.30507399381076 + 1.44843998355802i	-0.589182832387222 - 0.100312394222277i	-3.18437813367152 + 0.929941383915146i
										-1.10605219319440 + 0.0161887419657365i	-0.710763119159316 + 1.85559580223089i	-2.52820752682135 - 1.39095482450699i	1.42267146935292 + 3.50443117911086i	-1.41964550573536 + 1.01505550156170i	-0.951683215289871 + 2.30115670311248i		0.960848548621366 + 2.06634060506282i	2.17255028944950 - 1.27782933754954i	2.65709574714275 - 0.771894958855823i	1.53124840208700 + 2.94675656573288i	0.491691232732981 + 2.99273634779653i	0.789385898084254 - 0.431518981428875i		-0.681673222186313 - 1.94817790637291i	-2.86116347002087 - 2.96986677925303i	0.0661337707647754 - 0.0584739319721871i	0.812006125105411 - 3.44537565706478i	-0.896236155876482 - 2.10765823455021i	-3.33565331215863 - 3.47107898560961i
										0.977186073316457 + 1.12378319288463i	-3.10032359674518 + 1.69420459430376i	3.07796574551901 - 0.628509520011553i	0.697246074924725 + 0.961675724318207i	0.945284182373478 + 0.900208890358389i	-2.92004566453025 + 1.11393505263876i		3.46058774226162 - 2.46331724070664i	0.910874716651106 + 1.46612090443479i	3.80649004458667 - 1.10946451598446i	-0.462220694864175 + 2.17627321161201i	3.28091866204217 - 2.77325790799766i	1.63422323365920 + 0.328422928406042i		3.35151745357941 + 3.46117231228312i	-1.40262206517525 - 2.25718996245992i	2.25671831394828 + 4.57835885046999i	-2.53529471773899 - 4.20148062169611i	3.07894687260678 + 3.38664786677877i	-2.27663977807169 + 0.155349218578712i
										3.25044326710555 - 3.11460737426955i	-0.553409556531186 + 0.355145994382284i	-2.87977426136965 - 1.07010645240630i	-1.21027727679151 - 2.71309345731893i	3.05551905717631 - 3.22481232985828i	-0.681632072992382 + 0.626074925704635i		3.57641743760497 - 1.04055829755851i	-2.55495621423272 + 2.77585491076030i	2.34465761020856 + 1.10275341203713i	3.00355694111671 + 0.705593806464374i	3.46346363460392 + 0.497248829854009i	-3.14329872406217 + 2.62046015970325i		3.16090962665542 + 0.951437915562537i	-1.41416424366135 + 1.60391466001365i	-3.35912878837202 - 1.83961171670248i	0.180175805345277 - 4.10710639140180i	2.25634642316078 + 0.0273987882603777i	-2.14722903878942 + 0.278122745469451i
										2.91098214173058 - 3.18709815585738i	1.03709353752657 + 2.65535793228197i	-1.53274529560721 + 3.13305654295273i	3.21846015542261 - 1.12744997979707i	3.20445122695444 - 3.06747483179867i	0.737440545708900 + 2.54862743811224i		0.503073663581068 + 3.77114112863181i	-3.88952538202932 - 2.99200445927417i	-1.19285541831344 - 2.76449798316748i	-0.443771175132355 - 3.76858865816007i	0.894778197016221 + 2.59067823377067i	-3.10320304887969 - 3.11810791293577i		-4.42914577922036 - 0.702075412120728i	3.09072367429017 - 2.52400338441883i	-2.42301997359381 - 2.78093345976097i	-2.30422484790579 - 3.40728553255626i	-2.40886188487613 + 0.884112153799011i	3.55817922375136 - 2.53644716538719i
										-0.137236961698262 + 1.56436045370782i	-1.98226715883440 - 1.25742749948036i	-1.28302781042013 - 3.00349189451115i	3.27271100211286 - 0.686043553636341i	-0.483701928025685 + 1.25844791109327i	-2.50715427349204 - 0.958446976995839i		-2.14772611821332 - 4.21955897474263i	0.00710188186595273 + 1.51346354640136i	3.20370623418594 - 1.51355094455628i	-3.04261785618452 + 1.53661604068867i	-1.49737115064397 - 3.57921074577413i	-1.66101357969019 + 0.178954291520132i		-0.438358294976139 + 1.28947037483189i	-1.32553983120673 - 1.38838813979805i	1.74572546303417 + 3.36504433057911i	-0.0337285787985143 - 2.46804929310605i	-0.280357662247221 + 0.702122350372371i	-0.906830358771746 - 1.08473074193330i
										-3.99025445864522 + 2.41703466953201i	0.855858433303412 + 3.10085882289133i	-3.45091339169268 - 2.23764280523039i	-1.31096385713232 + 0.438361526364649i	-2.78481488675493 + 2.47486419978149i	0.530427311143650 + 3.27470384161724i		-0.188330460255458 + 0.658296280942590i	3.25813239398289 - 3.77472784865837i	-2.53809603904354 - 1.08015444732414i	-0.494669027198009 + 2.56028749945546i	0.131019044904368 - 0.350471950356599i	3.65330864077042 - 2.35356255271783i		-2.17521400306428 + 3.21700357788568i	-3.38832630010721 + 0.554516608986200i	4.34905437035656 - 2.17378823727828i	0.650815543904942 + 1.92564642521224i	-3.87182969790722 + 3.56391547579285i	-2.99003364395976 + 0.858695431895506i
										1.30012517235464 - 2.83313168801278i	3.19502616267122 + 2.72444660673811i	1.45319084626928 + 1.07494348210229i	1.24757288472009 - 2.62978828290536i	0.644360333928072 - 2.63177998912138i	3.85050015541391 + 2.94246801768922i		1.62077130604520 + 0.178280338238568i	-0.985649458181466 + 2.36266181380691i	0.971172610559394 + 3.36718073450585i	-0.161660064282729 - 3.80931243772054i	1.43010459009734 - 0.556195024297176i	-1.90280648267520 + 2.01578949131975i		-3.94720400349156 + 1.06481653264043i	-0.0757291668740632 - 2.25948981907557i	3.18160645314180 - 0.651541960094986i	-4.06526984449344 + 1.58573973985271i	-2.94788705786576 + 0.0926062589575196i	0.314688655134104 - 2.74713051757970i
										-1.04094953150243 + 3.09659824203807i	0.610894294963786 + 1.25606007629998i	2.99773217136068 - 0.839240355298361i	2.90838664920850 - 1.04848405218440i	-0.753670647005993 + 3.11994429509107i	0.724322130993404 + 1.03544900033325i		0.683108674521024 - 0.260970969758515i	-2.62317944534070 - 0.874506786801793i	2.76174736157251 - 0.751592235120419i	1.78696993040651 + 2.47625035863745i	0.674882160145412 - 0.602184259565008i	-2.53665301620501 - 1.47988430823548i		-0.739082694194054 - 2.30294735053019i	3.06667959802716 - 0.150253514420643i	-0.396355186040869 + 3.82026460996373i	-2.02159920323521 - 2.97073248242148i	0.846239857383869 - 3.01853007228007i	1.92203151278960 + 0.397407930921694i
										1.01576376494449 - 2.38550097946223i	1.22915669457340 - 0.919875563997429i	-0.619446903337579 - 1.55484641198729i	1.08223414431794 - 3.43039051727628i	0.791027944375161 - 2.99224212431167i	0.796685701876354 - 0.745656080636717i		3.82858480686786 + 2.33451433016455i	3.51720109209772 + 1.09036902144250i	0.603632464923623 + 1.08390796016259i	0.549233334862539 + 2.67497809574679i	2.61273354023686 + 2.05111269569553i	3.59461827397866 + 0.821437820961918i		0.110220941034707 + 2.92764610733393i	2.83168458301226 - 2.39699869499444i	-1.14641128113803 - 4.76075235855867i	-1.88598153560339 + 0.743065284934482i	0.619321869043466 + 3.32882467345454i	2.77573825356290 - 2.45444861785013i
										-2.76661464322909 - 2.74716747089793i	-1.54087675672899 - 1.24518182242338i	-1.09048060563287 - 2.93173823973386i	-3.42977189251824 + 0.871680043427989i	-2.82504443451181 - 3.01213304796218i	-0.689271487397864 - 1.35038514426400i		2.82270466965292 - 3.00027921147732i	-3.36084280752745 + 3.52383573612224i	-1.54670405214674 + 0.778566947397061i	-2.80762622471805 + 1.12033232913877i	2.37574313913097 - 3.20130959842371i	-3.15266108617093 + 2.89345438758300i		4.05544305674050 + 3.68707828363813i	-3.29356050324675 + 1.86502161229890i	-1.43902969994850 - 0.392642339922302i	5.42601758454493 - 2.67148254437529i	3.91901653890522 + 1.31440796637279i	-2.85853629668267 + 2.65101670294737i
										-1.16322844423417 - 2.37924614269796i	-0.280640025769986 - 0.992678589658193i	-0.864728556694076 - 1.24409723441564i	-0.635162461473112 + 1.34183417860434i	-1.64465392251628 - 3.13623556601923i	-1.28425849454521 - 0.969526643674056i		-1.72041454462934 - 1.80968425199905i	-1.04467808458619 + 0.271676987921331i	1.24977481456031 + 0.414341620398373i	1.66377057185873 - 1.71469757671619i	-2.38304784540152 - 0.384355008796482i	-0.740683271305426 + 0.766645629980230i		1.34985057686795 + 1.60176755675398i	0.756034944265903 + 2.39097220236358i	1.30316037667221 + 1.57122515371295i	-1.44663600016416 + 1.60801745331045i	1.57135932930751 + 2.30711570642178i	0.905481196584981 + 2.02846718221526i
										-0.853431571962090 - 2.57629602296987i	2.26755533531808 - 2.70210016127873i	0.0422017048426445 + 3.70847229318579i	2.66385880192554 + 2.64078137182335i	-0.521111142637014 - 2.39389508301464i	3.13916019149212 - 2.73874033933672i		-3.26657684320609 + 4.03537024738567i	-3.49930422354227 + 2.29073793067766i	1.50782743844057 + 3.04165321737168i	-2.76896832269385 - 3.38693869061759i	-2.73160263298680 + 3.50381670568831i	-2.97969466388277 + 0.268825951118287i		-3.94369393992670 + 2.74948419876707i	-1.71787879705898 - 0.913372952594391i	0.136001577518585 - 0.683989387662550i	-2.46742746127211 - 2.00077010194748i	-3.53067576883283 + 3.32587483787555i	-0.857221046614418 + 0.378078292701767i
										0.963265636006330 - 3.23065630852613i	2.55086907455648 + 1.23156334350638i	-2.76336063420207 + 0.880380697272115i	-0.930302285959125 - 2.58638420542392i	0.626165880024498 - 2.60428857328875i	2.97336406492159 + 0.382059815058761i		-2.69291504194453 + 0.428592150952524i	-0.665003322796009 + 1.00138383233861i	-2.11333212225162 - 1.07370530261114i	-1.73575598726991 - 2.52317216869496i	-2.63904443769265 - 0.0924610399962920i	-0.600835007965237 + 2.18823390280770i		0.238405776218441 + 1.65718836836652i	-1.63011628792452 - 1.63782943908128i	3.62657223887534 + 3.11212725813245i	3.23917055054153 + 1.89524366115496i	1.60452285388179 + 1.14561108419007i	-3.10597912293843 - 2.06667170984342i
										3.42134815421759 - 1.93048057350580i	-1.26154492397016 - 2.78917519697287i	1.84773335408380 + 1.28184043068507i	3.27675411496117 + 0.476669379901224i	3.87161831153465 - 2.67544842130017i	-1.39836870503886 - 2.54050362896318i		-2.06023735581367 - 1.09511771068216i	-1.25569689932807 - 0.882681313833383i	-2.60689488076802 - 2.34400284501042i	-2.34557507385575 - 2.81816825481007i	-1.64092801988849 - 0.441525994760962i	-0.629558526493517 - 1.04800820263515i		4.05463487832748 + 1.01358115193674i	4.57854626507479 + 0.233370669161768i	2.85460383544390 - 3.20144948306942i	-1.49534190246059 + 3.87757806400778i	3.44436184354448 + 0.512871695628978i	3.38270567030622 + 0.0798050430859245i
										0.778609618205787 - 1.27122625503744i	-0.891223701243351 + 0.676449078194523i	1.39056957698189 + 2.89159361993634i	-2.57977383995020 - 0.742592248352419i	0.638283800415398 - 1.21555987105397i	-0.841157442699049 + 0.560317133546885i		-2.26396103786107 + 1.43287838629264i	3.11400061408110 + 0.814399927787192i	0.263917285284823 + 1.66820027250648i	0.503302419184971 - 1.38058706556115i	-2.38958139729619 + 1.80579542430827i	3.80143171889320 + 1.45802151625417i		-0.295284189988316 + 3.21057440158070i	-1.36017286654703 - 0.0240829074847238i	-2.81057084404052 - 2.38795762448346i	-0.490476568358011 + 0.224275826125411i	0.418836247726538 + 1.84925320575614i	-2.14265092728778 - 0.169575130508031i
										-0.911625407271325 - 2.44365316859354i	2.67371648590906 - 2.65810349968444i	-3.49105521733952 + 2.98364142080202i	-1.61561486919162 + 0.588391802099289i	-0.565200472317657 - 2.96299755819087i	2.67393403842830 - 2.96982379530942i		0.963086287805037 - 1.21550991624151i	1.01539844010400 + 3.42392192491233i	3.25712784425096 - 3.07122998720784i	1.82910891891025 + 0.661676100419808i	1.09872102329341 - 1.66528662889113i	1.46157080691792 + 2.84798449644519i		-3.24000221978488 + 3.77000971252267i	1.44869044719407 + 0.470016325078034i	-4.63301448234289 + 2.40947366839128i	-2.55532956921159 + 0.663809332721006i	-2.33198330275160 + 4.01368252196631i	1.34290816242980 + 0.311673371235452i
										3.09914112294986 + 0.971083508091539i	-1.14105694213829 - 1.13248933757419i	-2.66659078369128 - 2.64920288215428i	-2.51149453339178 - 1.35318846559756i	3.10838138777136 + 1.07756593912177i	-0.739463652299766 - 1.56508325245531i		-3.37785697337425 + 2.50754013921169i	3.22257356346665 - 1.02267705314657i	2.79674297732821 - 0.482753628884140i	-3.02380700027138 + 1.95525563555759i	-3.05591692285326 + 2.44989232067197i	3.71905048970985 - 0.992036969481845i		-0.196408454230542 + 2.90924573582740i	1.72853392055221 + 0.00642762930627649i	-2.80541405268708 + 0.972019716488070i	-0.636499674113328 - 0.302960190034440i	1.18146445269639 + 2.00053716004438i	1.21329284748020 - 0.516264571234659i
										0.752405819656843 + 2.90258869899982i	1.66717200117333 - 0.580862965834759i	-3.58893740228726 - 0.596621740033401i	2.82811978931004 + 0.400250622673857i	1.15487407113047 + 2.87709110589927i	1.03933277974963 - 0.467157800638584i		0.821654467491803 + 1.75845518689490i	2.95595851038549 - 0.545553580967456i	1.38304055897443 + 2.60095008251387i	-2.06086130429800 - 2.81566390313383i	0.869952408625638 + 1.02668303092026i	2.21418810869075 - 0.355674280528895i		-2.30854922711264 + 1.70073078534021i	-3.83567131847517 + 2.02924353957264i	0.846099895068192 - 0.666066689978508i	-0.950890632268831 - 0.264845014894097i	-3.34997701868257 + 0.206526720325250i	-2.49544834495930 + 2.95731359701181i
										-1.47793607533244 - 1.68979471062499i	2.31731059198622 + 2.39398097778348i	-2.97154657980082 + 2.79643334106702i	-0.588313243780678 + 3.70774101768967i	-2.02386974770468 - 1.47325097570390i	3.12269794474066 + 2.23337140582994i		1.82051910147410 + 0.601583252904393i	-1.14676609357107 + 1.21517329770625i	-1.44246060842203 - 3.79721939232512i	-0.579876563776833 - 0.554142079445475i	1.36129961793960 + 1.07283399739460i	-0.366995986866153 + 0.867498200685569i		-2.63481053450761 + 0.962334596417229i	-3.18799707236387 + 0.315428306117179i	-2.98862779070618 - 0.888204357282719i	3.17676641080701 + 0.807372854975102i	-3.48845727638737 + 1.76365642387961i	-3.41302016464600 - 0.284636126850105i
										1.22008922155331 - 0.350379440647269i	1.67057650815290 - 2.06346274801928i	-3.55173428893150 + 1.11607785753868i	-0.591913395318604 + 2.42623185203143i	1.65196897713742 - 0.892750616181744i	0.811521775825347 - 2.23380180743267i		2.49182687670781 + 1.10578970309836i	2.69459156416302 - 2.76435614879586i	-0.749165314222861 - 0.195408070120045i	2.59958208247982 - 2.93438485327171i	2.63502906594067 + 0.623803414140679i	2.53798393695395 - 3.31363740933296i		2.14043352346483 - 0.850935557914849i	2.53985578645394 - 0.422074491438037i	-1.23071729914858 - 1.58996525546849i	0.479180202715637 + 3.02569405655167i	4.36336864288593 - 1.56168115807676i	0.191947912884236 + 0.424098760805857i
										-1.17815195256323 + 0.805414703416182i	2.42712420808964 - 1.91921301385242i	-0.676214701511707 + 0.965909512334630i	-2.66357545713178 - 2.22365773560781i	-1.61194247139869 + 0.866581676898798i	2.46971924084890 - 1.75132558420009i		0.275416147488551 - 2.99795160381083i	1.77778527197122 - 3.16602918545740i	2.06413439676350 + 0.724417967533827i	-0.979794079072135 + 2.18940925483602i	-0.772575385437158 - 3.51396631684250i	2.12794450945584 - 2.55305183659133i		-1.13035794649118 + 0.504885725169791i	-1.66274946109788 + 3.45576789540556i	-1.54098758050571 + 1.69317048482743i	3.44127412168948 - 0.291777302343495i	-0.699218257184025 + 1.54095673630873i	-1.04790799696926 + 2.78083228374171i
										-0.691929401357508 - 0.0197665596794445i	-0.963571421472230 - 2.39319464066289i	1.20988873118513 + 3.09080998073097i	-3.10179939363997 - 2.86133943211552i	-0.604799656212797 - 0.399085014230811i	-1.30631227068359 - 3.11494834828994i		-1.98748267725942 - 0.632246767871535i	3.76420352282481 + 2.59960975150737i	0.862216767702992 - 1.30480283552580i	-3.43084717172504 - 0.734198258507597i	-1.04334886286374 - 0.742232739797352i	3.59121062195554 + 2.99231426931568i		-2.67004115300239 - 3.54043532466945i	-3.32851185273193 + 3.63430994321811i	-1.91136609487042 + 0.780569710670250i	4.72025990827767 - 1.36584647024425i	-2.83871691259720 - 2.96583182305225i	-3.46264720229472 + 4.54592304682102i
										2.82641576874518 + 3.14014659095090i	2.72660093712263 - 1.04917190132570i	-2.54950454012509 - 0.770817401507260i	1.43210645284401 - 1.21332217671474i	3.23986310961340 + 2.75826241144195i	2.42533690622332 - 1.25949096718681i		3.10278721173552 + 2.95122729129084i	-1.92646932977346 + 2.59963573926365i	4.23684061563760 + 2.62278919754168i	3.54898963442560 + 0.994182032133096i	3.13935558072820 + 3.42053288566572i	-2.38429779133444 + 2.50502063149497i		3.19287026901007 - 3.02921097789074i	4.26666603906169 - 0.930779775574521i	1.97259905611784 + 2.02945158795078i	-1.56461799839460 + 1.71261298052958i	3.90978386921070 - 2.43006616239104i	2.95626570338533 - 1.69065426934454i
										1.57417487909479 - 2.71069784774820i	1.24126423005933 - 3.00279329908704i	-1.69079109887418 - 0.977252221593154i	-0.637327142217592 - 1.72905157265978i	0.939703459001542 - 3.07118350756824i	1.40256211807142 - 3.30246147574893i		3.04106523033681 - 0.878102946126550i	-3.67608912268035 + 3.53578810629937i	1.85797765821300 - 1.81389072837218i	-2.81250733836469 + 3.44443085209211i	2.96968301623814 - 1.10910312826891i	-3.51613379326656 + 3.24930086636338i		2.69836663757640 + 3.13596479944571i	0.180083141892169 - 0.999004103558663i	1.58268748258002 + 2.77084700679891i	4.62207370588945 - 4.26951791165229i	0.0724308241849570 + 1.90300243478099i	1.11331113926649 - 0.653888871913510i
										2.93506493383660 - 1.13648244639790i	2.54544855667649 - 2.80512790418643i	3.40564865888567 - 2.87481920055431i	3.02651532149084 - 0.286312027099812i	2.96935394041547 - 0.951545301055555i	2.53339022378609 - 2.93732778469286i		3.09303779760605 + 1.47250150462898i	-0.702850482430162 - 3.03813797865485i	-1.06127925164406 - 1.93462965037824i	-0.603598480422488 + 0.358442954809658i	3.50613508972865 + 1.02099886799724i	-0.541307323320006 - 2.67317092451182i		-3.45797965207119 + 1.79110762854802i	-1.68717022317012 - 1.84831413139378i	-0.0485994204487735 - 4.70154708424620i	2.36560471838547 - 2.64064552377085i	-2.55980147386177 + 1.92361469893907i	-1.80880721337736 - 1.71268158492488i
										-0.839522510348726 - 3.15532558121044i	-0.822991985229421 + 1.16312157347845i	0.617092738270974 - 1.02237684335706i	-0.784538650135922 + 2.02564880927392i	-1.42686137419959 - 2.88835078486493i	-0.659371908328931 + 0.929403688882285i		-2.69327310733376 - 1.84404729495555i	-1.03677795424034 + 2.51321683076174i	-2.96835520652725 + 3.45551138997589i	-2.79662229327323 + 2.16860679211310i	-3.96552885077462 - 1.97851112387886i	-1.07771319423573 + 2.17345058846404i		0.509590711773132 + 0.929425452471364i	-0.193372917474670 - 1.46973889568558i	-2.86116459548046 - 1.72611088305685i	2.68524664055401 + 3.84620791454758i	2.07064890184948 + 1.13593846565657i	-0.974519424164810 - 0.599332283767237i
										-2.31658766163686 + 2.94498919423180i	0.143010810073511 + 3.18386273156580i	3.57734697718059 - 2.84255756701386i	1.26231383765003 - 2.36800735369182i	-2.82658875935280 + 3.34823241967096i	0.511937840704544 + 3.14237470984928i		-3.24218235311626 + 2.88583498288424i	-3.36011623552280 - 0.863187205163972i	-2.09351201842097 + 0.236703092898325i	-0.611540116258029 + 1.42307404612495i	-2.15877993680735 + 4.25677385185081i	-2.28550075544317 - 0.885555533436212i		1.53622187497165 + 2.13087445117071i	1.66029491199024 + 0.616155359973426i	2.95293379084872 + 3.02453830776951i	-2.76086666491499 + 4.11147455716508i	2.78980845478783 + 1.22869679431566i	1.40756741313078 + 0.437695156211233i
										0.403640915217367 + 0.774847594986396i	1.46319501455780 + 1.32508995061704i	-1.41455554232969 - 2.86369255447173i	1.12307848428965 + 0.713926991070939i	0.868932027699655 + 0.593625632722907i	0.970584894662070 + 0.898114690606162i		-1.46107604676538 - 0.543267733454062i	-0.634187855720206 - 1.18921316190566i	-1.97211245646731 - 0.795599704373613i	-1.17210384570816 - 1.15761726294346i	-2.21331882797260 - 1.39972542390993i	-1.49249547296274 - 0.772927615661234i		-0.819098979387236 + 1.04886532171435i	4.10831138600758 - 2.39657324561030i	2.66157778303484 + 0.115199975452592i	-3.58196851877633 + 0.553776301048263i	-0.530192215341653 + 1.16431253321702i	3.05756525245795 - 1.80187311475690i
										3.45791355021064 - 2.51538362384934i	2.10387984760414 - 3.00729362630523i	-2.52622500254677 - 3.26376234131394i	-0.853240487928022 - 1.04786768320051i	3.60418575354794 - 2.44942954923592i	2.83524216006669 - 3.65528072802529i		-3.46999189826943 - 3.03732058465316i	-0.968172465506326 - 1.94967219775267i	-2.76235825209562 + 0.856722990426864i	3.52418312144343 + 0.753176145741837i	-2.21343209564788 - 2.29428852711583i	-0.189425498793172 - 1.39763783446478i		-2.58233029268679 - 0.572550385640183i	2.12943107941977 + 1.81483322039417i	3.03750148358738 + 1.14308970415478i	1.19169422032022 - 2.92154718014293i	-3.11674833736723 - 0.834972316595558i	2.74589423622769 + 2.16743652637116i
										3.54910352920072 - 2.71436187636784i	0.684178610920489 - 3.17752018194562i	0.399156384084827 - 2.87173601903962i	2.09531617165732 + 2.24592961531283i	2.79316890728483 - 2.55047553773627i	0.982028870047623 - 3.17353832604813i		3.12105533653055 - 3.43357743124211i	-0.361585225516831 + 1.18248512524371i	0.153163485729351 - 0.803481943103773i	0.836857293869359 + 3.58079256162728i	2.23371672031290 - 3.56050738234137i	-0.579872964094511 + 1.78415734647580i		-2.57384524515048 - 0.371946917863992i	-1.96828867490231 - 1.96561963028970i	-2.42076039651006 - 0.515800618474702i	-2.24484504288770 + 3.38349529517904i	0.294694789164831 - 1.37281833557745i	-3.20704805631276 - 2.02927294109248i
										1.55564330996916 - 0.934799166630080i	-0.448873242694823 - 1.33862547033929i	0.883936844540591 + 3.33256500964002i	1.46594032941905 - 3.00197024217478i	1.53561792503101 - 1.40616297098483i	-1.10452624612313 - 1.23778738669994i		-0.982848346590646 - 3.12842410424787i	0.568373633839544 + 3.23859973704270i	-3.13918970187305 + 2.15097517809217i	3.09211678080517 - 2.02631625655925i	-2.07214878756185 - 2.15248493069845i	1.65122616678465 + 2.89483331523184i		3.76050670625126 + 0.305964257024384i	1.60677636098750 + 3.11822891770784i	-3.38953890920085 + 2.54454329634727i	-2.88122117644807 - 0.667165489579439i	3.51770903566712 + 1.82116601037896i	0.540672099962073 + 2.05395316688888i
										-2.52067504127485 - 2.69406133499774i	0.406285252729436 + 2.38731294836074i	-2.55906644736330 - 0.763818579083290i	1.63522111161454 - 2.83229939013341i	-3.31461998275631 - 2.80786046194703i	0.760399493324928 + 3.00088598046491i		-3.63864839138497 + 2.53785286517388i	-1.51054265918689 - 3.15979672967253i	1.16114339518413 + 0.951910637118388i	2.95209394348197 - 0.576683527933908i	-3.54191866565254 + 1.86968647366406i	-1.34093141675495 - 2.48383115817081i		3.56942529622688 + 2.62905009922124i	2.75265005368812 + 2.69627097123320i	-0.623848848956365 - 0.309236599224629i	-0.498525050654066 - 2.21870455074355i	3.92542994478940 + 1.76200788681157i	1.98453042772389 + 1.95691095772856i
										-2.81064327180279 - 0.444161175861159i	2.90325604672549 + 1.00868568060267i	-2.60831572254994 - 3.35417206360585i	-2.68171216026230 + 0.455553428297903i	-2.99039653710807 - 0.979088407054530i	2.86937163845523 + 1.17769773422693i		3.29979521213458 - 2.74185088975368i	-1.15408474910320 - 3.20052254650191i	1.87495168072810 + 1.26888727050902i	0.0500180106229363 + 0.518567699613996i	3.40783628340373 - 1.80368440287416i	-0.678717089127440 - 2.82690124883056i		1.34368943837529 - 1.59478591013129i	0.926486241220143 - 0.221128260477985i	-1.12388094449983 - 2.46560741584382i	-1.52379784723064 - 0.935496451015156i	1.54696495990947 - 2.11208309165353i	0.717648519136046 - 0.111228526392654i
										-2.96131506391974 + 0.798106581738367i	2.77330366442830 - 3.01418996594760i	2.80156390462069 - 0.487629680956706i	3.81645264428027 + 0.883292350774989i	-2.57992518124440 + 1.25185775119218i	2.40284940551630 - 2.84218520058373i		2.86986312676149 + 2.86046678983982i	0.981802971366756 - 3.40621579166428i	3.14613962069339 + 1.24794197894140i	2.86095311023633 - 3.29391955800107i	2.74150809329868 + 2.49710333004401i	1.26628446211875 - 2.85709911072211i		-1.57559131582163 - 4.69404332455506i	-1.54643115952263 - 2.19848946110859i	3.22692173536226 - 3.52443987610798i	-1.08055551085001 + 0.773142711221430i	-0.549011033527128 - 3.77576759242169i	-1.47298269376991 - 2.48181543609233i
										2.66030238273334 + 2.00606757638338i	-1.39300593381346 - 3.38951862284334i	-0.978295947702321 + 2.76206165816865i	2.85264036885403 + 2.53532330591405i	2.98537348702692 + 1.56495567127746i	-1.64410822809681 - 3.09467381692977i		1.34272929354752 - 1.61362019074405i	-3.43437929506185 - 0.0596333151109704i	-1.13696128290595 - 3.32942487590790i	2.10795098605274 - 2.20091711791642i	1.08218126320350 - 2.17519345891396i	-3.50663014683044 - 1.23753894893808i		-2.21852462194737 - 1.10314067037828i	-3.14851896886115 - 4.56819606137620i	-1.64523641612615 - 2.50022409592935i	1.27695676261223 + 4.14132299881742i	-2.51146045978933 - 3.01183049275374i	-2.85283999421727 - 3.61184183334900i
										-1.43870993389675 + 2.34220745777681i	-3.22457863809546 - 0.535249835203465i	3.27952716506365 - 2.35523152919511i	-0.659614838920337 - 3.39437430196571i	-2.59281711017801 + 2.59658733271459i	-2.36180917457468 - 1.21969631471456i		1.84606988291903 - 3.35877973593778i	-0.622716992572562 + 2.65192272062495i	-1.08727797568405 - 1.10994614015686i	3.72897578269807 + 3.10233554002075i	3.48706975117995 - 1.97508596796539i	-0.952147687619291 + 3.65343417607028i		-1.20800161749949 + 2.36795370175140i	1.63558095005534 - 2.46685525469203i	-4.17277340994548 + 2.38350470238873i	-0.0843109575115048 - 4.44869431366107i	-1.41517223290471 + 3.14254436417316i	1.36568863097285 - 3.34898181132774i
										-2.94831562590778 - 2.49945997050479i	-1.18259938586299 + 2.69925244966459i	-2.45857439329616 - 2.85794169164772i	-1.98287776183587 + 3.10077412486915i	-2.65199779181898 - 2.46001963127637i	-1.33859218168569 + 2.95833706412767i		-1.85932523149821 + 1.93900476136775i	3.63329943904816 + 1.18250389700559i	2.37649340759749 + 3.11551489576178i	-3.27644127495483 + 2.76800701357677i	-2.96075014038906 + 0.933532852050740i	3.14166305750852 + 2.01233685649345i		-1.05679021325758 + 3.09047297557370i	-3.22863126036098 - 2.12209687474109i	4.23016426451353 - 1.65439081329472i	-1.70790652613522 - 3.56716156084190i	-0.659362947377382 + 2.97427103726296i	-2.69977906438646 - 0.450393690729631i
										1.15075005421307 - 3.03666273897947i	3.07199112662162 - 2.86694374953174i	-1.01244032382092 - 2.34119820679399i	2.96366657585730 + 2.14028789365551i	0.808285424657437 - 2.72064286870641i	3.09109450626844 - 3.09459296968962i		-3.81061588646952 - 1.82743735424462i	-2.11006075913146 - 1.78852824000209i	3.02157856161596 + 0.0856620529388502i	-3.36577165238348 + 2.83822666888150i	-3.12984046455070 - 2.07098461897512i	-1.30940265774559 - 2.22166334219741i		1.42418026108053 - 2.23679952939204i	-2.55443645975691 - 0.418840770407818i	1.60749654278632 + 3.45802534574868i	1.36477800534004 - 4.00137328530754i	2.14638563140446 - 1.28441211757054i	-2.75608356878668 - 0.960658832490022i
										-2.76427158567683 + 2.04440234624987i	1.04202489949921 - 1.41970495217141i	-3.36808766819032 + 1.98199904510591i	-2.40778200786775 + 1.34440762173924i	-3.09826774030326 + 1.25766224862749i	0.848309043251920 - 1.35359077220361i		-2.89742568388843 - 0.950973184431185i	-2.59178890928919 - 0.776763350361556i	1.53795551941386 + 0.999551779154837i	-0.724350565768999 - 2.53015835775468i	-3.08084313943373 - 0.296063803562354i	-3.43149504579460 - 0.432847381165520i		0.421786796965091 - 1.70322479076281i	0.418697424445438 + 2.09933671483048i	1.13865872876583 - 0.711678797655367i	-3.18165900914248 - 2.40121332426455i	-0.205470255416562 - 3.56247452188509i	0.734502501952597 + 2.66459616392632i
										1.40574170015934 + 0.376218554645818i	0.864840230624542 + 2.96230390971485i	2.92168110196199 + 3.18382810293891i	1.73080328772489 + 2.74308020214941i	1.25305992032782 + 0.106833675483410i	0.718873380188526 + 2.70543694209247i		3.18158408093459 + 2.61512960407811i	-0.451343494120942 + 1.80126673933278i	-3.02420854923685 - 0.932843661916797i	-0.748192769543286 + 2.84150415169792i	3.12586645120691 + 3.17808270618625i	-1.82814311808045 + 0.482716585234528i		-3.67274543569433 + 1.54181031517967i	-1.64596252020516 - 1.12393310588903i	2.69328054439570 - 3.18971589681405i	-0.579981725120775 + 3.21392560674658i	-3.88389035252235 + 2.28323098354994i	-1.44863458568171 - 2.79848098737778i
										-1.23858068890191 - 3.30125599508256i	-0.681582875588307 + 2.76268787176187i	0.391657167294943 - 1.26662582665710i	-2.60935225087805 + 2.88227673030669i	-1.34831352257113 - 2.92602412628076i	-0.742542290148459 + 2.24057431423695i		-0.741268999653183 - 2.62756573839169i	3.34901793303755 - 3.73284279053836i	-1.66937192732050 + 3.38796156129232i	-3.76991664760079 - 0.713601669272690i	-1.45803802381623 - 2.77753957737725i	4.01217471229241 - 1.94575251152073i		-0.987117272562679 - 1.22466458966792i	-0.383841250299630 - 2.95486045173048i	-2.74401801797196 + 2.85983017824929i	4.43312131258039 + 1.33582392587452i	-0.807083381919205 - 2.12408765805799i	-0.656681398920089 - 1.03274606900820i
										-0.539310157285749 - 0.626809599887152i	0.643180484944671 - 0.911747425524429i	-1.11724518722395 + 3.42904618268976i	-0.496582650043679 + 2.47486973111793i	-1.68538176902219 - 0.502429705314828i	0.850406394680896 - 1.40788863425503i		1.38729130063101 + 0.801653028866426i	2.09834592564877 + 1.39276418504286i	-1.78654000364303 - 1.30839310813063i	-0.915926457430438 - 1.13566751786819i	2.21581016939447 + 1.49076386050282i	1.04233603805713 + 3.54835131441689i		1.77210993320982 + 2.29824093242778i	2.55790399965674 + 2.50982115435680i	-4.53471901315178 - 2.88157108341708i	0.236785340607218 - 1.92849920199616i	3.92042030201318 + 2.13643782019676i	2.09390834311164 + 3.01875962284015i
										0.911888421799139 + 3.07444088699579i	-1.07181933637907 - 2.78545706098815i	1.11836693365171 + 1.10980269068722i	-0.403133402016062 - 2.66038123436807i	1.34935195830420 + 2.53931459317718i	-0.923829836969891 - 2.79430411679357i		-0.970271917832524 - 0.515069663901868i	0.427066886234453 + 0.0278733924161318i	-2.68148040199969 - 2.40121668616724i	-0.926144288345743 - 1.82142631182330i	-1.01619873946862 - 1.67522851756080i	0.310216569072175 - 1.16639595856005i		-2.10625237176724 + 0.0269090039703491i	0.760866612537102 + 0.836818591258727i	-2.14758647289721 - 1.16635099138713i	-3.40676296043777 - 1.42008734793692i	-2.40836690241496 - 0.958000585006941i	1.21562993394584 + 1.02515571363006i
										2.92830451388975 - 2.72494883593286i	0.991927814224228 - 1.18268809047659i	3.06345218647684 + 1.13717089204129i	-0.506171728698784 + 0.591658579962646i	2.87542640276456 - 3.19631794457027i	0.706186892812471 - 1.28476819547572i		-4.22065767258118 + 0.191571699357875i	1.42396556076562 - 3.29650371336475i	1.83835462599600 - 3.37664322642329i	-0.735496482790737 + 1.38752401860084i	-2.78148727468074 + 1.74419887923340i	1.09523955717442 - 2.66148916027264i		-2.28476575690804 + 1.51970366687316i	1.12851105531586 - 0.939157816277452i	2.30097172141160 + 4.68719877580878i	-1.36876489580167 + 0.781933361503409i	-1.02393047335612 + 0.431212448624145i	1.18393221985705 - 0.860395588353790i
										3.55774301694970 + 0.955495613490266i	0.199250849730272 - 1.11772499680372i	3.19909500078378 + 1.16491285344566i	1.66755266872890 - 2.65694278931865i	3.37318805577995 + 1.45908646699781i	0.963967795362368 - 1.10892736089233i		2.75824320725421 + 3.39310029080248i	-3.82563439003275 - 0.711489607852070i	-1.61493751864408 - 2.50548275489001i	1.51652076218359 + 2.20988652488510i	3.72337960053084 + 2.87509574180348i	-2.87074636830286 - 1.81192099794855i		-2.02067310041699 + 3.63747715525479i	-1.55744430477257 - 0.412818298921891i	-0.742198226811281 - 2.99599446342002i	4.90712598403467 - 2.60928963964435i	-2.29149675005451 + 4.04286216916142i	-1.40910358677355 + 0.402711005276723i
										-0.946183630874572 - 1.25124636795073i	-2.62106449192800 - 3.15905469432919i	-3.08321286266175 + 1.05632895871756i	-3.34399728680383 - 1.00479948681470i	-0.873022951438010 - 1.34220186898704i	-3.31245763407423 - 2.92996411745678i		2.18728225573864 - 1.37607045486853i	-2.77998738316020 - 1.22563883211565i	-3.81897022902837 + 2.50324673758842i	-0.546803867126852 - 2.57568877744277i	2.99621982890585 - 0.656109623606225i	-2.88940933274770 + 0.187046645898345i		2.92530185287420 - 2.89973234566292i	1.12493608304091 + 4.42208958707019i	-0.300033288376591 - 0.851822384440078i	0.648183187951012 + 3.44771234098802i	2.38113168849458 - 2.42220072025562i	0.955410808113511 + 3.89500617563648i
										-1.11420848012822 + 3.72947136010389i	2.40446012884317 - 2.28837027491261i	-2.81527073204510 + 0.643083272134351i	-2.80323127889289 + 2.43550357422780i	-1.12071325990453 + 3.16572788917471i	2.56667186425694 - 3.29835844943929i		1.32952945412533 - 0.502004801694519i	1.68821494559881 - 2.78499588335203i	3.59517471231646 - 3.43828896985415i	-1.06842157674278 - 3.66378446535041i	0.988655371839389 - 0.769607254856925i	2.37496452612533 - 3.31729308954448i		-0.631354962922058 + 0.675817489867868i	-1.41651952876317 + 3.42527285290663i	-1.78843752027715 - 1.41705945780470i	0.242247500629013 - 0.0462497855247229i	-1.31375826714069 - 0.582787719976548i	-0.797549494760904 + 2.64076786867775i
										-1.56196727760417 - 2.90255316188291i	3.46219684821473 + 2.25023163527588i	2.83939408872003 + 3.63879383130489i	-3.39943974002820 - 2.51847595914420i	-1.32462167243064 - 3.00371709871469i	2.83818857083198 + 3.17690970991410i		1.55415196478422 + 0.423763199830374i	1.29979575873826 - 1.72077269318082i	1.95560427983466 + 2.55176459135124i	0.934332792662922 - 3.09186792211023i	1.43025399612290 + 1.45049892330721i	1.82841650969774 - 0.0751118982238812i		1.36244991435299 - 0.264017489849407i	-0.0807368755864573 - 2.01691611834083i	-3.93139446099037 - 0.186245029932675i	1.42812267550271 - 3.70794392349533i	2.38358873426677 - 0.457668932345979i	-0.693922646507629 - 2.76289219311070i
										-0.897657470109960 - 2.33104982008298i	0.759028185291483 - 1.63973239012060i	-2.53555318712057 - 1.13051958212118i	1.87253140303862 + 0.684692730112050i	-0.523839071060676 - 2.81926403393787i	1.22107023269252 - 1.05745931561144i		2.84251759630763 - 1.63212868044469i	1.66208093844018 + 3.35728610145629i	1.41372825399900 - 1.96864869061076i	-2.95147434881959 - 0.577906157130167i	2.86089507596903 - 1.58878728319448i	1.55478770433666 + 3.17721578832894i		0.494321224613880 - 0.289571176828793i	0.860026778817173 + 2.21479986743437i	2.02023565628928 + 4.52006595219749i	-2.66365589280684 - 0.888718980280269i	-0.800924641734119 - 0.117711726032166i	0.224423223377619 + 2.17118503245402i
										-0.974407722256200 - 2.81387517973544i	-2.63055548993745 + 2.80133865041447i	-0.523978993440359 - 1.26054065011279i	1.36702720103002 - 3.23493497902379i	-1.44639085699330 - 2.98105607130478i	-2.70585054936602 + 2.97438578223362i		-3.94923354879603 - 1.15458394895160i	3.14749199075531 - 2.76484952651933i	2.12338973120054 - 3.19211046014696i	-1.51278986134868 + 2.18131819101637i	-3.25219378507638 - 1.71369180922748i	2.42430610560393 - 3.05265620356264i		-3.29600765387461 + 2.06517354799492i	0.238174738380988 - 2.30821473925882i	3.82182136927802 - 0.607722782372785i	-0.898604359425438 - 2.74653221924010i	-1.89611200113506 + 1.78544572117388i	-0.105344718396596 - 2.98410758717596i
										-3.32151383215798 + 0.996663200166732i	2.96743097090848 - 0.654364837740258i	2.44081255010852 + 2.73056549250483i	-0.361816149682370 + 3.06679958674034i	-3.07065094870300 + 1.01812135279868i	2.97780486989824 - 1.18802230078640i		1.31014340490224 - 0.961736636855407i	3.70629432229808 + 0.524814790933548i	-1.50218210439492 + 1.87967338333083i	2.51106083977708 + 1.89154480949839i	2.13377000266450 - 0.835709414472272i	2.69122313828269 + 1.87646455132501i		2.47732249994233 - 1.36576096446964i	2.69067097743892 - 1.09729420920962i	1.38290520993256 - 1.41621104388474i	2.74688304970980 - 2.41288834250361i	4.26900828546004 - 2.14773457463688i	1.85948708892805 + 0.365594239388936i
										-1.06135322610342 - 2.31164704572606i	-2.58871899679625 + 0.250758530743054i	1.31942094512160 + 1.17700326108376i	-1.35658296796166 - 3.40373419664091i	-1.21076735022826 - 2.55415536537355i	-2.83492187909900 + 0.564197589231342i		1.81577135713285 - 0.962603901324541i	-1.12094003208723 + 2.49826662234790i	-3.88739741748352 - 1.55695451412042i	-1.74528995067165 - 1.73817437862776i	1.36430039082560 - 1.36408011204242i	-1.23187059079765 + 2.76377673588947i		-2.48530665799132 - 0.852581801086850i	0.285472715274745 + 3.69653392903474i	0.528836537175253 - 0.135966897301685i	2.86086405139037 - 1.97996243593997i	-1.12157350670613 - 0.239645107301599i	0.908921877891229 + 2.46752414076220i
										-3.04083607946283 - 2.19530835232264i	-2.34993367736629 + 0.468103640110448i	2.99275213199899 + 0.863766893763457i	1.90860276678162 + 1.37329931679814i	-3.15985225948602 - 2.73480825687693i	-2.28973901182940 + 0.718109382839138i		0.641755955762441 + 3.19902504823416i	-1.32873961083060 - 0.753796535815033i	-2.86255403813881 + 0.231301369065314i	-4.19083089548511 + 0.253685084797480i	0.732003178103713 + 3.06124881225674i	-1.34307725631867 - 1.20461571959432i		-1.71983169913672 - 1.00368103303799i	-2.97885409631389 - 3.07667264615344i	2.27082660127785 - 0.0714856705112964i	0.413187329211716 + 4.03012710067480i	-2.82000123105909 - 2.54504488836441i	-2.95400758595072 - 3.49147815066847i
										-2.45853764245657 + 2.98286748135248i	0.535642043280682 + 1.24226552509330i	2.90219699039633 + 3.37971553174402i	2.75138726757969 - 3.57273331259213i	-2.89825400041436 + 2.96338856635928i	0.683206768835732 + 1.49743427103734i		1.38650528981061 - 3.56754364968735i	-1.38163293762143 + 3.24421566835911i	3.41799134844298 + 2.45907110435192i	-1.28815331901071 + 0.798679952739113i	0.931727497328509 - 3.41004961401248i	-0.744069538562320 + 2.08020438620714i		2.42214679816994 + 2.16110712021283i	-3.35988356646697 + 1.23450340926780i	-2.67209838493256 - 1.41669370078649i	3.21011092603490 - 3.02504461723420i	1.60218762851182 + 1.66748710451253i	-3.05195913230675 + 0.980454963535730i
										-1.37749415669802 - 0.829938099837782i	1.75066670121833 + 2.78807693285633i	3.44600879416964 - 2.75704493867987i	2.18025528520817 + 3.10332497945016i	-0.961873541883711 - 1.17850276457180i	1.53509309024351 + 2.69243881417006i		3.34005817738602 - 1.54220315277512i	-1.47781951988187 - 3.02677535479682i	-2.24931325854486 - 3.02933218924799i	3.97805249064386 - 2.31154968459067i	3.52885726535780 - 1.63480594853206i	-0.319244094036119 - 2.43395291658520i		1.27906271993502 + 1.14372235768494i	2.30277679704833 + 3.67050595957109i	0.536710887323494 - 2.49521292450817i	4.43377196533235 + 1.50837253156129i	1.68666507389161 + 2.09277866490614i	1.85339573089986 + 3.23382097381200i
										1.18026241356177 + 2.67625814887017i	2.36001426101861 - 0.972380288531802i	-1.27150519710987 - 0.614373763857785i	-1.38044870372352 - 1.81609482446416i	0.656408783882007 + 2.91505892897688i	3.19991054267688 - 1.02476777873101i		3.29260401731967 - 1.81812221100330i	-1.01244265556327 - 3.03271064820397i	1.09347210266387 + 1.06687359128581i	0.990955824183676 + 2.19389928821008i	3.12622912792024 - 0.896724523036182i	-1.60874667596244 - 3.39417798533097i		3.72310142546279 - 1.63335283644770i	-0.263396881120239 + 1.33125209589375i	0.170017128001514 - 0.891946207541605i	-2.47089199621415 + 4.16871431618019i	4.17985337999717 - 1.86356191530147i	-0.753536052709330 + 0.542948654637018i
										-2.77309432669311 - 2.79698889334766i	-3.07745814199125 + 2.06593666685857i	0.988775490080521 - 0.952752640656882i	1.87618287114543 + 2.78206125570763i	-3.21325946849160 - 3.12204630061122i	-3.04969895170025 + 2.59480216298045i		1.78823224201834 - 0.680781369498870i	3.12757992642132 + 3.14252902795466i	-0.868360323597569 - 1.00953645350656i	0.262965216908888 - 0.583502197989739i	1.74782525656689 - 0.0114544947804462i	3.41870924223692 + 3.22919766246867i		1.86512630359277 - 0.112757224209015i	2.69113307160586 - 1.03571275009091i	-0.437349197772679 + 3.84863581633326i	-1.88227982588455 - 0.742390902595802i	2.16990399387032 - 0.449484524480083i	2.66386655742820 - 1.03020995245567i
										-1.13274017133421 + 1.58396613529596i	-0.446067099099000 + 3.10792519617981i	0.460662454947628 + 2.99881763526027i	1.19955539808832 + 2.13970342200216i	-1.08469440154408 + 1.30829537155212i	-0.948597936643044 + 3.37060785040240i		1.53448746591820 + 3.00900526409901i	2.21588778177874 + 0.201073137518460i	-2.59823279041869 + 0.970810251439821i	1.52011183843783 - 2.59908468479339i	0.968613512873295 + 2.70832247702248i	3.04456147517156 + 0.941071264545202i		-2.19476637194574 + 1.68211503100617i	4.71025518225329 - 4.20490823076594i	2.14965109665269 - 3.62405270921748i	-0.390431427981245 + 3.22904199264011i	-1.37442693973142 + 1.73311247584966i	4.18642766278833 - 2.18291199321505i
										0.874910449230164 + 0.769205552142668i	-1.19987005695696 + 2.46208516768342i	-2.42525851585693 + 2.48855317482375i	-2.56940288693483 + 1.38100589744009i	0.203519542344293 + 0.773041361829302i	-1.08230255989136 + 3.19490183517520i		-2.82603697672545 + 1.15030711845012i	-2.97704436306400 + 1.02608752356069i	2.80789097843773 + 3.31471611250146i	-3.36527365258514 - 0.838502009934093i	-2.23136641572417 + 1.89001280158473i	-3.17538690111522 + 1.08950241526147i		-3.41002915510632 + 0.588623273372180i	2.15338796439542 + 2.17958535405939i	3.09347290329105 - 1.54441042679242i	0.198975769167869 - 4.46664667622357i	-1.61576300129599 - 0.718527534883550i	2.38594458130801 + 1.35471691316256i
										0.991801869792068 - 2.85588918405041i	-2.62846908545740 - 2.46490665405725i	-1.33834995765981 - 1.13202145966339i	0.946534013065465 + 0.452674243284731i	1.68228633159808 - 3.26995263321351i	-2.83653615457432 - 2.83516798433877i		1.94079803057725 + 0.649871539661573i	2.70738425580929 - 1.30736173584098i	2.63423111074054 - 1.16692315867132i	-2.82681994008638 + 0.636567658970026i	1.87432363430137 + 0.802156582374358i	2.84723071519364 - 1.18771573884087i		0.733115907456974 + 1.30836491548770i	-2.33151824514158 + 3.03715768737517i	4.81873381344862 - 0.0804949316867973i	0.0283065038852913 - 2.49817801684405i	0.300637473996821 + 2.58670194612043i	-3.34661280169154 + 3.32807973807401i
										1.48966299958890 - 0.893957336811425i	3.26603994894340 - 2.70881358707276i	3.17812970021975 + 1.15893922046004i	-0.491103603301849 - 0.773449272625938i	1.12841158204127 - 0.747156315076002i	2.61064398357315 - 3.03806290465467i		1.15591261626724 - 2.54550444261886i	2.65639525090849 + 2.73321220904096i	0.368750722170455 - 0.947507869587248i	1.71530748177184 - 4.24259409175329i	1.53018787859573 - 2.66400359434532i	3.27386386760234 + 3.22450611671487i		-3.06024043622575 + 4.94565671962267i	0.208251174101294 - 0.241443622147841i	0.534953259250034 - 1.57387447522043i	2.95712477203635 + 3.43872168163806i	-2.49639012044278 + 2.99326642083924i	0.474377534583393 - 0.114227012640250i
										-0.667970771252059 + 1.17164398457950i	-2.63670814309238 - 1.79061573905510i	-3.20092087887788 - 1.24844463722176i	-2.97578095591943 + 1.95124736349452i	-1.06377770912891 + 0.561218253366640i	-2.72496891699899 - 1.54731890617785i		2.85848928742703 - 1.58846396948012i	0.695325986987844 + 0.879131227288501i	1.46507881714707 + 1.84373298119404i	1.32352086109991 - 0.161793026045581i	2.94658106227832 - 1.02850627606578i	1.05148338828376 + 0.564118635893571i		-1.68347613721755 + 2.89078894017260i	2.89414052222288 - 1.22521698414065i	0.847515841849354 + 3.36998184321090i	3.75328719178226 + 1.56215294453777i	0.431000289127752 + 3.02095504060621i	0.921001958835166 - 0.826402124358512i
										2.27904659410242 + 3.24206912461455i	-0.970578745476003 - 0.546152317029602i	-0.984963456438470 - 1.17484914716710i	1.53868090630950 - 0.711208921999332i	2.98958748036631 + 2.73216900629812i	-1.40016187819630 - 0.721331676290101i		0.185929481197192 - 1.26575421249082i	-1.93340950347538 - 2.73285726538644i	3.06265083908614 - 1.81929993609585i	0.893382278100058 + 2.38984678040692i	-0.427641295698842 - 0.899615785889684i	-1.03437505113044 - 3.64661218956310i		1.85597354406317 - 2.40513668002153i	0.624784982568967 + 2.29391877646811i	-1.12560790938673 + 1.00609328163267i	-2.42343168056143 - 0.00579306704063434i	1.86208589587061 - 2.79336450542412i	0.931084143155699 + 2.58565646066768i
										3.07758311086584 + 1.09698329718355i	-0.500999521776050 + 0.457527685645103i	-3.56159734626832 + 0.647559609682488i	-2.85622547102129 + 0.800706835336074i	2.50078606209208 + 0.220408240350611i	-0.656526985996560 + 0.937657670872439i		-4.62648528831637 + 3.33470849904520i	-0.870704122570781 + 2.66833553395503i	-3.25306884275997 - 1.15677015354757i	3.78754819130241 - 3.67548658410858i	-3.99180190180338 + 3.01982275008318i	-1.63037714548922 + 2.69218885429255i		-2.58843693132147 - 1.75716198018362i	-2.56093297880916 + 4.49991394113624i	1.51469451560592 + 0.333647153759348i	2.43636824639428 - 0.454116992188562i	-3.23652045997408 - 0.448865271189939i	-3.33677585117630 + 3.24644807065154i
										0.745927290766454 - 3.02261518417369i	3.27632980828480 + 1.22839566053635i	-3.01367632324634 + 2.89149433446933i	-2.75403053540308 - 0.958215413248126i	1.15709687087644 - 2.97374032536499i	2.90857798276307 + 0.801622634813338i		2.04338147612310 - 2.95136535412524i	2.97572474799668 + 2.97157395455056i	1.92977476168011 - 0.862287585462292i	3.02170583964366 + 1.29568169840956i	1.21331473462938 - 2.17976244128312i	3.33544565584438 + 2.91649927963920i		-1.88327010976968 + 2.01415338236615i	-0.823480658955060 + 3.01118997511805i	2.39116622736890 - 2.11602382676153i	2.46094077015765 + 4.55263604953319i	0.138661971370275 + 2.08075445322754i	-1.25047847552033 + 2.05609740839962i
										-1.30281037544656 - 0.908882368314220i	-0.686592551117601 + 0.513392169366654i	-3.04260150635828 - 2.17516903974854i	0.956382578859624 - 3.47510688968579i	-1.49480655881500 - 1.12252088278993i	-0.169258394824910 + 0.426111852627694i		1.09372236624133 + 0.594526088309038i	-2.87082724435612 + 3.29007388299628i	1.11560503875423 - 0.221127587290867i	-0.986430295263031 + 2.58103446415747i	1.17243645714463 + 1.37043119858621i	-3.65233674136557 + 1.78444212236092i		-4.11446443905604 + 0.338030847291017i	-1.68995639558100 + 3.97484648287945i	4.31297081519903 - 1.46758507621851i	1.57362474698211 + 0.171394369740068i	-3.82300763284823 + 1.35582653052788i	-2.48112428331202 + 3.81841081286646i
										3.06997882631662 - 0.653530526492823i	-2.38660092574984 - 2.38257189696908i	1.01021243917763 - 2.89542210780348i	-0.136326187829082 - 0.814136927417681i	3.17657991407299 - 0.948820110531768i	-2.89585349721877 - 2.64839015579057i		1.37855215533427 - 0.973379159240534i	-2.83076119924748 - 0.348745876902341i	1.30081592699804 + 2.27604023651068i	-1.26333126416854 - 0.789507782650081i	1.33137338250503 - 1.42404019187378i	-3.00015070447187 - 0.933375242099362i		-0.598961260728676 - 3.17647894545239i	-0.569939020953766 + 0.729224172331831i	-1.19128283495576 - 0.0190988090876957i	-1.29901498410157 - 2.65443861652855i	-0.0263548212936238 - 3.03663248554071i	-0.922247525634204 + 0.322669741092912i
										2.92481591613903 + 0.447432227467437i	-0.449065316126845 + 0.108748310296784i	-3.19018037284557 + 1.62315748760729i	3.64336033683833 + 0.197250629674443i	2.84913188003982 + 0.827390771981928i	-0.198630226241936 + 0.151850575240355i		-1.74389774906130 - 0.608673223223690i	1.76327057894794 + 2.61111421808934i	-0.0620703854858310 - 2.43604218428581i	-1.03201872332245 + 2.66962725903391i	-0.314208628254257 + 0.0572512270336439i	0.820659013972160 + 2.99479294921876i		1.62564493394690 + 1.05549260687681i	2.06553914138977 - 2.47504568085694i	-3.72104090921788 + 1.95067297112137i	-2.22957618748602 + 2.71023565841780i	1.51808439525360 - 0.0274748749357403i	0.505426429926752 - 2.30834498658473i
										0.801676118629167 - 2.89669021159926i	0.550540295591344 - 2.77807067614105i	3.42856374874271 - 3.55855473662272i	1.31079921850794 - 0.827570550498758i	1.24444983045837 - 2.91153120453293i	0.692034470293549 - 3.02893263660251i		3.52248419075947 + 4.04050561410496i	-3.55309650663986 + 1.20113328155364i	3.59437214378857 - 2.31328180705344i	-0.553468638353702 - 2.22673820778917i	2.74391678944203 + 3.40166150051447i	-2.48852643043052 - 0.165957184210418i		1.16089303023409 + 0.0428838251382253i	3.31050034278246 + 0.427784751903635i	3.37851807711485 - 1.21268168884189i	3.28582355444298 + 4.15724083971831i	2.36247799107616 + 1.22205967045918i	2.71158888299436 + 0.109123618151731i
										0.948645635190738 - 3.10281184228543i	1.90264141860015 + 2.10773187995970i	-3.12385168980077 - 1.85883384755866i	3.24478356415517 - 3.84401026892748i	1.29329450852238 - 2.51622818965708i	1.83519675691924 + 2.22029853018877i		3.10826955772375 + 2.25495563669715i	-2.90817863471956 + 1.01113123621225i	2.81151858409116 - 1.60475774256392i	-1.39682712687332 - 3.45123705330417i	2.42752424993610 + 3.31030092550626i	-4.44913860148263 + 0.713604966820384i		-0.972622885973876 + 1.08473562796987i	-2.28809383438114 - 1.99457941605311i	0.975475170865898 + 0.818470004163463i	-2.87920824251258 + 2.37298855550967i	-1.35718511781185 - 0.0962515122851992i	-1.16722174083476 - 2.68736010345938i
										-1.20558920277401 + 1.21512683673178i	1.11393416384295 + 2.68033707547864i	-0.681437181719777 + 2.56001218155612i	-2.88869944213675 + 1.09328215073555i	-1.49526324392348 + 1.07528187973140i	1.39788491051365 + 3.14062695802400i		0.924809313652269 - 1.26637163020522i	1.21057275151374 - 0.372092015151544i	1.88250744403168 - 0.763021647157723i	3.66326086386050 + 3.06051982989185i	1.13628459868997 - 1.56516906484915i	0.808355293023929 - 0.453445715426296i		-0.686368577546218 + 1.83091516071879i	-2.54183173628197 + 2.35168672770566i	0.744275055456441 - 0.662799571193356i	-1.36972075507893 - 1.51127597846602i	-0.465886268385225 + 0.669276207138134i	-3.24937234506856 + 2.43823190599283i
										-1.66516495808292 - 1.30585495735086i	0.256223252052590 + 1.83361389346467i	-1.91777489165820 - 3.06652635045464i	2.97790337400596 - 1.24389049126080i	-0.952385022874250 - 1.09272907977976i	0.993186198199253 + 2.25352812056473i		-2.46599526402080 + 1.42138242679397i	-1.88364971300017 - 0.148084276050613i	1.80981753602162 + 2.60715291771467i	3.71452377504316 + 0.491999037599917i	-2.41351068089119 + 1.22008734193919i	-0.220864231048676 + 0.496741145400938i		-1.14030122598882 - 3.47865061923202i	-1.68288030267892 + 2.17631742825727i	-1.16675085464191 - 2.63525963015954i	1.93602642415124 + 2.50786487106329i	-2.63468917356527 - 3.37686974235359i	-1.99215573261401 + 1.66472120189185i
										0.744831842276262 - 0.604944671436323i	1.00460183923583 - 0.551700939440201i	0.749745855150717 + 2.80330851767566i	3.27977583934612 - 0.921015891600831i	1.05693447400488 - 1.04403077529050i	1.10360326457103 - 0.323967534039976i		1.25834944684090 - 1.51364583992232i	-0.939438242866290 + 3.91321963129202i	-2.61467146745116 + 2.06357792215383i	-2.65454830479562 + 0.865999120880547i	1.81503547680640 + 0.0807780656728052i	-2.06101175634548 + 2.64758487000693i		-0.112147198240514 + 2.15786191535807i	-2.26415638480684 - 4.03788325976970i	2.02052739173644 + 4.52857872907038i	-2.93578623551621 + 1.29170315182644i	0.0947503380565627 + 1.75447948440579i	-2.19494964373077 - 3.87673030738697i
										-0.943598557140327 + 0.992313118974122i	0.682242730471451 + 1.99517347961292i	3.27090550040261 + 0.656596120448371i	-2.99436672186605 + 2.54774653123589i	-0.817052818951353 + 1.58042545469675i	0.971973000666923 + 1.89431460258174i		2.82966406549646 - 0.461781027011243i	3.47762457246138 + 1.39785496121276i	1.54003808545721 + 0.983421901042910i	2.68695029152497 - 0.788260877163051i	2.12478248523439 - 0.825025605905723i	2.67646223832324 + 1.40844430072212i		-0.494380092263868 + 0.796661856093206i	2.59736471548701 - 3.51146997585262i	3.55748493034706 + 2.42881235230128i	-3.71593068526590 - 0.169464257827820i	1.27620255229619 - 0.279532324371218i	1.05604422739492 - 2.16260609081253i
										3.13789754513073 - 0.390697631971249i	1.60208246666766 - 2.40355949969081i	-3.11350553346631 + 1.09566827839991i	-2.59409379435359 - 2.94808613349534i	3.11883235563444 - 1.07450356375979i	1.51581077123350 - 2.39091126301931i		-2.05663149594811 + 3.55531936843442i	-4.18865546211533 - 3.18811651373145i	0.710347284437626 - 2.41939196719942i	3.19736807711495 + 3.04121386778338i	-2.38225613532252 + 3.25923342500543i	-2.74784794165078 - 3.63383412946228i		-2.64428785260529 + 3.18584742098041i	-0.233231736895740 - 1.45996632588210i	0.665851467166601 - 0.250633803733123i	0.839137463857048 - 0.508880309811066i	-2.48796548752721 + 3.71264335155320i	-0.765278786187865 - 1.56497371197967i
										-0.924854138096905 - 1.06218324611894i	3.03284555969282 + 2.32300635008748i	1.09038868485724 - 3.33064604495885i	-2.65800453876584 + 2.65790588077484i	-0.744241849295288 - 0.622496892775535i	3.19052788719085 + 2.11403377735366i		2.20403422139701 + 2.79487357041889i	2.40925051719022 - 2.56984221629803i	3.04712104804836 - 1.69497887979980i	1.16011044380326 - 0.121813787175972i	2.24317554475265 + 2.70182907159659i	1.54106744002613 - 1.98775079977230i		-1.73091863819432 + 3.22544232100851i	3.22404330523217 + 1.68748856636028i	-2.54122895119579 + 0.233144290245169i	-1.40969423780268 + 0.496708611838067i	-1.49297373948368 + 3.12426748198557i	3.14169550469114 + 0.676280298453732i
										2.58150589081028 + 3.13458176764702i	1.71298238679470 - 0.324383453137346i	-0.975010718643257 + 2.78626585150801i	0.839165989803837 - 2.94426347364356i	2.87330301588300 + 2.66253665375518i	1.66815622591383 - 0.528943496677738i		0.254855606739056 + 1.05434056774194i	-0.316563761099461 + 0.612791018540879i	-0.967834531465531 - 1.17475087725226i	-1.58883102019404 - 2.96052056182228i	-0.952698058198255 + 0.814918781577015i	0.193939361000255 + 0.365362848723529i		-2.97714460504656 + 2.78479404222875i	3.27246553892257 + 0.770851053373015i	2.49264386417312 - 0.635220443203515i	-2.04495523949337 + 4.25447744985969i	-2.56317826345629 + 3.27472166642701i	3.83348748014202 + 0.890070887892387i
										-3.23146162843736 + 1.18550020146331i	2.41683474458996 + 1.63744892240965i	-1.67787111471611 - 2.64200015372175i	-1.21941038017339 - 3.06409616031791i	-3.36529783838707 + 1.08229770517344i	2.74490555897105 + 2.72656233827226i		-2.26135959533566 - 1.28805190196852i	-1.14224085545507 - 3.25303023619491i	-2.33554437347153 + 2.55976220512929i	-0.553846326198646 + 2.29161977031280i	-1.04563219907926 - 1.58191529593995i	-0.848488692404242 - 2.88229900104394i		-2.62315760242227 + 1.06542817642465i	-1.69705335818550 + 2.17253208676148i	3.14576617382927 + 0.138825402877281i	3.02822814204345 + 1.88480064855713i	-1.15029524631360 + 0.714350579118094i	-1.80151014758421 + 1.86507465433623i
										1.13650435534013 + 0.916232143497217i	-0.898308046815395 - 0.579725513098234i	-1.08083900672883 + 2.68827390175425i	-0.422488601641328 + 1.40796112639979i	1.02780205044613 + 0.902332564945296i	-0.865404743210442 - 0.557007583228781i		-3.17107514028987 + 3.66040452084011i	1.71049494397852 + 1.03149612035049i	0.486139770236427 - 2.98129518108764i	3.41504277142550 + 4.10145581293097i	-2.93515990553749 + 2.90918676079614i	0.976705650486797 + 0.864511634229528i		-0.346919708719152 - 1.45450364273621i	2.56763946738703 + 1.79989414300589i	-2.27946125575225 + 2.32237343473865i	-2.28636120864980 - 3.27580336952380i	0.00891580992327169 - 0.740237767022770i	1.62092633613170 + 2.34074308283074i
										-0.698126911611713 - 2.95793722406354i	-2.50020042559488 + 1.91780530166616i	-3.26409258774864 + 0.610011489733693i	-1.48039248704903 + 2.12192144067096i	-1.18966780889778 - 2.81692519837827i	-2.90242753625089 + 2.23507137910203i		0.375299784703345 + 1.68745071022168i	1.69207855869387 + 3.38331798718552i	1.64820434787572 - 0.0442163848762100i	-2.81460773189318 + 1.92176828555999i	1.23008120743201 + 2.62613027883871i	0.849512450043920 + 2.31392193148238i		-3.18621615593888 + 1.96387458270676i	2.11586879786000 + 0.992627198314638i	0.804378691745567 + 3.76459045081927i	1.46758936633203 - 4.53126834399948i	-2.82627776667984 + 1.81700304729136i	2.64931851016896 - 0.594403460827761i
										2.97581473368158 - 0.474308928199447i	-2.50619466468004 - 1.85845148765555i	-2.89182264281505 - 0.877967769934590i	-2.77523892010366 - 2.88477794081614i	2.94113211046844 - 0.781082179175190i	-2.45835682143927 - 2.54913289686683i		1.37372627522362 - 2.36250459312329i	-0.205542674012374 - 3.56646355880070i	0.545433010268473 - 1.16341468777520i	-3.20301742856615 + 0.0315118063630117i	0.726857417039479 - 3.10108270948959i	0.547881040472036 - 3.14895308843683i		-4.51192761966414 + 3.90600564075229i	-2.90908356666517 + 0.0988006678235532i	-0.660515612734411 + 0.798259436632171i	0.651271567833267 + 2.07075751051912i	-3.19768291482710 + 3.85326196572399i	-2.58717527009992 + 0.749330132993182i
										-0.854643085222022 + 0.768813771505379i	2.70706616246882 - 3.29297320960202i	-3.33695468647519 - 1.16956736135179i	-2.85140701340351 + 2.60650778109233i	-0.634730516139839 + 0.773419915849456i	2.86142923205822 - 3.44346353890852i		0.716838202426255 - 1.28544629290530i	0.331103443008931 + 2.42859217054250i	0.00717468382782483 - 0.914359966423353i	1.78311232384253 + 2.71698204805943i	0.569571096926760 - 1.39788824235675i	0.0679789045884040 + 3.27501187871732i		-3.47393768045222 - 1.03052916448739i	-1.72011545473143 - 1.91449053285204i	-1.67140959723016 - 1.38253838821916i	0.201625052425370 - 4.32050440974529i	-3.23295152027993 - 1.54224954126517i	-1.28867689899981 - 2.36483541340356i
										-2.52315881843418 + 1.43413847116043i	-2.37780910939702 + 1.17800849914126i	0.872311557192964 - 2.67050090247913i	1.24011868610920 + 2.68578232494889i	-2.92513877574066 + 1.46937375325255i	-2.30978106617293 + 1.34986467593258i		-2.51669428662080 - 1.42710494811705i	0.163489209244885 + 1.27165244575790i	2.82880466392865 + 2.10374419460097i	-3.04031526119188 + 1.35090969621286i	-3.07353897629104 - 1.33843597413140i	0.874688143501225 + 0.889384440586129i		0.904481423287354 - 3.05629916746825i	-2.04376979084401 - 4.21329444340638i	-3.64413055750816 + 3.86369554420473i	1.66570149494729 + 2.46162443721294i	1.01393427001744 - 1.03919826853439i	-2.73316813343292 - 3.63531875234134i
										-2.28462691770941 + 3.04176461758285i	0.821865271851307 + 2.59357467488145i	2.44593906062773 + 2.83138340994070i	2.63671216822370 + 2.71134572702909i	-1.31084965679403 + 3.05314058434815i	0.960137636904785 + 2.59374324727010i		-1.66593834404792 - 0.554728156407712i	3.64391483190288 + 3.30571322081919i	2.96212985357929 + 2.70630462618648i	-3.40460209744549 + 0.571093285963008i	-0.654845986511291 - 1.48457153324161i	2.02384282491011 + 3.38542241753665i		2.87813736681090 - 1.71435127515025i	-1.72242546325066 - 1.82769944023762i	-0.141772157367614 + 3.65463874669670i	0.775029559427211 + 3.97485109426563i	3.47059460462191 - 1.48723688908862i	-1.72958606569441 - 2.38202573765746i
										-3.01869165054005 - 1.00223486151605i	-3.13692221834643 + 0.575389206235951i	-0.433042597606534 - 2.76834439861600i	-2.23583238332526 - 1.24909627877840i	-3.45248377083745 - 0.752900481789533i	-2.59606017025549 + 1.28579791000039i		-3.05521584865261 + 2.32498186236825i	-0.0505527274493588 + 1.55526536080386i	1.23848741347397 - 1.76415838825364i	1.69479207700832 - 0.558895529677367i	-3.25155858317770 + 0.899606196893632i	1.46242004783863 + 0.0752392295101395i		2.33738056722270 - 2.62350613040298i	-1.04097304143875 + 1.98231516807977i	1.73997881662820 - 3.24623200607738i	2.01732360936179 - 2.86431315760020i	2.20373131213903 - 2.66962988447976i	-0.646967173317520 + 1.86782712924455i
										1.01706624219350 - 0.954497852826718i	2.28647797200415 + 0.771808832437210i	2.76492078622313 - 2.72273472280990i	1.12778915351643 + 3.50317929110149i	1.10052324154008 - 1.06121141314065i	1.34205174477113 + 1.02402573186105i		-1.50996042466381 - 1.24663014313824i	-0.886258059983898 - 1.69490416961009i	-3.65447408489415 + 1.24290716285508i	-1.16666531576703 + 0.322359742340842i	-0.825000448305862 - 0.355556736472714i	-0.696519189543623 - 1.00635765869035i		4.21488623723944 + 0.692192133841094i	1.57659727182221 - 0.559697326111996i	-0.291897059940044 - 1.08727899027616i	-1.87505603128581 + 2.91879221423683i	3.09442439022874 + 1.06909806354225i	1.02468706562220 - 2.00565956178114i
										-3.12905853980750 + 0.807820647914886i	2.43344002856830 + 2.12285755295937i	-0.685501619769354 - 2.88990267584729i	-0.679802421483848 + 0.463695310161368i	-3.29245928830663 + 1.64932441177501i	2.84482990685245 + 2.43814100299882i		-1.94855474840509 - 1.04321459557320i	2.47668439987563 - 2.76924596206229i	2.16975679363535 - 1.15785001066889i	-0.851094804131555 + 2.89784981453787i	-3.18159526557803 - 0.891599136661878i	3.06633433365289 - 2.65644909295698i		0.00684446525724955 - 0.124856163736241i	3.55981845685800 - 0.185141060485888i	-2.22018219890006 - 2.60231191504504i	1.25851637916033 + 0.409652821219836i	-0.868505111636236 - 0.629330513167576i	3.43528776883915 + 0.563148002883460i
										-1.03676481770684 + 1.05050228206181i	-3.18709343648978 + 0.881328911134991i	2.70517626342300 - 2.63107688591224i	0.819683899210704 + 0.993132529166314i	-0.842705021492133 + 1.29902689781375i	-3.42886640383604 + 0.605377686373908i		-3.06510062709876 - 1.37041462223549i	-0.00300094798793260 - 1.79000968546267i	1.97746849409324 - 1.46839950211764i	3.27835076284173 + 1.15056368140179i	-2.81052416817577 - 1.45805225645142i	0.752606961377693 - 0.942068300210861i		2.06406652666601 + 1.73350920960444i	3.17905582400696 - 2.83673929750800i	-3.42193848702518 - 2.15233899948936i	3.08712736343707 + 3.81476740997908i	2.77798914279311 + 2.54915695193107i	3.37151077497572 - 2.55408625782639i
										0.296459291950300 + 3.04246443479805i	-2.49178599679520 - 3.32753250462905i	-2.76127762043122 + 2.99042856144128i	-2.76410829509110 - 3.15419340525849i	0.720112681391697 + 3.03042518389397i	-2.79651297956371 - 3.35116424984703i		1.65287401614483 + 0.906398476851178i	-1.53718031955904 + 2.05309500100622i	-2.00170409183164 + 3.33444590853598i	-2.80146349250942 - 2.68985839239849i	1.21188585454713 + 1.18725650870650i	-1.78979450344691 + 1.04228931844243i		2.05462020159143 - 2.62066181075767i	1.91421066525335 - 4.32308692841306i	-2.10546319371634 + 1.35048889966685i	-0.0957167453794581 + 1.04430706855878i	0.861219161657201 - 3.48270907014363i	0.935073761707837 - 4.07348459327524i
										2.92233051756030 + 3.05660031072601i	0.834130818632636 + 2.85770592667647i	0.646103899827443 + 2.70437449916411i	1.07119225706057 - 0.665657345166863i	3.23030074942268 + 2.55735289465778i	1.34370591318315 + 2.79959586560334i		0.711315695583046 + 1.60962257028238i	1.76080583453104 - 1.57316284874831i	1.57054394701010 + 3.11393085806454i	2.55085478198755 - 3.05547114218268i	0.555780619879221 + 0.895364033143307i	1.54249969625032 - 1.13741493958359i		1.21251539960889 - 2.47233835646823i	4.08323050885818 + 0.251209174126452i	-2.30832352730109 - 1.65107182255502i	-0.426305447574316 - 1.34147398929304i	1.37119699851645 - 1.67549063447063i	4.48486390265235 + 0.322439417469684i
										2.83044858890568 + 0.982654598850946i	-1.49339985278043 + 2.85197330082307i	-0.977975214867732 - 2.99462375834883i	3.46907022306936 - 1.42790025087423i	2.43869872846179 + 0.745373037193397i	-0.649323102924013 + 3.25163845550890i		-1.75997664725725 + 2.72358075695359i	2.25855772215644 - 3.32826098664023i	-0.721681846999246 + 1.04639237871454i	0.760253547141275 + 1.34942370201719i	-2.08967509361667 + 2.35892999008019i	2.31632445564911 - 3.65595833213014i		-2.43437474326076 + 4.69986307260014i	2.14779533748512 + 3.44114294992329i	-3.81240575537987 - 2.01563591756914i	3.31892809375461 - 2.51850178609437i	-3.26910352380603 + 2.97518918510711i	1.11973639111860 + 1.96189266771495i
										1.21743267654517 + 0.544303175981420i	-2.43915309124035 + 3.17384303340552i	0.994558378293761 + 3.15307171767838i	1.12863735854281 - 3.13182161302827i	1.20164349027889 + 0.584682757637903i	-3.28569413821835 + 3.03746599867376i		0.631284771299040 - 3.15688043878862i	3.36783852506488 - 3.67630591952660i	-1.17881409168468 - 1.27881519550710i	-0.925277447149119 - 3.71558163801837i	0.990022226937851 - 2.86463652357755i	3.87351037446141 - 1.89327756897187i		-2.16778304388394 + 2.18854907362663i	-2.21776923683932 - 2.64417793089725i	-3.10276891062456 - 2.56224747320243i	0.287457249536008 + 1.22212041833702i	-1.47414302561104 + 1.65673278785247i	-2.26906859048359 - 2.76926085709749i
										-2.98941809150025 - 2.62345445507111i	1.89680454406343 - 2.61791976333810i	3.09120134547153 - 3.46579516209402i	-2.37281206842925 + 1.15281517129739i	-3.08459506741619 - 3.07843098990876i	2.32226624219391 - 2.73997794026870i		2.09934543262425 - 0.180704025650182i	1.04735428313973 + 3.96093779655546i	-3.84555134534120 + 3.23970730366986i	2.51275421653240 + 1.85210047379231i	1.47123922576979 - 1.19168551538694i	1.49223498925395 + 2.37823990140673i		3.22269783989796 - 3.10633512728649i	-0.614932444283278 + 1.52824020268913i	0.595471076123012 + 1.52173197527818i	-2.75822475258479 + 1.36622247509663i	2.39166136719589 - 2.23770401116150i	-1.50456298762033 + 0.733435796703580i
										-0.740055310976337 - 0.948631248761384i	-2.06917120023095 - 0.243665258959821i	-2.73938131208647 + 3.13723660927987i	-1.11859502508234 - 0.977403941926097i	-0.571975474512923 - 0.508227245831728i	-2.66683857474667 + 0.921967027878815i		0.997836680846417 + 0.778025912494394i	-3.15726979985621 - 0.970997956627854i	1.01156544061776 + 3.11301757357120i	1.81940557718638 + 2.45656263751107i	1.04289050294158 + 0.694363622770321i	-3.10758457562645 - 1.18758792143602i		-2.73065986726938 - 0.515159197784821i	1.21775071789906 + 4.16602360467909i	1.04015951976815 + 2.29422671483769i	1.22215689342540 - 0.797667549812912i	-2.18601899972834 + 0.0118215989624785i	-0.786381440052817 + 4.14983569764973i
										2.73571857135309 + 3.07380344162584i	3.24834295290257 - 0.286826227115488i	-2.87124280789239 + 1.84843525623141i	-0.431642413481942 - 3.28471194879623i	2.33981187240859 + 2.66135263201603i	3.17219164364749 - 1.21989253612919i		1.02118947312376 - 2.98058323565713i	-1.79216085641755 + 1.19658529597885i	1.01389890823838 - 2.30155815084978i	0.539057518693320 - 2.74004496136284i	0.804231686630354 - 3.15888139785626i	-1.00012156785741 + 1.77414308052130i		-3.50128388652412 + 3.01426920564060i	2.10513615417346 - 1.12214520895956i	-0.928811972869149 + 3.45676953619287i	3.26713103890823 - 3.81164894083620i	-1.83091095290164 + 3.30511315444364i	2.38404465990048 - 2.20704844331827i
										-1.05556762399981 - 1.13824999142593i	2.36279358819210 - 0.147417604840973i	0.767576007754465 - 0.507419823600300i	3.01526272662810 + 0.892019610192687i	-0.773779829375183 - 0.695464847080856i	3.15511854140978 + 0.523524803730650i		3.29982342876033 + 3.02244406682918i	-0.783672611077573 + 0.949893604770460i	0.00102819583336245 - 1.29590855291758i	-0.919959287577422 + 3.15894216193828i	3.14385185266803 + 4.32690302525307i	-0.813571809001647 - 0.0109047922208848i		0.454132145991347 - 3.38497740116089i	-2.03938888795816 - 2.85917627252640i	2.03872187965206 - 1.64753124823812i	4.21152248330619 - 1.85615776181025i	0.702454640337617 - 3.91080056305118i	-2.71724717730553 - 2.20682217065094i
										3.00093644805559 - 2.96138388616249i	-0.675831831181626 + 3.28209280158896i	-2.82667801352466 + 2.40495171548811i	-2.28396935370835 + 2.78827933235437i	2.68515132995000 - 3.34229781424963i	-0.750666331753936 + 2.64642111594348i		2.04373116770804 + 0.0453305452444561i	2.97201360268259 + 1.74161957302325i	-3.24871501844488 - 0.496185620409480i	0.768836005092965 + 0.670044735324330i	0.796289776319971 - 0.844303291977263i	2.24906846885863 + 0.707882752552991i		-1.88547184984627 + 0.0298313096743816i	-2.80979360546464 - 3.82797184384889i	1.99166497933984 - 0.865515248974780i	0.360741107560061 + 3.32637409447507i	-2.03200409792853 - 0.0873982331123019i	-0.554812644646468 - 4.16940153098686i
										-3.04665473268598 - 1.04695620279970i	2.73032278126041 - 1.51404417402339i	-2.78782672607171 - 2.83375226124073i	-2.76781314050533 + 0.859882141889217i	-2.21342290398397 - 1.20894325213159i	3.29433272884666 - 1.70082547139401i		-2.62958477674373 - 2.94223431150588i	-0.477845704078574 + 0.494658500004878i	-0.788142978818823 - 1.30176883164092i	3.98639777806930 + 3.77621088508452i	-3.13555862684371 - 3.39135936169920i	0.314778017849512 + 1.03209696298223i		-4.29905456943104 + 0.690231865111647i	3.73271372750253 - 3.73723344796684i	0.711199662443876 + 0.987560545752850i	-0.717533226167273 - 1.96291400388401i	-3.25008384767479 + 0.894584223723433i	3.92596472579276 - 2.17283862398710i
										-1.06475942469865 - 1.11363859389519i	-1.09472275480975 - 0.725104812206145i	-3.38702487790020 - 1.49587919381193i	3.51834942486247 + 2.66465980916263i	-1.33664479449449 - 1.07082183517680i	-1.04001957781222 - 0.520820070007737i		-3.92203525180357 + 3.12252986755782i	0.635753440855515 + 2.73616638127451i	-2.95351751121921 + 1.20287317607422i	0.182441426472112 + 0.500792239554414i	-3.57039369359842 + 2.91793178363764i	0.431380736506831 + 3.26846822717597i		-1.86897825656974 - 1.78584503197568i	0.642780346749821 - 3.81558451172468i	2.35206126618777 - 3.32522480120271i	-1.92392473250949 - 0.230469490445469i	-2.74187933086149 - 3.98702642360201i	0.137820476678347 - 3.30333478142632i
										-0.490622575483823 - 2.93485234363054i	-1.15886939136355 + 1.93229689537251i	0.734326470978470 - 0.655686176611242i	0.969147655611874 - 1.47395222686732i	-1.00017198626269 - 3.10860611590890i	-0.986689117325718 + 2.20736304691580i		-3.34074871982301 + 0.294500723224311i	-3.83901993227737 - 2.75898769075501i	-1.89727440734005 + 0.0668198154676010i	-1.03245656246673 + 0.00112529281698484i	-3.23352098398013 + 1.06143330118882i	-3.47423803497514 - 3.46170870990299i		2.13748849616267 + 5.26966875670186i	-0.624739320863184 + 2.99191970853091i	2.42871072586733 + 3.78291818972179i	-0.539272904410728 + 0.0869969452366404i	2.18855335277233 + 1.46600868430112i	-1.32867581909496 + 1.20220930072253i
										0.463942316997342 - 2.81441477827410i	-2.83116711202207 - 2.14535409381567i	2.24696896575195 - 2.98391977534363i	-2.35195035190266 - 0.977030251622295i	1.12181486662968 - 2.89954686746671i	-2.96444565275663 - 2.56002987171221i		0.755232237475220 - 3.88109814682658i	0.980941841190999 - 1.55628879576295i	-1.20906183232204 - 1.39819826321312i	2.88932140387285 - 3.41844511893272i	1.09659193222587 - 3.17502858967333i	0.279620634082898 - 1.22218217860502i		4.72238332881407 - 1.27296412902633i	3.86451700238140 + 1.84490178560373i	0.430020225236853 + 1.26076586515730i	2.85727525003653 + 1.58912345345597i	2.94118107912072 + 1.77062882517148i	3.22494136851371 + 1.89163343916463i
										-2.51208325155148 + 2.76277124377129i	-2.92984916272214 - 3.62974706743433i	-2.82300642769105 - 3.13522524721963i	3.14230998131546 + 0.552958521893839i	-3.25059007872055 + 2.65326186123985i	-3.00609456988864 - 2.94684505761945i		-0.590653123791366 - 0.567940196904055i	-2.49690705693905 + 0.421730171824262i	-3.64334685212381 - 1.46172747945850i	1.05660316633146 - 0.499560543831393i	-1.16058367064340 - 0.577930696567628i	-2.01807587654261 - 0.126859790574683i		2.36164081996779 + 0.0427042350057942i	0.318649168977449 - 3.61732738507668i	-3.36166204987905 - 3.45354435732616i	-0.386597992071652 + 0.326159126603452i	3.23501691392205 - 1.47955170657613i	-1.51734865644356 - 2.69531910650137i
										0.119561611820234 + 3.13550434333680i	-0.332263836064645 + 3.41293894328050i	-0.923226288776285 + 3.14513376782907i	-0.671983178021731 - 1.25149093724989i	0.311369024211676 + 2.72808427117461i	-0.641879577202720 + 3.01404796605679i		-3.54328120608249 + 4.10799665849146i	2.04342978812843 - 0.204621229217727i	2.47231146520479 + 1.17429827625846i	-1.31810869712496 + 0.598921020197801i	-3.28249616568872 + 3.16561291249689i	1.25907394077495 + 0.0272385186514625i		-2.23895929165690 + 2.85228898851569i	1.43339623052162 + 3.30705051681891i	-4.57934574969040 + 2.05532028541327i	0.243672508318294 + 3.14233339193488i	-2.15282316999579 + 1.14129919384861i	1.39854138731444 + 3.30505469997530i
										2.63896502919439 + 0.429884146964592i	2.70775473795234 + 0.317466206232805i	-3.00971242100893 + 0.930070801276388i	-2.51330036588210 + 1.09807043126219i	2.32591197173155 + 0.713041545000701i	2.66737963723695 + 0.342757457600993i		-1.62193224700582 - 1.33597326043542i	2.32353056947311 + 2.98483861203182i	0.292691188615945 + 1.32566513593839i	1.92416863307997 - 1.25547019850110i	-1.80923501435083 - 0.734136882774120i	2.17654709410905 + 2.85736779106289i		-3.69858432599043 - 0.310315916412368i	1.04761206350024 + 1.64240250132942i	-2.26067766239521 + 2.32421283718033i	-2.01050696917267 - 4.92382745348042i	-4.18553649371531 - 1.15142531888338i	0.972673203342123 + 0.901675512950730i
										-3.00822338094149 + 3.60507473443512i	-0.840517709487195 - 2.63926122072790i	0.876093986512517 - 1.39428548570981i	-0.538769290152867 + 2.62004082945281i	-3.06887481726177 + 3.40152466069958i	-0.483277108861266 - 2.65327607531183i		3.04205925883360 - 2.93710391233309i	-2.87181667723366 - 2.13669407094680i	-1.14438864961834 + 3.34945964541362i	2.31022585674354 - 3.58197666750624i	2.61600656581734 - 2.30282521928562i	-2.92207638853974 - 2.71992087692095i		-1.77243905477922 - 0.190836404853135i	3.08286127197317 - 1.55890611094227i	2.34532248987752 - 4.00272099608541i	0.722322676519768 - 1.08702668142483i	-1.64998030377176 + 0.959581745183075i	2.99705667513823 - 1.87478533775627i
										0.782862156586274 + 2.22109558041940i	-2.70964231021894 + 2.58579567763208i	-0.874438640725723 - 2.84208820939383i	1.13760772838636 - 1.81004686607330i	1.19634097530558 + 2.56127403256584i	-2.90873910646089 + 2.66489243501989i		-0.561636901598177 + 1.54994217297772i	2.81203966838918 - 1.56911553662712i	0.751406973152782 - 3.53680702963594i	3.31020374462088 - 2.40180909752368i	-0.864182773710057 + 1.55616112730396i	3.67588549354633 - 1.03553214341296i		0.289674973382426 - 2.27778386063493i	-1.67439149905123 - 4.07987521331264i	-0.764304161849187 - 1.08372073561273i	-3.44366723546745 - 0.351600527262609i	0.544242346356788 - 3.04504593548172i	-2.99226156643261 - 1.78063740857283i
										-0.707652520519894 - 2.68970277645472i	1.39874224233103 + 1.44101934858965i	-1.76861012817362 - 3.27081178317425i	3.38874540126571 + 1.10919244280361i	-1.31955519907398 - 2.11603678645264i	1.67907525284202 + 1.78464218024797i		1.93862819042753 + 3.62496985550410i	2.12454113780466 - 0.0473068947601178i	1.81006772021942 - 1.24622518779103i	1.37064094563329 + 3.65304428866539i	2.69087117031654 + 3.33669908239707i	3.02172528575415 + 0.0951705151123373i		-2.50653739815517 + 1.70605538048568i	-2.55127477689428 - 0.982761902574952i	-4.23721410776637 + 2.31665101422406i	2.99360407467408 - 0.0248119171330793i	-2.58699902188193 + 0.690080120201895i	-2.88939188813670 - 1.10278503083701i
										1.38598712285167 + 2.11381309749204i	3.77100705947032 + 1.04449370152908i	-2.82948024087675 + 0.804503958692984i	-0.996855930998813 + 1.13903523332382i	1.29182870940503 + 2.21858022363449i	3.29242147063462 + 0.206681221549706i		3.55517027418061 - 3.58278471204359i	-0.985836316264581 + 2.31791982494389i	1.89514847176321 + 0.704495321240688i	-3.21120980639030 - 1.23130578271468i	2.93542875551218 - 3.03519067176870i	-0.900666293229290 + 2.15264091790577i		0.162336213024846 - 3.66841097033163i	1.30760645664457 + 0.806365474759658i	-0.714133402332173 - 0.884918094913726i	2.96729434662841 + 3.93794323846611i	0.138372926931791 - 3.17589558502335i	1.84771530222048 + 1.87512075821261i
										-3.56821819145819 + 1.29478267804883i	2.32611918322151 - 0.686139925943944i	-1.33073291188709 + 2.80924779043058i	3.43267358928210 + 3.33498410911779i	-3.41289849998829 + 1.39386043195023i	2.90653481721361 - 1.24243021387877i		-2.65036010813064 + 1.53480209919429i	3.53732063907961 - 1.79711457533384i	0.656241026333586 - 2.40345198297371i	-1.03504656228427 + 2.07526521532480i	-3.37192521552817 + 0.595265630305601i	2.62221108697648 - 1.74658253344565i		0.764732546559802 - 1.61855505515824i	-1.50249125126846 - 3.04823410110161i	2.45777747415011 - 2.34892699203602i	-4.55415835737423 - 3.91506894958362i	-0.810521362479061 - 1.01284723195845i	-1.92791993065146 - 3.19140224096579i
										2.61423053992327 + 0.447582317131509i	-2.56382910306166 + 2.11647149275636i	-3.16354088322484 - 1.22579377797300i	-2.98159907721016 - 1.24221585720240i	2.93282863700146 + 0.449446542342448i	-2.49891943223789 + 2.85889358533705i		0.368636685637449 - 2.56421790035965i	-1.26048019370720 + 2.71382514749539i	3.58102287098359 + 2.65849667255875i	-0.910456355663996 + 0.405650784301940i	0.669256715756407 - 3.96212000012349i	-1.39030529161865 + 2.48443222106313i		0.249754988938094 + 2.37478925391353i	-1.29803959394750 - 0.574947526860001i	-1.26317321419236 + 1.09157368473239i	5.17906827154287 - 1.45238264905848i	2.20452242841340 + 1.51878880823417i	-0.661319166904629 + 0.00740837287860862i
										0.344999803447206 - 2.70859493979478i	-3.10691569640174 + 1.62228893635171i	-1.02657089069993 + 3.17499072796777i	-0.338729684744667 + 1.16084498214295i	0.567181785597913 - 2.87975575402830i	-3.01464272739808 + 1.43642122643519i		1.63354575978737 + 2.08916567221109i	-3.05961798216267 + 0.883523122289634i	0.0324593252764125 + 0.493998099265001i	2.38558513415878 + 0.943568515001301i	1.75492884778252 + 3.89632042025388i	-3.98021613343516 - 0.985145954079497i		4.32207348529165 + 0.564344028091511i	1.19500468619752 - 2.13318413800388i	2.20636671760215 + 3.67043000809522i	1.83808818218441 + 1.44686337092721i	2.97531140400374 + 0.749063159218941i	0.804747466952310 - 0.940408464406376i
										-2.49001386148544 + 0.656936303902529i	-0.142359480894207 + 0.987738969590479i	-3.12097107013532 + 2.88755329858049i	0.918179642287158 + 0.0869371492170340i	-2.99961381811991 + 0.0682941292916463i	-0.722966332782710 + 0.807237102328574i		-1.31808770779572 - 0.336055851528083i	-3.02852268505453 - 0.473555825606396i	-1.58294163712511 - 2.94755411640405i	-0.391381988239301 + 0.717153698132654i	-1.61902198037854 - 1.93288800779429i	-2.52944930151520 + 0.359709654293866i		-1.27834410647785 + 0.746640948579304i	3.56181493368677 - 4.52818658698203i	3.23357903602866 - 3.22119637902658i	-0.771995738323867 + 1.75188870909994i	-1.69448294829014 - 0.413434638207044i	2.45125499940190 - 2.25778429983253i
										0.463345283904559 - 1.04267513072978i	1.11013927806154 - 0.419615640119211i	0.789678505769235 - 2.09938829654334i	1.33960319634924 + 1.25656436975105i	0.631449958765579 - 0.763833050882967i	0.984290111789453 - 0.596458619145194i		-3.50012478195621 - 2.04182582901618i	-1.06759599247329 - 2.53458311074524i	-3.39921058501006 + 3.05538546195820i	0.657106850727835 + 3.63381714907692i	-2.31458199622685 - 2.13854246801230i	-0.952277129413771 - 2.34564717419367i		-0.239087223014174 + 3.52101979185443i	0.975759162879393 - 1.18553683560228i	-2.17822551594239 - 0.217723297059615i	3.25854514756033 - 1.41029663745919i	2.45531599233619 + 2.93035211725178i	1.58462901417336 - 1.03553617717111i
										3.49795027712482 - 2.55948125633176i	1.16092654387541 - 4.06497519547574i	-0.960290101947133 - 3.08109893387229i	-2.77397334687649 + 0.513583268727824i	2.93867373899764 - 2.62464071620835i	1.06999806320271 - 3.84368627822527i		1.58861752110742 + 1.14760803246289i	1.61867672418329 + 3.30328978591697i	-2.28789595940075 + 1.66530882488900i	-2.77046076492723 - 3.14490796400622i	2.58939369409988 + 0.970114840794510i	0.940328372337189 + 2.95916885027665i		2.23986785548445 + 3.80538184137261i	1.59196157740450 + 1.71504048096939i	2.96285202582848 - 2.83216399668362i	-0.442854035815558 + 2.55750404451682i	1.92459007014266 + 2.30817959153567i	0.736387200330241 + 0.762975995520351i
										2.74746683436076 + 3.18815692747531i	2.83964650758809 - 2.59773294914443i	3.10196545939128 + 1.38286805314318i	-2.10321187704223 + 1.62940246322106i	2.81947219937875 + 3.00518674982923i	2.92060685494950 - 2.36010483912452i		3.43784682005375 - 2.82130892555982i	2.46697685105014 + 0.412146159394106i	0.566282398482221 - 3.34463122445695i	0.180946843163238 - 1.73646381914080i	2.87957788408602 - 2.94307598133712i	3.24746728860312 - 0.792582877167663i		3.36402846720199 - 1.48619188464139i	-1.84106068848428 + 0.744229952084526i	0.591108021436229 + 2.44981277918565i	-3.63554239672940 - 1.51228828116494i	3.11891822619821 - 0.907191175897001i	-1.44827401940180 + 1.26676962022896i
										1.73659657884106 - 1.47372470607953i	-1.08059612752413 + 0.323408772987677i	-1.87703235043362 - 1.19730255696543i	1.22748502226375 + 0.671249382507535i	1.27887373030699 - 1.27954029776574i	-0.235837358338527 + 0.510151898799147i		-0.661027299828597 + 2.81346265085826i	-0.216935308677282 - 3.11434414133075i	-0.481882566112368 - 0.722769732276256i	-1.26219428691098 + 1.01857454650462i	-1.61622304600295 + 2.84699127078542i	-0.870559600891090 - 3.70147424237393i		3.22854646924240 - 3.70625864979393i	-2.78307624089006 + 3.37540414499686i	-3.12548419353829 - 0.386750735385533i	-2.89014071639733 - 1.68536807412885i	2.71688756104881 - 2.82189878894412i	-3.12726199591878 + 3.10677025632031i
										2.49337188372591 + 1.50167673094618i	-1.01635268486783 - 2.45977634751251i	3.31253127034634 - 1.11671957862552i	-0.461545175617415 - 2.48879186305617i	2.82352841057634 + 0.846115469538645i	-0.613429901617245 - 2.36904437675209i		-3.54421037910505 + 1.73204707898883i	0.770169728869440 - 2.86905383977663i	-3.11280765891991 + 3.62893379252095i	1.56216290315065 - 0.467882547295490i	-2.68867901965679 + 2.72510249174954i	1.94281168987898 - 2.75217409864895i		-0.309010547203588 + 1.62995922165586i	-1.21199104226490 - 2.40764106085203i	-2.44743915037605 - 5.05748275551482i	-1.23094825892185 - 2.23549217661273i	0.845857084579444 + 1.37457121090209i	-0.885151483337865 - 3.29383045095460i
										-0.360882316102783 + 2.74670730828632i	1.05609146177994 - 1.09346884084538i	0.744015191397215 + 2.49836960034891i	-3.12964704073868 + 0.962575631755314i	-0.406254391089019 + 2.88184902671648i	0.885499623086457 - 0.953814811069947i		1.77570856327770 - 3.47503111165707i	-1.04026105472010 + 2.22357244740737i	-1.07020954408185 - 0.746466903603517i	3.10690989284492 + 2.29181371449257i	1.49889320708708 - 2.62234703943404i	-1.54050375916584 + 2.91281355232332i		3.07486262969783 - 1.52810363641259i	0.236891124677554 - 2.76348166854975i	0.634718115863612 + 2.05704012178296i	2.27817341156995 + 2.46194201583279i	2.61997605019178 - 1.34011593536832i	-0.466525532244451 - 3.61346733623392i
										-3.90813946696894 - 1.67621330188171i	0.871696869333443 + 0.694863118155301i	2.86061926041268 + 3.50818197295490i	-2.61895553607933 - 0.553536597510742i	-3.93130392162421 - 1.25867639398404i	0.784072647375229 + 1.02045282203144i		-1.01641906226467 - 3.42421425530079i	4.09709536349264 + 3.12389754817953i	3.16441197829909 - 2.46531443902655i	-4.01377105985037 - 2.40188662460204i	-1.15189091508016 - 3.05028499885558i	2.36035540003028 + 3.43737647467484i		-0.150648265257108 - 2.84947850075566i	3.01096475019522 + 2.17049726784213i	4.59042277363403 - 3.56065422785967i	3.59496275822805 + 0.211278910872526i	-0.121774132479500 - 2.89478110449009i	2.74126047155980 + 3.88704841555897i
										-2.78131193474981 - 0.622576002055809i	-2.78576683269795 - 1.47986628654172i	-2.75772222456600 + 2.84886449662217i	0.672436640163008 + 0.554733579900725i	-2.36907740403861 - 0.748141856792149i	-2.79320225758841 - 1.23232456236322i		2.80001423267411 - 2.63128814807811i	-3.38560987800386 - 1.00434435505528i	-0.626041561790374 + 1.43470580596058i	3.49749007768533 - 1.61080867667913i	2.69224029616796 - 2.02335967355157i	-2.12502438758444 - 1.73601852918966i		-3.54160810452320 + 1.50010320298408i	-0.0231019063319240 + 1.02853023084842i	-3.67654753458154 + 2.97025102844375i	-0.121875233492881 - 4.75969076833537i	-3.32929646730645 + 2.24808108283011i	-0.785035731313712 + 1.86536393980977i
										2.31800280591036 + 1.07444267976270i	2.65079267503658 + 1.16534923906923i	-1.16041295075049 + 2.78414400180938i	-2.44321782802379 + 3.06684984169687i	2.72550224666640 + 0.990522668958774i	2.46957162259627 + 1.26617775924371i		3.79710748898404 - 1.82844065969817i	0.0365055012264664 - 0.0365103026638052i	3.25527046715555 + 2.79954078249829i	2.52912581731455 + 0.768742925228254i	3.26525323410342 - 0.182836265455484i	-1.50484657444851 - 2.01476156521095i		0.911181648658222 - 0.926982430335070i	-1.86389460796875 + 1.90766490845074i	-3.73226464405593 + 2.16327700776447i	1.40454717932583 - 1.02838478389178i	0.983266808307124 - 2.08805973245197i	-3.25023492675100 + 2.66056937068645i
										-0.596456893418053 - 2.63346933211670i	2.52045063969636 - 1.04463861145701i	-3.26907963144537 - 1.15583041441026i	-0.664637039002580 + 0.714501682632991i	-1.07627186731374 - 3.36075980645027i	3.14138098484984 - 1.20752184208561i		0.966031759657497 - 4.16141283101132i	3.62318181866762 - 2.99678766898696i	2.48295052563040 - 2.47432613842712i	-1.10631032968842 + 1.55605313106048i	1.09664100594596 - 3.98284437759525i	2.63963546422286 - 2.01579617037181i		1.00402324444087 - 2.67723978662315i	-1.24020361261229 - 0.155393909623565i	-0.470074510979841 - 3.41933544823676i	-1.11254220273353 + 2.45322149900637i	1.87906161809131 - 1.71833928276373i	-1.43587832365347 + 0.841108635832311i
										-3.40752016016662 + 1.38028358718567i	-3.17618914228098 - 2.77339777372470i	-2.36430233551611 + 1.16073284723773i	1.10938178207985 - 0.963083088570600i	-2.94407908597268 + 1.23200833550040i	-3.27547480110084 - 3.04075151476403i		-0.408987203809265 - 1.51362662282715i	-4.02524801987515 - 3.16714546536199i	-1.93979297777729 + 0.696959815491269i	2.61423376221129 - 3.24083390465884i	-1.69210439507184 - 1.23104930100693i	-3.34181634135381 - 3.21984449733853i		-0.242962899600832 - 1.56522796122030i	-0.609907260236094 - 0.864118157240744i	0.900472989897480 - 3.64059689693543i	1.22758556118691 + 4.44241344830911i	-1.22552828492812 - 1.39582745713291i	-1.29486310663632 - 1.84451222268864i
										-3.21185244672750 + 1.24263907523478i	1.11858663533618 - 1.34404255332204i	0.715036826049976 + 3.00266827783111i	3.09367035324175 + 0.500108140660757i	-3.15456210405983 + 0.956511838925589i	1.15875691575790 - 0.945114913545010i		2.50982734480059 + 2.47637009918508i	1.73661149708267 - 3.15696733237667i	-0.421670760149342 - 2.87590615430194i	-0.620869531257700 + 3.70214693224525i	3.20410648643379 + 2.85141268374635i	1.74892631557866 - 3.07857025168590i		1.05733550587676 + 2.39748582908159i	-2.42641999462476 - 2.33563089971765i	4.69215513621750 - 2.00537485133966i	-2.83642481879670 - 2.38972963609194i	1.15089602830242 + 1.94994772844212i	-2.94122085823147 - 2.75754992027336i
										2.90579170065201 - 0.827525910411542i	2.88790108223565 - 3.22655096342947i	-1.13401588686759 - 2.82340735773401i	2.52397553216533 - 3.04683220886819i	2.56040650178856 - 0.716789128745434i	3.55571393330196 - 3.10102903889448i		2.34975194889423 - 2.01813203231146i	0.929200986935831 + 3.55577298766811i	1.97169087840762 + 2.43506516865886i	-3.23746581902334 - 0.803696140417815i	1.41596592301291 - 0.997401526720167i	1.23813071569021 + 2.98722337041549i		1.20418955366158 - 0.273050788561394i	-3.03056549780536 + 1.38668035649071i	3.65332244178226 - 0.978890452044538i	-0.819327507972925 - 0.859498657546494i	0.789627811273638 - 0.872394444354048i	-3.56569864525561 + 2.45782652849511i
										-2.35345486977693 - 3.54986297263158i	-0.641351506556968 + 0.372215261454194i	-2.94119215533095 + 0.872947962296729i	-2.86073576795182 - 1.19014526983388i	-2.08460997836871 - 3.06498669862571i	-0.932903017657150 + 0.720703562970222i		0.576418411345692 + 1.75821772996878i	-3.35813785836494 - 3.65046758380430i	-1.93504109417891 - 0.655843096993752i	-3.07893694739599 + 0.550784827642564i	0.713377326664864 + 1.39271128269450i	-3.37853615195721 - 3.09278945967411i		-3.61008237595425 + 3.06679963027801i	-1.53171400968026 + 3.10453094194954i	0.986325674546732 - 2.82989459761957i	3.81802660703016 - 3.06051946517090i	-3.28791200700562 + 2.29841115835605i	-0.973709932110106 + 1.45368052938295i
										-1.35860885271799 - 2.60760962190265i	3.26261130299504 + 3.37146620591004i	-1.06450251840501 + 2.48370364258371i	1.54689647527483 - 3.35492746127671i	-1.20833069711565 - 2.69949978674538i	2.77917247660184 + 3.09044410506746i		0.770944751413292 - 0.500984310838594i	3.40606449250547 - 1.28924279181765i	-2.21006543016166 - 4.05037782972335i	-1.46277471982151 - 1.95809131216642i	1.03661861256213 - 0.276089971542758i	3.12947691212253 - 1.00226926579210i		-3.15350912000274 - 0.806707890743691i	2.13082350124434 + 2.89754965764642i	-0.694248115406540 - 2.84870970340209i	-3.05796099821043 - 4.58396710747304i	-2.75199467953228 - 0.310923493192715i	0.745773417438435 + 2.68931123956714i
										-2.35186386976872 - 1.06065398058986i	0.661353499133792 - 3.31186562335518i	0.816425699296229 - 0.896524193964574i	3.84103263652728 + 1.16751616277088i	-3.16941506212004 - 1.07787795601301i	1.46153290966652 - 3.44796427581186i		-3.29882026294594 - 1.96347150932997i	-1.15632438228320 + 3.28208074716517i	1.90008081567714 + 0.218326008370156i	1.52548549722732 + 3.40201613974872i	-3.34641728620700 - 0.669777380508997i	-0.685076898708870 + 3.68760108307501i		1.95929337387953 - 3.06993837709554i	2.31701038823498 - 0.0555160892175353i	2.33464624167911 + 3.81151393116187i	3.04506839859553 - 2.95821200783497i	2.21485268744888 - 1.86666460535058i	3.35704514207682 - 0.317411347526786i
										2.24367681811563 - 3.15897959143741i	3.30121253387737 - 0.909562176328451i	3.04603322761475 + 2.98780550574497i	-0.998755548041452 + 1.11859654987009i	2.84581328960918 - 2.87291336723261i	2.78648676825966 - 1.10650677944308i		2.15708579647452 + 2.39002274665888i	1.65798194637035 + 1.05281124536447i	3.47957459004304 - 2.96992434012355i	2.59286947182784 - 0.453261469758915i	2.87739988378114 + 2.11658251938473i	1.02485532287845 + 1.44076970135880i		-2.48116781938877 + 4.60374768789942i	-1.34823513664061 + 2.37536462402158i	1.27508870117476 + 0.0387339118049835i	1.00303096374001 + 1.78608278965403i	-2.42289540854315 + 3.59541521506813i	-3.22209159609352 + 2.27509063477942i
										3.39250465110852 - 1.06495786743851i	-1.68042031979256 + 0.816547571756617i	1.33938807862868 + 1.00219495917105i	-2.57124755824838 + 1.25897294369143i	2.94496887716539 - 1.02594615356446i	-0.686966333927566 + 1.14469153780461i		3.90495144518219 + 1.61926184518920i	-1.55861950485989 + 0.894043237409862i	-1.11867638381023 + 2.93941993339150i	-0.782034997161126 - 2.83553167976038i	3.38222147615872 + 1.53373963786208i	0.400200501384098 + 0.283953854748184i		-0.839219931082860 + 1.77821176093632i	-2.69904361218667 - 0.00786345930105264i	0.431964263095178 + 1.30067614116105i	-2.77031095706266 - 4.43811946521667i	0.661626185255019 + 2.51217821352981i	-1.04525510448179 - 0.520860198968506i
										-1.28868866241473 - 1.10584075782777i	-2.58909739379459 + 1.17221145798154i	-1.51910924797624 + 3.14614287899144i	-1.44049568314967 + 2.83917697696745i	-1.35239223707348 - 1.06107669844220i	-2.96597832051033 + 0.728515557291142i		-1.96288074688383 + 1.61300145155292i	-3.04680845360888 + 0.301663045897641i	-3.70452433408203 + 2.48969700219973i	0.864064203903230 - 2.60807014076824i	-2.07197634170195 + 1.41516068019677i	-3.14883072545797 + 0.499511521470895i		2.64992761524429 - 1.91193570563666i	-1.17452580351878 - 1.59915053484736i	0.815933460961328 + 0.539249465303052i	3.81772088125015 + 1.03188846613697i	3.21566569962261 - 2.31432622063909i	-2.75718343845761 - 1.59184129662446i
										-2.74611742411765 - 1.10195421875519i	2.87795035341726 + 1.34711746790803i	1.12011992750016 - 1.14329960746925i	-0.543231951359179 + 1.14551330047216i	-2.59698844296062 - 0.838734727651465i	3.19940901101780 + 1.87807548916051i		-3.61564056630806 - 0.781045888325927i	2.55523043948413 + 0.896153057927377i	1.45390585120155 - 3.73655031589848i	-1.59300787698153 + 3.21674744916141i	-2.32687495328872 + 0.273918536983991i	1.78406319555882 + 1.66102441466841i		3.68573087543984 + 1.03172652651063i	2.75295990552382 - 1.08983360580765i	-1.53963784319953 - 2.83291292995001i	-2.32190889352870 + 3.75200930214856i	3.54684735067156 + 0.585958270523944i	3.54608616866725 - 2.28753452703291i
										3.10256166902041 + 0.764957770668724i	0.784261692615183 + 2.86297119981936i	-1.66826766896837 - 1.32263027534656i	3.49549565663381 + 3.13926311533097i	2.70389701952843 + 0.962923330094237i	1.30080207107320 + 3.17329501865263i		2.49868738928143 - 2.17259698544234i	0.318300811167332 + 0.875067008653917i	0.167673426536336 - 2.89290764440873i	3.18431025051069 + 3.29923129855980i	2.77099225951196 - 3.01836007720652i	0.532900377666493 + 0.524983978205919i		1.88517152704531 - 4.46677327665395i	-1.77507615011632 + 2.50507985911926i	2.84011562828015 + 2.70349300389304i	0.912459200505459 - 0.241931664208252i	1.05899953274320 - 2.56488200043132i	-3.32079919486761 + 2.84978893818895i
										-0.163562182205043 + 2.85826050070361i	-3.12417446764750 - 0.892632672401079i	-1.24415806838279 + 2.97650461890743i	-0.878704352819787 - 2.66662247922795i	-0.712664880744091 + 2.71795238519868i	-3.47001229286005 - 1.22472479234164i		2.50345493424740 - 2.86210440705373i	-2.89969072627476 - 2.80103916761966i	2.43625684793013 - 3.52168826183542i	-2.18108498040234 - 1.01193975685699i	1.01237936522981 - 2.37879407851877i	-2.50821701107086 - 3.60726899258082i		-3.31083365081584 - 1.35427414209361i	-0.182764696744027 - 3.10711798000958i	3.88368249828008 + 3.10266959299204i	-0.500190002343183 + 1.47900192568240i	-3.59691278934566 - 2.77449024058032i	-0.922862801464253 - 2.54989838975387i
										2.98161039623197 + 2.90619728817790i	-0.827947925997076 - 0.749349883820732i	0.578615873538372 + 1.05317939781421i	1.10720799102175 - 1.52797055600329i	2.76477345914250 + 3.34967500706826i	-0.613431280795455 - 0.884110368007248i		-2.75249505397305 - 0.149162924082668i	-2.43400913806731 - 3.52790336370391i	2.67194368950043 - 0.587187728657368i	-1.14517887739309 - 2.01397036613130i	-3.03590095144259 + 0.551617910355859i	-2.30662994355012 - 2.46438159398583i		-3.97310643957736 + 1.86430015630946i	-0.793576876940881 - 1.21991788515160i	-3.02694183857834 + 2.40908404226323i	-3.25853759532895 + 0.516237895029006i	-3.33844883351338 + 1.38742029128202i	-1.68434157321777 - 0.126974509772973i
										-2.77152358730739 + 0.312513454712038i	-1.53985575476398 + 0.494046930881093i	-2.61705343996529 + 2.93607435792684i	1.44676942282975 - 0.322478160995248i	-3.10411377722463 - 0.0717955683260813i	-1.35729948331731 + 0.577308987217303i		-0.259528495913336 + 3.03955297603181i	-3.70318037978021 - 0.350103291492303i	0.601847888553919 - 3.77189342990042i	3.58293119734848 - 3.02284679662059i	-1.31150038586299 + 2.30610361154251i	-2.73299554685870 - 0.849820960160119i		2.96083264058247 - 1.96925125903739i	-0.672561685807357 - 1.67859712296325i	-4.22435457889724 + 0.401065725065930i	2.16265770053203 + 0.927145556482842i	2.81530069951509 - 1.28227409497239i	-0.620600901776106 - 2.50735804903046i
										-1.18071477778753 - 2.86681360261873i	-0.862960562137516 - 1.00987930420732i	-1.38426446719732 + 2.56703974836279i	3.08006248985593 + 2.79592070876596i	-1.31870110457048 - 2.60303779043681i	-1.02419915960772 - 0.732911923367145i		1.47316449330676 - 1.96639323493954i	-1.45443724228262 - 3.75870044033211i	-0.435946961448428 - 2.12490175155771i	-4.66136153217398 - 3.57431080797712i	1.16139127691760 - 2.10485335090067i	-0.445485289743555 - 2.98301543517436i		2.38384160380620 + 1.92124929700729i	-2.21745696955658 - 4.04900759544944i	3.70474692630071 - 1.44936808369550i	1.15163050730277 + 0.970811478246320i	0.954309682505116 + 0.482714971562941i	-2.60875912334906 - 3.48064421232401i
										2.85971204448283 - 1.15229037042679i	1.23336634796319 - 0.794341221447786i	-1.17874393012554 - 1.06028759978720i	1.34349574362347 - 0.860943148836935i	3.43634742087618 - 1.46334517024099i	0.944094419917323 - 1.03422599944899i		-0.826539033390621 + 0.939655138297873i	-2.73983893366696 - 0.569132544867053i	3.67433943770071 + 2.13423242189910i	2.16702903109559 - 3.45169052121860i	-1.26423036954207 + 1.31035337163548i	-2.16649282654406 - 0.799307172954623i		-0.980011659812738 + 2.91939777151543i	-0.215247792958188 + 2.95259561573964i	2.34057517059230 - 1.01977818317569i	-2.02107636071681 - 3.17866615633558i	-1.28889212094211 + 3.67804579827128i	-0.728622215549425 + 1.58119223188893i
										-1.04281488707141 - 0.693270797827341i	3.38350461539900 - 2.82065616940682i	-0.972129062363692 - 2.70307834728223i	-3.35596226562745 - 2.96748744134326i	-1.28459821515740 - 0.755218210655006i	3.01893679170935 - 2.98586206976325i		-1.10033221165625 + 1.69619044732798i	-3.28331314825751 + 0.0777679271276686i	0.276407737487817 - 1.12929530027998i	1.25731947631765 + 2.93725929941682i	-1.24579385667203 + 1.00685762733928i	-3.43629601310996 + 0.701099979291377i		3.97619830448172 - 2.71656496740066i	-0.321368765505617 - 0.0534409185385631i	-2.50705671382516 + 0.817465743231117i	-2.94770588464236 - 4.50324385035867i	2.57566038165433 - 2.78559912600900i	0.198808721822765 + 0.216526458721616i
										2.74578375155543 + 1.19976387175512i	2.92692073915478 - 1.05677866176101i	-2.23898853074976 - 1.61455784829170i	1.26505475724087 + 2.97902362162296i	2.72837936275564 + 0.835030453230105i	2.70634961306490 - 1.31335868215176i		-3.89739649483060 + 0.982511080729344i	-3.05449830627182 - 2.97563897175402i	1.60594402454382 + 1.30396193660191i	-3.86564208778135 - 3.23674919041105i	-2.84987226848940 + 0.356713711794629i	-2.41927082164847 - 2.87443501329848i		-1.89315705877150 - 3.51516871704278i	0.0728340538750759 - 2.68177125943753i	-1.74577059467349 + 2.52130867416570i	-2.20760161862614 - 0.280849372526070i	-3.37826916826378 - 2.63372986175844i	0.521367206481809 - 3.02948066335903i
										1.40756086446638 - 3.13115820001550i	-2.57218810015317 - 1.08962302522646i	-3.09548785881551 + 1.56853828134815i	3.04477792709809 - 1.55428423787255i	1.42012789673805 - 2.71503326167694i	-2.41801480692264 - 0.800080284640783i		-1.12593413758707 - 3.22342376165401i	1.63510310543896 + 2.61619219265384i	0.498620089708360 - 0.192739827646350i	3.35379870047717 - 1.79256239909924i	-1.10874239472907 - 3.09581707820329i	1.03625348002055 + 3.25989380442157i		-0.0755815943607195 + 3.60887224602499i	3.81894752393139 - 1.60350688609259i	2.23212344954528 - 2.02481215598009i	-0.923120297644935 - 3.06896225162946i	0.480403704193496 + 3.24837756567253i	2.76554767237485 - 1.72783301701718i
										-2.71379470040749 - 0.776924348873399i	2.62892050416990 + 0.472575061280639i	-1.02550625732735 - 3.65626490605254i	-3.53354020574204 - 3.01916309754273i	-3.01026608539929 - 1.12558972966360i	2.96275790498180 + 0.746134970450084i		-0.928475854604054 + 2.26561179110908i	1.87152596930239 + 1.50852164824981i	-3.94995373682767 - 1.69181249691341i	-0.582372503559693 + 3.49497758277607i	-1.74965664137398 + 3.01970329547131i	0.812082124989250 + 1.09281778783444i		0.892065553271258 - 1.13675945420335i	1.06628358727640 - 0.819951541221183i	-0.356360421913599 + 0.126289632636532i	-2.23946867076683 - 2.11488187768566i	1.01687433667788 - 2.14856667451040i	0.947727593889964 - 0.909545609547784i
										2.77181486850492 + 3.08018548124376i	1.41216621003391 - 0.199114110328803i	-3.17056794043902 - 2.75762152532444i	1.34679836736947 - 3.03158703185911i	3.15310825294635 + 3.43353852148538i	0.935684078637428 - 0.627507193996609i		-0.776936394715030 + 2.10267601704994i	-4.26792786278603 - 1.68716931908883i	3.64736407310680 + 3.03057685675374i	1.63062510392973 - 0.589913005500368i	-0.523879915789402 + 2.03208849267405i	-3.12538243750044 - 1.42873266596905i		1.00396131413345 - 1.24500922645688i	0.893309534450539 + 3.15222325509133i	-2.33284370676555 + 2.11347258613020i	-2.92448347730558 - 0.943313322255720i	0.177074465591314 + 0.749730415042663i	1.65012244802683 + 3.12321318740554i
										2.88599753938032 + 0.0489651819121221i	2.91975031430656 + 1.33917775638890i	-0.864260967319480 + 2.63489775601373i	-3.18713375341303 - 1.19257319442911i	3.11636795917601 + 0.214873849961077i	2.92144420034156 + 0.939547702795525i		0.235081811576050 + 0.783213770120854i	-0.402337505719902 + 0.980599272965290i	3.22236867668936 + 1.60019663547423i	-1.54765032779362 + 0.256494124353694i	0.672182277823597 + 2.05713776473510i	-1.12144179953981 + 1.17018382532476i		2.10227861145065 - 1.96425689835289i	-2.95037856905743 + 0.708081635539384i	-3.02257311788388 + 0.895692735248219i	-3.03599743107075 - 3.80257832087873i	2.90072114761560 - 1.75006227960930i	-3.30367149935137 + 0.812485413646083i
										3.48785893628051 - 2.61428678513398i	-1.29817040711057 - 2.93225278771565i	2.86251390075517 - 0.731709936647042i	-2.81042367006291 + 1.10333653768489i	2.95289446673253 - 1.98889409707103i	-0.572049838883091 - 2.92517977545401i		-3.13408045882893 - 1.60422443218207i	-0.798682371038017 + 4.01275671355024i	-1.82783901670617 + 2.66285965824993i	-3.67845136700777 + 0.0149262268044387i	-2.99022918080065 - 1.64934027539837i	-1.80840833329770 + 3.36376341331078i		3.81474991248465 + 1.28861969337720i	3.65851291339588 + 1.01713313590189i	-0.480861902859956 - 3.47272533357435i	0.0215246404266296 + 4.10866675350960i	2.92619222393546 + 1.51435048164977i	2.69783319848227 + 0.958842835594237i
										2.54904979878088 + 2.34290449762195i	2.76041851382878 + 0.642737238816624i	-1.28551512461806 - 3.81946843675013i	-2.81814622296104 + 0.901628783362218i	3.58986318497367 + 2.34508121171002i	2.20737593346180 + 0.786878354860387i		-1.88597231031590 + 0.722304104320564i	2.79460876429211 + 3.70505770310557i	-3.36353392330271 - 0.599145558796989i	2.15004845967584 + 1.14165255894407i	-0.864220389173283 + 1.64137029825422i	2.32768828349445 + 3.38394100187961i		3.41429682509266 + 1.57920651643759i	2.59763955299462 + 3.17324302839332i	-1.22917818833948 + 1.37733095748759i	0.430376252019986 - 0.111149056560841i	3.44703583690402 + 0.240288921649490i	2.54464670597168 + 3.17818981362827i
										3.18757989306742 - 2.52783747816007i	3.02694400423095 - 2.82288187237038i	-1.45545444760119 + 1.33372024467673i	3.47007738905263 - 0.955233127644820i	2.73046691725314 - 2.71812765501350i	2.67662689056772 - 3.14718892254118i		2.49483673618353 + 0.100714429955685i	3.11082337501143 - 1.38274926006836i	2.58573003081713 - 2.50710264654730i	0.389474805837913 + 0.276280349687969i	1.04651638902417 + 0.544892582076136i	2.98703789389192 - 1.25673423351323i		-1.98074028565389 - 1.58617323421657i	-0.0693806907349179 - 1.06342704449231i	-1.83207883296824 + 4.17424686090759i	-1.47362903803295 - 2.45450495646111i	-3.43832060333684 - 2.09320035770418i	-1.35465240757130 - 1.38406451173874i
										-2.32948502501174 - 3.30650251013526i	-3.29661628032228 + 0.836894495780928i	3.29632682528862 + 0.746140202900898i	2.12210247629793 - 1.19082378541348i	-2.04250526866995 - 3.63442168209352i	-2.73838669521295 + 0.541432809528693i		-0.444217996172009 + 0.326377137672374i	0.510937227652833 - 0.727227746782688i	1.97371242554247 - 2.63551639289612i	-3.64179802793437 - 3.29789905726725i	-0.360030658933926 + 0.809127641511053i	1.28369955781230 - 0.625545830231352i		1.62375538850402 + 0.824493651950335i	2.26002833530148 - 1.65002583160885i	1.30166127023756 + 0.137985002190679i	-0.712012575556264 + 1.87219419537234i	1.79783651613971 + 1.07173128631573i	1.43827681965244 - 1.37029700400183i
										-0.153421343103001 - 2.43942782175015i	-0.0264451756068628 - 2.60915638663717i	-0.992320733729729 + 0.803499186924453i	-2.06457299529459 + 1.26891198014957i	0.493475847344819 - 2.46733263947686i	-1.24776655955015 - 2.76185671487262i		-1.94598990559498 + 0.238037091684947i	-0.929764875150478 - 1.21370830058475i	-3.42253109042820 + 0.491123300725174i	-2.52892393337652 - 4.65911604930096i	-1.83894820106795 + 0.303332916509396i	-1.15295496360721 - 1.71518694788362i		-1.53948110902639 + 0.866373022344209i	-1.73560216289562 - 4.23772224785741i	-3.44964231504151 - 1.73696305365875i	-2.12667110399592 + 3.10039291977616i	-0.988231251283954 + 2.02410584607050i	-1.19570827815220 - 3.76026596546435i
										-2.43551204146927 - 0.960646635366298i	0.820583587056508 - 0.843579465608645i	-1.18066205695737 + 2.78214038610270i	-3.02100032920591 + 0.979911018798377i	-2.63363927476871 - 1.35773690381150i	1.54163417942543 - 1.17020264945520i		-0.957395659458712 + 0.871007836168110i	-1.48436586840556 - 0.864695823216490i	-0.452429157389092 + 2.60716289733155i	-3.23110070718507 - 0.158767590820000i	-1.01098898195233 + 1.01008169794056i	-0.102588807537070 - 1.49858301045248i		-1.52234221086438 + 1.37648841821532i	-0.381863605627187 - 3.07967099707235i	-2.09952621756731 + 1.33387006216213i	3.86124666748309 + 4.89255679837015i	-1.31230654640769 + 0.0614899890324395i	-0.365641159730830 - 2.60888168251229i
										1.70921593597519 - 0.605137608447999i	-3.04692044374237 - 0.892307633612180i	-3.21150916790252 - 0.852513662928409i	3.84398644766610 - 0.785863222053691i	2.06833810918558 + 0.223068420948023i	-3.02781627910783 - 1.18100595595498i		-0.957155456182457 + 0.728012440648153i	-0.744483767768298 + 3.51554094061956i	1.05995205010588 - 1.56606189834612i	-1.40430342842138 - 3.55104888163000i	-0.940884502427552 + 0.522874298053239i	-1.54956321270022 + 3.84974992438277i		-3.30925997055674 + 1.99629720090152i	-1.49741999530030 - 1.92202644650134i	2.04009700974371 + 1.90666975737427i	2.61768242431092 - 0.660427855247491i	-2.82654991266736 + 1.27322874302806i	-1.10515844199954 - 1.43956545675039i
										2.82547001405991 + 0.670805010874341i	-1.12285112012005 - 2.79781683153017i	-0.916683613817117 + 2.80014483341079i	-0.956214428945478 + 0.876384211397577i	3.21486853496299 + 0.998046875097656i	-0.342909575770960 - 2.69860319455522i		1.36302136690397 - 4.47462783071410i	0.447145670233551 - 4.51258303001015i	-0.918919028613948 + 0.425503929201691i	-2.52183624210762 - 0.553970224324887i	0.815384596945541 - 2.64538517334040i	1.03556570679942 - 3.65751167168360i		0.572084988120302 + 0.840797925265868i	-3.72098262110930 - 0.283525983705678i	-1.37311350219236 + 0.223634062858345i	1.14935457314343 - 0.764795913465333i	1.22943588499965 + 1.33215184233857i	-3.41740280975681 - 0.605658635830254i
										-2.78511454221393 - 0.649844995385459i	-0.634115098121214 + 2.52463590775977i	-1.26341683343249 - 2.97316254388829i	-1.68865434881559 + 0.886856497728848i	-3.12594534776434 - 0.578650764046500i	-0.459208440275702 + 2.98657809831070i		-3.19008146739127 - 2.89003273739957i	0.556825994179219 - 1.17382281155226i	-1.29782550213666 + 1.81717444506442i	-3.20707500661551 + 0.886155869139839i	-2.74553757739786 - 2.94061455514073i	0.723989188455304 - 1.06760998846347i		1.63562599864062 - 2.45167087672331i	3.71846758084499 - 3.62205191622527i	-1.54391939578166 + 2.03676558711890i	-0.760736389797552 - 1.02643524544403i	-0.370925562852493 - 3.45552280569241i	2.70737033993508 - 3.32466754170997i
										-3.06406258785939 + 3.17995589843017i	0.682843679598686 + 0.937114738277124i	2.87818233995622 + 0.620166312748408i	-1.31579576181126 - 1.07308578400278i	-2.86993467946217 + 3.16974711835618i	0.908509222484284 + 0.755116189032923i		3.22208258079363 - 0.869328193466164i	-1.23163343447320 + 2.51627046921892i	-3.77370325934643 + 0.0917321270097832i	-3.13810616785363 - 3.29204272317910i	2.82083869482727 + 0.0259920000551078i	-1.93858342256168 + 2.37865385055543i		-0.758201020601965 - 3.95901466060760i	1.25605377190632 - 0.0575660697698387i	-2.27200346536581 + 0.674935633468743i	-1.24450837135007 - 0.889128382541730i	-0.551221805708867 - 3.02973111250420i	0.873447614645978 + 0.224090234092979i
										-1.65912163256301 - 0.893260490609739i	-0.876874017301074 - 1.41361740037937i	2.66084403264389 - 0.927276111502372i	1.47708331957269 + 1.70796489831830i	-1.47884584220897 - 1.31349004351275i	-1.46456553971820 - 1.07142695275973i		-3.05420348359648 - 0.483783390460314i	-0.0156706356455856 + 0.206072097052256i	-1.37396153596690 - 2.66690383458657i	0.856853359233803 + 2.75740976045821i	-2.63952827889065 - 0.0537838635271751i	-0.968385892475053 + 0.966592330783217i		3.74966304771728 + 0.783811885159774i	1.49278135353283 + 1.87072571249663i	-0.887500725521668 + 1.32303092337637i	-1.09170374498933 + 3.24154370836106i	2.41252792398618 + 0.172340210276054i	2.64128429028716 + 1.20618328999015i
										1.03784417760474 + 1.42821249507737i	2.79685529132839 + 2.46326097766849i	-0.531339292590652 + 3.12372501215724i	2.54912505065386 - 1.07211687321489i	1.55295796658034 + 1.57500476637809i	3.52562319998756 + 2.43749597229999i		3.26276811516133 - 2.66505705105496i	-1.62735359749297 + 3.66857460627693i	-1.48757264447019 + 2.70184864728351i	1.28585809677578 + 0.310610266219648i	3.49479899909412 - 1.83397514765782i	-1.77829516516493 + 2.37439564949904i		-3.27625331981984 + 1.71988166062151i	1.45948169954656 - 5.14686848521667i	-0.132556422665861 - 3.71382600158181i	1.91084146516359 - 3.89204017219204i	-3.38854574934091 + 2.60212934073135i	2.39326075606651 - 2.80028453918118i
										-1.95209278682703 + 2.92841133884816i	3.44703956144383 + 3.26776766557881i	-1.90079996791318 + 1.59459484340740i	-0.593586518667328 - 1.19145997897593i	-1.97591980889495 + 2.71581323066922i	2.79649899379987 + 3.11398731477770i		-0.691992427715245 + 2.59348742835148i	4.48754681000981 + 1.09898677299825i	-0.644928989364636 + 2.72775023683958i	-3.12433896138343 - 1.43956257921993i	-1.44346242450172 + 2.53055245496698i	3.65578759632505 + 1.76165389403077i		-0.415653086740273 + 3.14060910996629i	-2.85892955279274 - 2.97155811163355i	-2.37258423649078 - 5.10513200912951i	-1.28154487777685 - 1.61236586092168i	-0.699319034933947 + 1.07809929009281i	-0.968690518893076 - 3.76947819090900i
										2.61160150602935 + 3.49879732405530i	2.85525870289610 + 0.852207573161786i	-0.705575147016238 + 3.06849308096989i	-1.49374399283943 - 0.985499692089214i	3.02833288715546 + 3.42647262017212i	3.30393227273888 + 1.32277994806591i		0.323764661948327 + 3.12480253374960i	-1.25945506649015 + 1.15200457148222i	1.04011430032005 + 1.14955145784522i	-0.0326360433922820 + 1.39559331803695i	1.04552272512276 + 2.45838107257425i	-0.938398666841762 + 1.35827346502990i		2.88421039414533 + 3.29611317860289i	2.88614310934596 - 3.13127021503362i	3.27259056700797 + 0.706687183275795i	-0.438740711873028 + 2.19323703821054i	3.43052004475412 + 3.12972497880090i	3.59564563416635 - 2.49077037841690i
										3.27929241482279 + 2.22206369765235i	-1.08093067539949 + 3.52132295578336i	-1.49386511911382 - 0.829020104003380i	-2.29289815457581 + 2.57870452694537i	2.60919151440326 + 3.00143083487617i	-1.17670012923589 + 2.74836808166687i		1.37358082535116 + 0.721573594654866i	-2.76423935978542 + 1.92823065692403i	-3.44865257624867 - 1.73292665276812i	-0.562861013270446 + 3.01730344216185i	0.686205574560786 + 1.33114151995873i	-2.30218673105932 + 2.68219370585189i		3.69188157312755 - 0.934260131325155i	1.65581810160609 + 0.741167311574888i	-2.53541638487162 + 0.00957753671082193i	-0.456555670818963 + 0.540640440497395i	3.22511648015192 + 0.106513255065148i	1.91769903783227 + 0.602983590885746i
										0.840703666684854 + 3.17204121265564i	-2.35893096105416 + 2.49623832046780i	-2.81100564156847 + 0.870306512706596i	-3.35733695301745 + 2.96564869778257i	1.61287846940729 + 2.31126416992465i	-2.30960250253235 + 3.46603579101914i		-1.74926597799477 - 3.08107896868614i	0.959232311370090 - 1.16329562769753i	-0.318062202283832 + 0.829833920749533i	2.38123361883110 + 2.30138880335049i	-1.36932042084998 - 3.43177693096239i	0.722932160410448 - 0.106241157356659i		1.61025095467497 + 1.30776284223052i	3.62552063774353 + 3.37790196805572i	1.37097341557418 - 2.49182264295241i	-1.60880048942931 + 2.88429369437988i	0.734166444078084 - 0.398225618572595i	2.49328594892849 + 3.58966873844022i
										-0.876524992573305 + 0.266809318336097i	-3.14832123058525 + 0.994277380202524i	2.46278107938395 - 3.02708818284720i	-2.27815753466782 + 0.476069753145439i	-1.36191011310491 + 0.662294021163406i	-3.31718516617310 + 0.958787140374793i		2.71522342181314 + 3.23449925107521i	-2.78105170463530 - 0.0869647646929859i	1.43860558346696 + 0.717752257818634i	3.63426225671027 - 2.09396017402407i	2.24435786025487 + 3.21486983673022i	-2.53292727281479 + 1.35839722273570i		-1.41319225307507 - 2.60298736804430i	3.35132245020667 - 1.16006787479381i	-0.136793685818063 + 2.26912217213339i	4.16961200642946 - 0.780130744205432i	-0.229576361945923 - 2.59929410633708i	4.04749822504075 - 1.52826143632838i
										-2.69035594196930 + 3.26616913710824i	-2.39648947405753 + 0.865258561941653i	3.21765281633669 + 1.31272226369397i	1.08737759619899 - 3.23084669663908i	-2.28718190686583 + 2.79775815601625i	-2.71198126989941 + 0.829799092445614i		-1.40871694850118 - 0.783094538732988i	2.56701028038732 - 2.71102335032713i	-1.25693401687171 + 1.05155971727613i	0.829521103353579 - 0.561247863858884i	-1.44173302191053 - 0.313497797514611i	2.19923812775896 - 2.65034044816408i		3.65648477360776 - 1.71797892950936i	1.57591420686295 - 0.354767410058690i	0.232226322008741 + 3.37906239002098i	-2.19154829086170 + 2.81058820515905i	2.92617024023827 - 1.05020323845271i	1.30720920534828 - 1.34139487377402i
										0.444956889322614 - 2.91402263249965i	-1.81945463462240 - 3.17780340727766i	0.361046542429886 - 1.10012748122122i	2.01152791966043 + 0.307331368864170i	0.846141590939831 - 2.95396423167217i	-1.56556196897222 - 3.40579468814312i		-3.01662396917017 - 2.00153798846183i	-2.94259472280464 - 3.36640760064855i	-0.733402824994684 + 0.717540298555765i	-1.10066263407365 - 2.36835771765621i	-2.50920128050617 - 1.84106082858057i	-2.03911754206641 - 2.95541256938451i		-1.08433311697378 - 0.521011560506548i	-1.40056206113353 - 0.0243021946032660i	2.00881835537833 + 0.676408638043252i	-2.64684896576725 + 3.33772471472444i	-1.16911082908355 - 1.48506401085606i	-1.37476757033654 + 0.661513593383118i
										-2.72088708225463 - 2.37583178714230i	-2.59264458883122 - 1.38514457836602i	-2.78404552099566 + 3.25120965034030i	0.776682832476334 + 0.818585803428318i	-2.09179964093770 - 2.54720321813448i	-2.33316683680703 - 1.52757056384516i		0.801611413459484 - 1.39567397274756i	1.03128054355665 - 3.30964529318428i	-1.80181275851753 + 1.13929791429285i	-1.05132062463198 - 0.291477503629960i	1.26821665398910 - 1.64650790731993i	1.69423535224726 - 2.82251236609911i		-1.03765430551855 + 1.01400632989617i	-3.71566301898219 - 0.747827123736391i	-1.84649223481695 - 3.01516164329984i	-1.07114698016923 - 1.05842738398055i	-1.21136620719479 + 1.34022146881605i	-3.09872587969186 - 1.22925404892898i
										2.41077274298245 + 3.11242137512501i	1.06142544958249 - 2.84383841915022i	-1.36370299315084 - 1.18994841268053i	-2.68587256248561 + 0.118763746799620i	2.42866127573868 + 2.98890561307333i	0.557214167111963 - 2.35405327903762i		3.55879531948798 + 1.23780775836490i	0.575341480977744 + 2.03051377469018i	0.203258644245510 + 1.56801964000047i	0.0597326204382761 + 4.18795371995785i	2.89325098144452 + 1.33866928365647i	-0.442672302388706 + 3.35754786158426i		0.00946422526416433 + 1.24308452469623i	-0.237201946902393 - 3.01760692425850i	2.66276721460350 + 3.74499795882089i	-2.10418156799677 - 0.879292531447253i	0.489370311759698 + 0.417499581769402i	-0.933955712751390 - 2.91564358104862i
										-0.734205373034599 - 0.919950685105655i	1.83922119135420 - 0.880380087307300i	1.34460276667727 - 2.49427096060453i	1.29485476921410 - 3.41618097895171i	-0.0607033711441818 - 1.11090532149765i	1.37580261150096 - 1.21827129804533i		-1.76107958333540 + 2.96326476613695i	3.79112113837110 + 3.87140622270463i	0.966231957065273 - 3.42552226479966i	-0.0299094660192182 - 3.76697439363682i	-0.420982310957037 + 1.85663749879093i	3.03875046699587 + 3.10394608274923i		-0.458327253798619 - 1.33847526823564i	-1.46375143132581 - 1.37926491189960i	-2.30470902900633 + 1.70159909491084i	2.99841675209921 - 2.75957944664632i	-1.73017947841187 - 1.43946444346590i	-1.79366429351662 - 0.929687351020500i
										1.97429568256695 + 3.03338112488256i	3.29391843706381 + 3.31374943443873i	-3.63200360334846 + 1.00881251844442i	-0.117144407823868 + 0.746811978486759i	1.98681171338228 + 3.18409247353229i	3.43033065928208 + 3.51966331511894i		3.10560275806538 - 0.856821721076957i	-2.68195654887157 + 2.98635835090576i	-3.04352632980412 - 3.01451505272587i	-0.962909808397923 - 1.92680011887297i	3.30545036216361 - 1.04533390331763i	-2.82476226205861 + 2.96163240807272i		2.56234311409087 - 3.60581198695522i	-0.538695396224487 + 3.25221506347555i	-2.25707445749168 - 3.07216471970300i	-1.19209853656869 - 4.15219017591348i	2.72682897447260 - 2.78715032753789i	-1.01896492328910 + 2.66864267585248i
										3.12718798748968 - 3.48801742762971i	1.13043168740957 - 3.04835313804194i	1.24072597414960 - 3.06062703615451i	3.44612796930195 + 0.396620276673221i	3.41456575747661 - 2.71718076241348i	0.697995021203661 - 2.91296329466198i		-1.21013677831614 - 2.60644496593524i	1.68579123577678 - 1.95211747652337i	1.69467908093665 + 0.256577019969868i	-1.13447509048663 + 2.55605006376664i	-1.44424394384072 - 2.17569095434307i	0.879256151980079 - 1.54221671299246i		-0.884321957407976 - 3.89016476331333i	1.47597449574916 + 1.36329447369552i	3.29885207032595 - 1.51208801762725i	1.59081284914044 - 2.78094511023786i	-1.81871339239198 - 3.15705126555199i	0.819068168400441 + 1.17497273119865i
										-2.69972354641263 + 2.93871383572620i	-2.20778428018150 - 2.11766304445938i	-0.890040373063122 + 0.935348618282919i	-2.52340898460893 - 3.30906155324702i	-2.96883018582495 + 3.04836302838948i	-2.01377854814066 - 3.00093698217077i		1.10634022343728 - 1.90186160949712i	3.40514948137779 + 1.97234993818799i	-3.18183040914718 + 0.452526348489052i	-0.372551223952706 + 0.778659210428594i	1.35371948304286 - 2.53894688421127i	1.97535924294167 + 1.88728963886094i		-0.880535918163863 - 0.625922895646351i	-1.33383763900732 - 0.799490799018962i	4.28857822763790 + 2.98420764311296i	-1.19757061575382 + 2.43098781034539i	-1.37107091322515 - 1.36666855127852i	-1.30905880907723 - 1.66153154795111i
										-2.78377814559667 + 2.31277535950683i	-2.91479214110893 + 0.854707872726582i	-1.21854707875567 + 2.51440396696330i	-0.169681859657701 - 1.16231559295444i	-2.69127190931937 + 2.52888502927585i	-3.26047802296578 + 0.515068643541599i		0.761204998711812 + 2.07934394446425i	-4.00293805656227 - 3.86917880849860i	2.78616210800918 - 3.00564867574474i	-1.96902412139541 + 3.37467923361099i	1.18941264007917 + 2.14774552499653i	-2.56480646508280 - 3.35916453390340i		-1.04346641128469 - 3.97103113235292i	-3.17398760455806 - 0.208232955915445i	-1.53608887984065 + 1.78021283214077i	2.24454495924414 + 4.68037449401836i	-0.462709160360106 - 3.75697610835988i	-3.13671472713778 + 0.190957308463845i
										2.24276189804656 - 0.663159207864909i	-0.441848457551376 - 2.99697839962836i	-0.723539208626405 - 2.70459209567670i	1.13918738911684 - 3.28664937355362i	2.36736320239870 - 1.22507227384818i	-0.801615653437496 - 2.73189994785516i		1.59113009009547 - 2.12880967614753i	-2.00409609495984 - 3.22747381440097i	-1.34745758218419 + 2.93208824309319i	3.64676698414715 + 0.768678042873209i	0.946965736691546 - 2.56508774221213i	-2.27638685036911 - 2.86673586021232i		-2.10940300192330 - 2.93380081154207i	-2.93816630086461 - 2.88004575215398i	1.80556438381246 + 0.222440247852804i	-2.98849395003397 + 1.32647940167413i	-1.71097729228864 - 2.53948679392250i	-2.38651920399636 - 3.88201191343028i
										-2.21529883899471 - 1.19461685394370i	0.731006999593920 + 0.306467967549594i	0.869209513259498 + 1.24150306365416i	-0.753937534149460 + 2.87368322229941i	-2.31741528453338 - 0.878795162270463i	1.30736392230572 + 0.335029181416124i		-2.24936687231543 + 0.349436908123863i	0.480938902616658 - 3.27803298428673i	0.854913608163632 + 2.97053219710399i	-0.203347176070804 + 1.26752857157186i	-2.48389735759032 + 0.977113326681615i	1.78717341737340 - 3.63649829074491i		-2.40984578635938 + 2.51273208989291i	-1.83843212805054 + 1.91307153060118i	-0.692854764041400 - 1.95749097201594i	-1.27796196414065 - 0.260373991065003i	-3.06640390597846 + 2.31495662497619i	-2.94431111613706 + 2.66989618348050i
										-1.15023348805952 + 1.88567756468233i	1.59809359557455 + 1.39375156982204i	1.10401545742996 - 0.757072790875167i	1.40301713877952 - 3.51308289700148i	-1.44992523392923 + 1.38595017209569i	1.55009119949510 + 1.22840354907049i		0.655268107656356 - 2.62874222587003i	-3.19055482913653 + 0.487781459422249i	1.78469995555786 + 1.15239862988246i	-1.59312105834182 + 3.04181846368184i	1.28495123849903 - 2.19587239737564i	-2.99067869979179 + 0.137467533516223i		-4.53787868695948 + 3.54364817050700i	2.41990902964102 + 3.81669647349701i	0.260015983547503 - 1.14054024716278i	5.45071838807378 - 0.701023773848145i	-3.57069795166599 + 3.07709763236076i	2.38445639044489 + 3.09765493455901i
										1.69762830572533 - 1.48810569635760i	0.811512955458537 - 1.10957592532743i	0.744460956496428 + 1.14552647248012i	4.01505653335345 + 0.659933470999550i	1.61130123350581 - 1.45771561188579i	1.10189633599140 - 1.18972289466874i		-2.19145836702076 + 1.42924106946689i	3.32022501236165 + 2.59078234276024i	-1.61971600191646 - 3.49656351369986i	1.02196720402819 - 0.939138715142881i	-2.31890252390503 + 2.34571047805948i	3.06220506981102 + 3.48460125575689i		-2.66454785538489 - 3.11192228088179i	1.14112402454696 - 3.38617780635483i	1.88529043982920 + 2.96214344006095i	-2.90964886600615 - 1.72345979073046i	-2.99651395716654 - 4.00698942561805i	0.945390324206922 - 2.73602958207107i
										-3.21120306266928 - 3.02348873186043i	-0.978801077321990 - 2.76171246406398i	3.37586282303827 - 0.367115780102295i	-0.995903283904436 - 1.19165946021717i	-3.38198876814335 - 2.58540963973864i	-0.903456077015333 - 2.73695256845239i		-3.88087773340375 + 0.185903301275115i	-1.33970061004224 + 2.72594868822744i	2.37003189978314 + 2.48880061103735i	-2.62959815960807 + 0.195046149724400i	-2.68220708613331 - 1.32940191116846i	-1.64228991488494 + 2.11120852538624i		-0.301036726645640 - 1.07106652328167i	-1.78311057943528 + 3.39299481539808i	-0.341572449973647 - 1.61480540044807i	0.0675388867900295 - 3.33608857855911i	1.03818028278719 - 0.280093469532251i	-2.63866162887010 + 3.60698735328321i
										-0.200465017385370 + 1.27947221487640i	-2.75359833390809 - 3.03986005457242i	-2.87163905614425 + 2.82848482035038i	-2.75653756907938 - 1.36020723276104i	-0.131670392132985 + 1.06204852067415i	-2.72536490734909 - 2.90745161913175i		2.31399721981599 + 0.961341206688608i	-2.95450131175817 - 1.71146047035541i	-0.851174151150870 + 0.111880120221882i	2.87228734958783 - 2.02572242781427i	3.14061992898440 + 0.775292281064817i	-3.08588606056316 - 2.98164846883082i		-0.240049720660673 + 2.14517970586952i	0.820755275219751 + 0.327150418381960i	-1.82600916051605 - 0.491453209596726i	2.01153149537751 - 1.94410086196090i	-1.59124384738090 + 3.32503381372467i	1.03416233326226 - 1.09310559714501i
										2.00001629459183 + 3.53976356082810i	1.15953594008153 + 3.08308251131103i	-2.95703080128573 + 3.01314424356830i	-0.937864636618767 + 0.535632218060261i	2.03969167940594 + 3.47126162340117i	0.634014056704351 + 2.98914243539797i		-2.25346535202484 - 2.32525293528729i	-3.17855340599961 - 2.58778005933632i	-3.44269168193505 - 2.67553189127786i	-2.80132286965540 - 3.32459360311957i	-3.07280401948253 - 1.32510546727412i	-2.63110755483187 - 2.28039345877278i		-1.11415122493075 - 0.177346824873095i	4.12829527120986 - 1.06323174753502i	0.472497314239551 - 1.75239315535390i	-1.92943736243093 + 1.12404394315831i	0.827169708277279 - 1.52086537818654i	3.67128882206286 - 1.08322829608652i
										-0.623993246194185 + 2.42306368573555i	3.01692951236336 - 1.52501845104286i	0.824009436304824 + 2.67647212186730i	-0.558297342355070 - 3.03492412533530i	-0.987563570408003 + 2.47237683940751i	3.35127237025119 - 1.46841659251150i		-3.46206548235434 + 1.10018545388428i	-2.70908593959578 - 2.96415245731169i	0.447280849914254 - 1.30318902323035i	1.34743621491566 - 3.04126691410944i	-2.91204696909605 + 1.39365809620520i	-3.39051906346104 - 2.83540302249009i		-1.68076074420864 + 0.400211727634127i	1.03257445503270 + 4.76131655713652i	-2.38231690192572 + 3.03084168431636i	1.94619938360695 + 3.81506030817177i	-2.16552433383355 + 0.618983059938162i	0.823095444507420 + 3.42438448004255i
										-1.96736707308035 - 0.650948383383430i	-0.829123445583210 - 0.768925907625737i	0.924456135065255 + 0.915098827200105i	-1.11028778263030 + 2.84129737574720i	-1.98921185606168 - 1.19727705530577i	-0.646137447256261 - 0.955373424454147i		2.67312438057380 + 3.30976764574404i	-3.45695175540494 - 2.24901898771735i	2.17582058246530 + 1.72173570033864i	-0.119358536356740 + 2.15150486954717i	2.77019930361797 + 3.18483556202971i	-2.02774714364788 - 1.06364193029550i		-0.500337323634732 - 2.05814742344962i	2.64321465895107 - 3.38380632743832i	-3.82250851631181 - 1.67841377918116i	-1.04553914702266 + 1.53398015618148i	0.984331442810091 - 3.26181930308860i	2.67764986239897 - 3.19895891368393i
										-2.61646602195747 - 1.11186381588916i	1.39993345379224 + 0.997916142740623i	2.76264797618404 + 3.24390797084170i	1.20202437752975 + 0.273143007300663i	-2.53838621251569 - 1.27052175621414i	1.29783479985716 + 0.456079717497275i		0.470599676231527 + 2.07528036185564i	1.29952482146600 + 2.81990198980266i	-0.0339329660752109 + 2.95912829463877i	3.66002634186170 + 4.10636551489811i	1.19488850481594 + 2.27111752052048i	0.962712591827738 + 3.15350912931119i		-1.15125159715427 - 0.172942589474832i	5.71009954473160 + 1.26864327903372i	2.46144840789907 - 1.11842891529626i	-2.01326428553480 - 3.91296155278049i	-2.58042553900137 + 0.913842232507971i	3.68537634149812 + 1.37143262705877i
										0.984239554461403 + 1.44693906755237i	0.860268226414401 + 2.84361275411458i	3.00962175000469 + 3.35882416231128i	1.60674325295447 + 0.868139658169198i	0.481105322711802 + 1.55500817474912i	1.23520832169420 + 2.97727022866520i		0.163822851246000 - 1.02989328093373i	3.33269059884972 + 1.76186328680612i	3.87836666569439 - 0.192098538336318i	-2.80795805389646 + 2.23147986539040i	0.683975296828896 - 1.50459405712894i	3.26991751422205 + 1.60615580383199i		-0.932715503025669 - 3.31784726668062i	2.40591107750806 + 3.37071863210883i	-3.59918942232795 - 0.909763567911330i	-1.61548753920456 - 2.98025209366536i	-1.85477181363920 - 3.12084049399829i	2.12407971473199 + 3.38915613194308i
										2.58634530273218 - 3.21794505687299i	3.96462948702393 + 1.53348493420299i	-1.05059019457056 + 0.909250830898873i	-0.766687248468168 - 3.57710945650664i	3.25954761264372 - 3.51085558766184i	3.25349337900355 + 1.17183249618731i		3.51654111664356 - 3.68578613730974i	2.46609240731456 - 1.66705345614382i	-1.00524848638560 - 1.87755575460072i	0.756346568375099 - 1.72205943352019i	3.52244275862604 - 2.07129441449231i	2.41465385917760 - 1.54402140636955i		-0.799621592576599 - 3.14386530084260i	2.39501080619096 - 3.31897117464478i	-3.92146935455739 - 0.878423541352550i	-4.05394133696859 - 2.05703615297976i	-0.616912835514623 - 3.17915749135808i	1.29697132254304 - 3.28165997702050i
										-1.26271462030296 + 0.263455568536751i	1.69752641811132 - 2.06923974645414i	-1.49079687639995 + 1.17353265766131i	-2.61056228743126 - 0.480802249758391i	-1.81548335257649 + 1.13555246575193i	2.46206461633713 - 1.20010753518289i		0.502998606895259 - 1.29071219813477i	1.65486145363091 + 0.750836500676677i	0.445947565338363 - 2.32067879426453i	3.21130110867275 + 0.334221631429150i	1.20314924369084 - 0.806339527451217i	0.867291062707920 + 1.18647764826991i		-0.183634676859434 + 3.40988089950539i	3.66872969000152 + 3.20964407631731i	0.646844769191053 + 4.46649576537880i	-3.02119391520055 - 0.894126756000228i	0.840006259938685 + 3.01705392031492i	2.97413470510611 + 2.81570366719610i
										-1.08275938736445 + 1.07170580368940i	-1.83488896903627 - 0.858634240055693i	-2.87541666453192 + 2.58234702395011i	1.41992409646672 + 2.45933187541383i	-0.589259921304399 + 0.799087759505004i	-2.42946297817625 - 1.17204549865034i		-0.629448230128370 + 1.34228401004561i	-3.70213195180680 + 3.78897466851666i	0.961589016939629 + 1.72760566658074i	-3.50998083329554 - 3.43258505228403i	-1.10673362439003 + 1.10592933051428i	-3.51206180148792 + 2.59154047805520i		-1.55652032278513 + 0.281942920420555i	-0.859568035417205 - 0.885321808176027i	1.02360700629272 + 3.51265434905248i	0.167997309869092 + 2.72137893370883i	-3.38960201006959 + 0.112354299894142i	-1.15538509572602 - 0.676614000016602i
										0.180271299128141 + 2.79983178543806i	2.53326386447642 + 1.14548853882222i	2.20560311963797 + 3.27363007209175i	-0.947257931374159 + 1.01253651449747i	-0.0552398326277689 + 2.46410872769781i	2.56737957702124 + 1.59349537759656i		-1.68966417460069 + 2.26264762770009i	0.988047892699904 + 2.49263904527400i	0.647511979395332 - 3.39373722061374i	-3.06713606292822 - 3.47612574259117i	-0.891458333005174 + 1.31556142891560i	1.63364579560965 + 2.81170828703677i		1.85341647036937 + 3.74540170682649i	-2.89624997990800 - 3.47115416302874i	0.799328787638576 + 0.558147568339554i	4.28827323196470 + 0.542614572810927i	1.27551178020556 + 3.20400004191498i	-2.52812518285580 - 3.35350275079936i
										-2.28276981245631 - 0.672111372097681i	-2.89873662286962 - 1.18018091967791i	2.93422699084098 - 3.12405257701647i	-2.66289744512825 + 2.41193951070710i	-2.42401113664047 - 1.24820744403561i	-2.37680476263396 - 0.949717063690876i		-1.58805082115896 + 2.93884656770353i	2.32818455980303 + 4.05473535081310i	-3.39680159637350 + 1.31697050384632i	0.513854466011022 - 2.47991012135909i	-1.67983945962926 + 2.52943974832297i	3.13733519907750 + 4.05144980345518i		2.50124280161231 + 3.57479359396017i	4.65915623292141 + 2.27999151341759i	5.44976203022763 - 4.03006766246554i	2.09967899706701 - 0.0817288887384470i	1.19242727311786 + 2.55684465120206i	2.25223522722337 + 0.786904460681053i
										2.22220986705363 + 2.78175421204615i	0.703328799749113 - 2.77271313318206i	-3.15910770759185 + 0.748031439836543i	-0.608054266848407 + 3.61796519130356i	2.36609274354080 + 2.95027461766013i	1.01857059729472 - 3.06974986762416i		1.00643872962392 + 4.41266597246116i	0.957559943356906 + 2.42254793459934i	0.778307282432037 - 1.77505637293704i	-2.66736673252117 + 0.403793570280389i	1.38998350396764 + 3.24140872618536i	1.33096792744229 + 2.18936159921391i		-3.92197521963220 + 2.52984983309660i	-0.805928773913371 + 2.57751750600805i	-0.270654329403319 - 0.296502787381192i	1.21096421720098 + 1.11488252970589i	-2.98466879271966 + 0.753216116190977i	0.563374965865899 + 2.54946190098201i
										-2.28302292104884 + 2.19278631898971i	-2.35315732942033 + 2.83176265117317i	-1.31898725284026 + 3.22182061886545i	3.42025759944569 + 2.55008952573433i	-2.19531515648161 + 2.43404851509537i	-2.66195801904458 + 3.05490908481813i		-2.18372934698146 + 2.56202103810301i	1.49300158265840 + 0.610397200684096i	-2.75467403810013 + 2.23102149903395i	2.82637809159633 + 3.42405745486769i	-2.30439490105466 + 2.05056800845819i	0.281237894684636 + 0.982834201578341i		2.47083882635277 + 3.15022878643346i	-0.941906837054844 - 2.43922149785889i	-1.15918470436661 - 0.568726544126166i	-4.30192163690485 + 4.06917756920127i	2.43403986261433 + 3.52301038416678i	-0.932503156023732 - 3.46554777280796i
										-1.85937139837550 - 1.76669725226467i	1.96485981168600 + 3.17766262404428i	-1.02789344239152 - 1.35172019044555i	-0.458286980261466 - 1.00744580164121i	-1.46455718517635 - 0.698540006408703i	2.30298130312741 + 2.18622646387660i		3.41609625661474 - 1.09245871609820i	3.25166818803996 + 2.31065169721844i	-2.71093134722985 - 0.0701085758448889i	-0.544924847997549 + 2.64803951394072i	3.19903729579084 - 0.693785019875990i	4.12774640407542 + 3.00339053204781i		3.18011449756701 - 2.20352048214927i	2.95879155917084 - 0.397196121934531i	-2.71288352274686 + 1.09199297536576i	0.560571992538314 + 3.11447650126981i	3.50139370798313 - 3.20770017057463i	3.10788964155303 + 0.821528392036870i
										-0.269326830112605 + 2.93600190162831i	-1.64337047126268 - 1.18607568991207i	1.23999975516883 + 3.18404206571591i	1.58669083209789 - 1.12189720533184i	-0.746172277302813 + 2.70362471124286i	-2.11462196140292 - 0.813978921506811i		-1.23751406495988 - 0.563831530786273i	-2.73284125931985 - 0.897422815916550i	3.17878520185057 + 0.641434064464519i	-2.78618557671057 - 2.83770182297074i	-0.413061948726995 + 0.859793593945644i	-2.88402627998229 - 1.07945808953166i		-1.25043020467449 + 2.30128909760651i	-1.91043994518828 - 1.28350089601644i	-2.07468501118309 + 1.27606612813568i	2.26078973905495 + 2.42669440800082i	-1.14113224238385 + 2.52929148580495i	-2.83370236385630 - 1.91771670609258i
										-2.26014197444523 + 3.01737794151026i	1.03014374595648 + 3.43760482263263i	3.16183433573021 - 1.63725085948980i	-0.505529575575129 - 1.55022630385675i	-1.58229865920951 + 2.96231446310597i	1.17337699898905 + 3.15960815004490i		1.51482437157980 - 2.05522205780781i	-3.18154182789026 + 1.67300476423343i	-2.61213807454689 - 0.719979661697539i	-3.03915071128559 - 2.45055509993594i	1.14328070924124 - 2.42222468199782i	-2.01136606883359 + 0.995604649382830i		1.76790108864197 - 2.06691859234438i	3.11978986709895 + 0.939326560027038i	-0.127257523782619 + 3.72477137452259i	-0.907695102723824 + 3.60189094124540i	1.55526741443218 - 1.94992347609870i	3.50115075761531 + 0.877244196306055i
										-2.60970851866375 + 1.09677511148713i	-0.865936743551547 + 0.693048482583043i	-3.27202571840501 - 0.537658897409062i	-0.677900569003428 - 3.19194745030720i	-2.91229740953819 + 0.722840857976702i	-0.868686141759739 + 0.895581685668932i		2.63302034716609 + 2.29370427807557i	0.933916813342875 + 3.28469116127179i	-3.87741572571303 + 1.15305244911158i	-3.61194253979615 - 2.45219119219344i	2.50867892298077 + 2.81683537252054i	0.749069158410871 + 2.46453922377710i		1.19915218078005 - 2.05695206397907i	-1.38802695440834 + 0.660627815317006i	-0.127590611226752 + 1.72415574146775i	0.768439147209964 + 1.35641986715080i	1.18540620428596 - 2.52907809807354i	-0.946240899563170 + 0.801442969890778i
										-2.97801135384687 - 2.75686781049596i	-2.79797427889875 + 3.01942302549850i	0.664117906405404 + 2.97215025859338i	-2.55937189232047 + 1.95195584533334i	-3.62380615575154 - 2.74874731190031i	-2.92211599835704 + 2.80515825396759i		3.22856652319910 - 1.24846643763317i	1.83126104443375 + 1.30552947356970i	2.83981667343748 + 3.63547006914894i	-2.28875434227272 - 1.68141587570101i	3.76477940465927 - 2.18080288461305i	1.43918193251235 + 1.62696938006775i		3.26207251663570 + 2.34097440889072i	-1.76069386742263 - 0.567267262908568i	3.34133677871129 - 0.374149865265926i	3.15819534384772 + 3.00920252210387i	1.41050006230249 + 1.60497806895238i	-2.78463286492079 - 1.02141542760885i
										-2.72428279108993 + 0.713345063218659i	-2.91955385028580 + 0.696074560439942i	-1.28313043022330 - 0.904994061771194i	1.62460626737103 + 2.72507069298942i	-2.51222937916756 + 0.939107309219041i	-2.95650415080731 + 0.964982606675290i		1.24227063194682 - 3.81378735962354i	-2.09271395511883 - 3.53307934351006i	0.796975091060034 + 1.98703279648546i	1.37494808199234 + 3.21745063365983i	0.818045271983372 - 3.01284357013668i	-1.28151034284554 - 3.01108803928341i		1.14878113574928 - 0.970491346876610i	-4.27950100900484 - 1.20471306206266i	-0.572635396172002 - 0.428895033433349i	-2.24688171685896 - 2.05321108315234i	1.25450787065102 - 1.69028782828875i	-2.78055121037943 - 1.54453114938852i
										-2.99023262128585 + 2.34332713841845i	-2.51069985092916 - 1.11742680929869i	-1.38671453674918 - 1.32295283258564i	0.727190119507727 + 0.244670463771061i	-3.26470668573885 + 1.33392162236473i	-2.27677728493247 - 0.683062075368853i		-0.297563942402822 - 2.07962895346092i	-0.532424239403034 - 0.810460202871633i	0.917846598750476 - 0.862083441823064i	3.40561860072785 + 1.45845703573151i	-0.855167065307190 - 3.24397567593495i	-0.988319157643852 - 0.793086247005435i		1.95838616943371 + 3.28487056973285i	-1.28008110991497 - 3.22312153024588i	1.22492229089138 - 1.65208288830734i	-3.24165888508157 + 1.14143167829880i	2.10317275478009 + 2.22833931993487i	-3.26722645697745 - 2.92736970689062i
										1.04963958052423 - 3.90052027401867i	1.01750456039320 + 2.68918252374234i	2.93761494650003 - 2.98210522870397i	-2.32393365860668 + 0.460815369088339i	0.785942725652420 - 3.50377007687297i	0.799129606792420 + 2.60008314929878i		2.02925249823558 + 1.73430676745522i	2.07743343738057 + 2.75735537650454i	3.06519321056421 - 3.73510260665839i	3.51984900158011 - 1.47582081800654i	2.77566846876506 + 1.69334915931116i	2.54596625289511 + 2.95577143633705i		1.05268454239726 - 4.10064747678510i	0.520502208167776 + 1.19140027501124i	2.28798849773614 + 2.77830188725456i	0.734825364834350 + 3.88814200607124i	1.89899956505922 - 3.25208640235270i	1.17333531860076 + 0.644068276769653i
										-0.575978622115574 - 3.11367257649077i	-2.81161799964109 - 3.14151232452823i	2.85292562845500 + 2.83529706642515i	1.40799580874450 - 1.31453654204344i	-0.773068531413984 - 2.97859890422174i	-2.73210280410000 - 3.29024136662064i		3.28504257927024 + 3.38201459249437i	-0.608214118636506 + 0.900884073563139i	0.156688243540528 - 1.77915560079335i	1.30913906981179 + 1.47912813657436i	3.65783673016091 + 1.53030037606560i	-0.906676168727611 + 1.04994318233734i		-3.22668903347671 - 2.20969409060891i	-1.73359906258366 - 1.08037986047457i	4.13365782793545 - 2.17484040279578i	0.627334551361937 + 2.46431580746824i	-2.65231879028150 - 2.81149348580414i	-2.48369901078575 - 0.786405366340030i
										-1.40322209432327 - 3.09038429810700i	1.51830949660453 + 2.69169636712375i	0.747965787343258 + 2.64778353272390i	-0.833927710556076 - 1.00921251454848i	-1.43773655597935 - 3.63455799750613i	0.698540151973145 + 3.00006372980337i		0.526085641226279 - 2.90892488610210i	2.00369795094866 - 0.883775781964277i	-1.43864571029112 + 1.33201449403978i	-2.81529656469543 + 3.79210243441827i	0.929620992657213 - 3.67730011007416i	2.44449320262348 - 1.13612700597163i		1.44388454511643 - 2.92126383114907i	0.597845037709959 - 3.54510131800211i	1.54638487486432 - 3.95300494815195i	-1.52298018228975 - 2.53004151781446i	0.257803430980080 - 3.79189451362170i	0.396659838754274 - 4.12614749550539i
										-1.06502555726694 - 1.07822048810177i	-0.860332673724123 + 1.03582958623278i	-1.30482376898544 + 0.934588203331041i	3.63067013785662 + 2.69355244367379i	-1.31648522943636 - 0.615832662106661i	-0.406679269004675 + 0.707498634800869i		-0.386947840860813 - 3.03128713412074i	0.116424263498249 - 1.52351870698697i	-1.27810899323051 + 1.71931666860166i	1.56616958346799 + 2.93616792742865i	-0.179464519863698 - 2.50736203910538i	0.987772054439161 - 1.57575883559136i		0.705465337283424 - 0.771911505915627i	-2.43212865914143 - 3.64774856854194i	-1.05656096461702 - 2.72009490020869i	-1.82761703537530 - 1.76076233223493i	2.84610872121872 - 0.546724915280899i	-2.78363726713348 - 3.24172381081003i
										3.17113560390807 - 2.93930557783682i	-2.50271582958668 - 3.15225139592489i	3.04359028923169 - 1.41917207441382i	-1.46938010269856 + 3.04173537891923i	2.76163522456369 - 3.23397307107805i	-3.05888320884752 - 3.00279123905490i		-3.11007573703434 - 3.93556680128911i	3.54790517621441 + 0.228179620565923i	-1.23692455860784 + 2.84258419199073i	3.31956323492794 + 2.80665623992485i	-2.88088981742915 - 3.18954044699213i	2.84502091949469 + 0.299933353261460i		2.70102600187667 + 1.82740530965482i	-1.36207638162148 + 1.24741959908692i	2.64059884885904 + 1.87464267495102i	1.14748150669376 + 3.48478240813829i	1.15790851359830 + 3.52583419321857i	-0.638906621913966 + 0.291898599750825i
										-0.781787734267328 - 2.45758241554029i	-1.14076238662718 - 3.02300725432567i	0.376614778861179 + 1.07774754382008i	1.29271707829109 + 2.58363457787811i	-0.725002937810710 - 2.11835466420606i	-0.845140016123177 - 2.72818267909652i		-0.669044193078922 - 3.18796423754129i	1.05451452319645 + 3.32874156983376i	1.21969003183415 + 3.42269051964951i	1.01817667069238 + 3.01394245906806i	-0.885543320329007 - 4.02705764770900i	1.35593007287122 + 3.38412624672698i		4.25032975006680 - 2.37925020709542i	1.72797617031815 - 2.08345048483343i	2.62337621889359 + 3.89595198454734i	-0.188014558230600 - 0.431740842345726i	4.21100027391191 - 3.11492170271282i	0.719366158869348 - 2.59517387413444i
										0.957603386613252 + 0.188086688564707i	-3.20925479415806 - 3.35290206032436i	-1.02743378117148 + 2.90640289848506i	-3.05874345369685 - 1.01465662937232i	0.971580035156470 + 0.321127569773288i	-3.07156825354421 - 3.65719681204257i		0.470854818905350 - 1.38813953751593i	0.0952906633143099 - 0.681429428913540i	-0.244372778501825 + 2.56153037002662i	1.59175894228732 + 1.26116357695110i	0.385132132445952 - 1.05509095287717i	0.684238151825439 - 0.628703743547254i		1.17609104666351 + 3.05694552498426i	-0.282462321070229 - 1.96711263611162i	1.61196590751256 - 4.70627064013286i	4.62705991113831 - 0.806350466549686i	1.17358993771000 + 3.39851395912054i	0.734315799563404 - 1.21001994237260i
										1.29691822497406 - 2.25021330248387i	1.53139515221654 + 3.00006299738382i	0.827185880303199 - 2.89346887566169i	-0.0668283563071816 + 0.546375417866470i	0.939561964311531 - 2.33702937416879i	1.10663672692101 + 3.48337238125117i		-2.01051626242208 - 0.863909992152553i	3.34523070955729 - 1.01234507842761i	2.83434136658435 - 1.04539234550360i	3.75580509966075 + 3.44744722061026i	-2.15653931196355 - 1.25048826160583i	3.61343288578169 - 1.64192297537092i		1.48323534607811 - 1.75915343054897i	-2.74616812620156 - 0.157236741096853i	-0.541320281367987 - 3.42175037038747i	2.37213027240035 - 0.0625081939853171i	1.02234478808655 - 1.26971083890346i	-2.67112582595504 - 1.00223857445664i
										-1.43003843308979 + 2.09522298696756i	2.24863688660212 - 1.83051510959497i	0.924051455149457 - 2.94436246859349i	-1.10300582691073 - 3.09075449694574i	-1.85836057654093 + 2.42621812972022i	2.17113966204945 - 1.55361922233026i		-0.0833288718677566 - 1.95587503396808i	2.40061674705407 + 3.65174719802972i	-0.867444212043777 - 0.231478484441379i	-3.03486826401276 - 0.319052841598965i	0.593547736061667 - 1.51693590132562i	2.13917060415881 + 3.13647112069778i		-0.352561789824191 + 1.63237830411112i	3.43736095828528 - 0.0891854556502930i	-3.03595068263025 - 3.53704526348290i	3.19295049672821 + 2.66472595191904i	2.43937407728658 + 0.587597326566601i	3.03768594885166 + 0.669960210034056i
										-1.25896101198162 - 2.79395886488246i	-3.00622806889657 - 3.02959975443413i	-1.07094280123143 - 3.15848464180361i	-2.19491110027720 + 0.964381854324479i	-1.68289445638840 - 2.86283020033605i	-2.49198804337596 - 2.84448617217373i		-2.21967774060000 - 0.558743130060518i	-3.72429910390654 - 1.48103372759637i	0.360841869636914 - 2.22912609365817i	-2.16228937956888 + 0.953761470514488i	-1.76142756232602 + 0.303748464542762i	-3.07423916459604 - 2.14458094722645i		-0.783060872837950 - 0.791398974756834i	0.644391442238742 - 2.57285052168433i	0.998594094734358 - 2.49364094652167i	2.59006667692500 + 3.61399456499960i	-2.33292257164804 - 0.502096322483062i	0.461129627462461 - 2.19031064726559i
										-0.812351207268622 - 0.416997659527365i	1.02032614409217 + 0.469354682580283i	-1.60613251406052 - 0.949120709028365i	1.34198213798932 - 3.60919076881437i	-0.887945552536618 - 0.977657662641145i	1.12784737606271 + 0.769202402819995i		-2.22715753792703 - 2.06648600513152i	-1.70540072485636 + 4.51349265004886i	2.64661802951083 + 1.40634048946665i	1.31386976297302 + 2.31015103862055i	-1.16317932568464 - 2.03951647757090i	-1.31981777783437 + 2.72770885467490i		-4.64287102221521 + 1.97962877781221i	2.14405524691870 - 4.50640912470383i	0.247672246823369 - 0.623038011143049i	0.265841754083747 - 1.19066587477800i	-2.21552295576431 + 0.220454978661152i	1.30033243255962 - 3.69052400943567i
										3.34734645729283 + 0.921813198174844i	-3.38630872036300 - 3.13146786567622i	2.73736085374349 + 3.16617690629206i	-2.55995064920401 + 0.885030894297020i	3.33063471148686 + 1.49357737232049i	-2.75597774252478 - 3.62609739816696i		-2.78339980994143 - 0.117412600836005i	-0.253703144327062 + 0.691407104336865i	3.06033150011294 - 2.92877271692360i	1.44222520449810 + 1.33736166160160i	-3.58094087399500 - 0.589713073240761i	-0.349773145135250 + 1.18989803294592i		-2.36996159793094 + 0.930983478133189i	-1.82827981750786 - 0.946424635045456i	-2.14359979690157 - 1.15400822033937i	4.31630483322125 + 0.190929605870217i	-2.64236593668975 + 2.49585242215619i	-0.936853813865328 - 0.959704222573397i
										-2.14467242160732 - 1.00766826425824i	-0.359738123125724 + 2.82140095508661i	0.835397095639566 + 0.806423201150321i	1.24598126395402 + 0.590111279113247i	-2.47879957191700 - 1.34769036535485i	-0.652099845071606 + 2.81135726941841i		2.70542055297956 + 3.16891877716125i	0.110789141583481 + 3.20372008894986i	1.27304326689755 - 3.23771951006992i	-1.30360636674850 - 2.57424938211388i	3.11061662501681 + 3.15367874209477i	0.816879172777170 + 2.77082474548157i		0.477003818383972 - 1.58201365180855i	-2.56417541022684 - 3.87272221007140i	0.296368340527056 - 1.08053075798535i	3.67695686918265 + 2.57478998670181i	0.213749154378794 - 2.53941994285653i	-2.35663552345303 - 2.71683676987972i
										-3.41591705120925 - 3.06899043846508i	0.455519056116299 - 2.62268681605699i	1.12799373588597 + 3.30874112266867i	1.18488318237681 - 3.17257105943492i	-3.23542412155492 - 2.77445338314192i	0.344584666914761 - 2.63538039259610i		-1.03437083033539 + 1.04559734303021i	3.14397762073761 - 3.28862647761831i	-0.549504349803065 - 2.63087303381104i	-1.72764378103901 - 1.35155783758057i	-1.65333644354653 + 0.797671139060751i	3.41753979026818 - 2.89727195083673i		-1.45043197936375 + 0.224210934605568i	0.710397310803090 - 2.51050806748188i	-2.16403885494069 - 1.64273143940875i	-2.58226503795768 - 1.62083738960585i	-0.440195829431932 + 1.11159887149533i	0.117247648536914 - 3.15380532548795i
										-2.32637378361535 + 3.27898839756006i	-2.35303843499490 - 3.06592781348317i	1.10784034940632 - 3.06037894177283i	-3.07609920900951 - 2.01775509380665i	-2.60544657134298 + 3.12162775327808i	-2.25338670529731 - 3.19374436096690i		0.171010630125851 - 1.93419233719575i	2.20156555224067 - 2.57347219622519i	1.73754726230369 + 1.86226003871425i	3.26057627303098 + 2.62831770789360i	0.869495697908119 - 1.63042320937214i	2.89558942158436 - 2.58862975414491i		2.81836465078349 - 2.27993561087222i	0.333226887298092 + 0.513828865869575i	-2.16181640043335 - 2.43154839583722i	-2.99875045228433 + 2.59083610206385i	3.27277247196948 - 2.46242361404269i	1.65258663460590 + 0.776804892619927i
										-4.54498883732970 - 2.79117833123450i	1.28092504049381 - 2.86657721373460i	-0.997985520132329 - 2.79388605250909i	-2.30000476205044 - 2.52016639399019i	-4.20605099204018 - 3.55333443157404i	0.899536873548265 - 2.87028617353473i		0.920872476312312 - 2.68238030295435i	-3.39208818274971 + 0.679700430981198i	4.23879130206951 + 1.87466058965320i	-1.02809996971072 + 1.26219848651618i	-1.00301201471056 - 2.82883442168871i	-2.43319516617139 + 0.571377958557548i		3.47854412512182 + 3.12678091008788i	-2.97121637365348 - 1.15235859275277i	-2.22793923161795 - 1.32725072503918i	-1.05320442201769 + 0.366003767148506i	3.97261081377222 + 2.16656295723340i	-3.33443504278228 - 1.39009149958377i
										-1.93776262884074 + 1.02664686364610i	1.89845098640075 + 0.715484545234710i	-3.10643772483734 + 2.90087752911716i	0.999149926923797 + 2.35648967602995i	-1.79062037520846 + 1.35680798039662i	1.29951856427604 + 0.972623542494062i		2.69666341581534 - 0.722908422506057i	0.906100728185216 + 1.10071113830553i	0.864597492697731 - 2.31197947023520i	2.64372411508705 - 1.77873073497920i	2.45122937450417 - 1.01270851084600i	0.932138408285409 + 0.993113738924825i		0.725441205958939 - 3.67573337725516i	-2.14720380887590 + 3.18633866931214i	1.40903829341370 + 2.65592192262226i	0.0974496694893929 + 2.45834354714857i	0.0766385209902928 - 3.46797679685401i	-2.40623589097457 + 3.36690801140253i
										-3.70434291020900 + 2.33157354824516i	2.87311180498032 + 2.89733492886807i	2.86171434754939 - 1.12288784701642i	-2.31965780351258 - 2.80923981990422i	-3.43269097864633 + 2.22797199855694i	3.07854336945576 + 2.84802470696507i		3.80503093575787 - 2.90949874296193i	1.33010577892133 + 3.53442534824439i	-0.322767959830288 - 2.35875444630264i	0.911399222957989 - 1.49763600080720i	2.94606068263751 - 2.80083961124429i	1.40713513501344 + 2.68412021483255i		-1.70091329882452 - 0.164605736206326i	-1.97074666754012 + 2.11808030250150i	-0.729198822082777 + 1.45787468563501i	5.38352741466304 - 4.40870894623159i	-0.404072835871915 - 0.913365882265410i	-1.76037981522621 + 2.44800825053380i
										2.84391625188978 - 2.29881005776583i	-2.87980869033650 + 0.684599215536019i	0.516828597912699 - 1.08230487477636i	-2.50672844812508 + 2.91604870721423i	2.95246400149810 - 2.43488737313015i	-2.34120895987470 + 0.995372022639385i		1.14429673381030 + 2.30458726835345i	-1.79714414247418 - 0.763101317135571i	-3.11836531179771 - 3.07358281136954i	3.07380326683262 + 1.26960414050448i	0.832383257165428 + 2.24687210387403i	-1.74046407830681 - 1.34561180197094i		1.60952720430418 - 1.25525840479771i	0.172491641616978 - 1.61713868282144i	0.0297656737439397 - 3.10328815208563i	3.09185619932002 - 3.73985737991198i	0.755952352921756 - 2.08978502333975i	-2.08420811198511 - 2.43443647070758i
										-2.82424754519566 + 3.07419344118609i	1.26528016801692 + 0.944732288546966i	-1.36970877899097 - 3.21804327998020i	-1.00041033690168 + 0.518501649647389i	-3.35053934686244 + 2.74809778346697i	0.480031727487184 + 1.16298759032912i		1.46345813289882 - 1.56600641290395i	-1.28863264201794 + 1.36899784409125i	-0.869984715480290 - 3.93909808989460i	1.57770168891534 + 4.12996321979734i	0.819744696969859 - 1.70881535838595i	-1.34585838529038 + 0.741346509946919i		-0.220227547051192 - 3.15843424841697i	2.90708336757653 - 1.50911196393169i	0.262283908355599 - 2.84103545218877i	-3.25320751822062 + 0.110943354928199i	-1.60074392640984 - 2.84144707065262i	4.16082622301966 - 0.588641614940208i
										2.48357773049272 + 0.919647614746205i	1.25020187321867 + 2.19918139076403i	-3.23602646264462 - 1.25419337159830i	1.62882692580850 - 1.89200327645418i	2.57003195781514 + 1.20467179200834i	1.49489922170314 + 2.86038183622618i		2.47568141138576 + 2.29919655150167i	-3.74026837016665 - 0.890664386989982i	-0.0819338434706377 - 0.626646770081302i	-0.155904769651579 - 1.36838006401303i	2.80129295040405 + 2.42293071578998i	-3.94837977901882 - 1.18776003256814i		-0.746250809355317 + 2.22815888450047i	2.84707359886733 - 1.40522499965142i	3.02911560802099 - 1.21735170403385i	-1.58636750541895 + 0.702348988655953i	-1.10204141427562 + 0.616713553418822i	0.291210096403422 - 1.54686121658983i
										2.79809191219497 - 0.514360977872529i	-0.145288334901034 + 2.34726531667462i	3.53531857742831 - 0.872408927343552i	1.61233698509957 - 3.35072127459154i	2.61377183751156 - 1.27630745826527i	-0.654786129846349 + 2.54245621131777i		-2.64214502703162 + 1.67547860099955i	-3.30169835469646 - 0.966718546008980i	-1.35661184942129 - 0.791249249884915i	3.11601535432578 - 1.16762399696691i	-2.48470659158216 + 1.33786065016470i	-2.62209344337827 - 1.13866715235890i		2.56266740939532 + 1.58285582079728i	2.84053587118537 - 0.451608357007053i	3.19168594765744 - 1.33952651230135i	1.95643492971160 + 4.65713747314469i	1.94857493858640 + 3.89540255775451i	3.44255717479265 - 1.07870877735702i
										1.03266706773335 + 2.99989986420585i	2.97646545874014 + 1.26062608720502i	-2.46684842624993 + 1.02771066516204i	-2.84576835971346 - 2.88381795330483i	1.34497191737458 + 3.32489706530047i	3.38054215243780 + 0.863403007044824i		-3.83397550902532 + 2.04164717744461i	2.55760993438353 - 2.97117657450059i	-0.0987263004343251 - 1.35777345582607i	2.54022170793656 + 3.79889726208963i	-2.94260129462143 + 0.820304183122052i	1.79305296959047 - 3.05854714496642i		-1.47368259845687 - 1.30120325896785i	1.46840767473269 + 1.02554972921750i	-1.64802653683198 + 1.93551575930060i	-2.58606953908817 - 2.02381487089724i	-0.904501233070679 - 2.41488269892639i	0.415894363431551 + 0.564630225660659i
										1.29192181833311 - 0.924423830152166i	-1.21584917382248 + 0.530168673910733i	-0.723100451334366 - 0.482512414482878i	-2.19966082308415 - 3.15353862639371i	0.773285264103974 - 0.869410272854357i	-0.434871142887882 + 0.850304535125057i		2.59471842539599 - 1.52388589331901i	1.16913888208698 - 2.59361804339794i	-2.51522800901463 + 0.162045626234520i	-3.34233575309884 - 1.24258736143671i	2.86404876720766 - 1.42508552341523i	0.996278724274806 - 2.35690877812747i		-3.09362466829235 + 3.43965809247645i	-0.416484796257002 - 3.05066657348457i	1.34033357963675 - 1.15167314466269i	-0.109796662951152 + 1.70695951002924i	-3.83003481820764 + 2.74326790489118i	1.06810291256882 - 3.35703212038314i
										0.776580081151457 - 0.747312438213044i	3.52376932845474 + 0.929140756335453i	2.99471186804668 - 3.07754448552445i	2.56544401664737 + 2.72625031133279i	0.754111033597530 - 0.602753264937061i	2.85891581484140 + 0.862966902274928i		-0.899616308399905 + 1.99099950353963i	3.17017727270896 - 3.57560628485453i	-1.54941728662764 - 1.65201376832702i	-0.980171360083325 + 3.40430774468795i	-2.19043880563563 + 2.99605561412263i	2.80174769249726 - 4.01136177109498i		0.185449687257675 + 2.71604896482290i	-1.75144527309708 - 1.58999027243985i	3.38674014317046 + 2.33417098504929i	-4.15734478038135 - 2.50696975291824i	0.999480911506752 + 2.22711142337373i	-2.63140675643467 - 0.258596306890271i
										2.73236370129696 - 1.70816503166579i	-3.54014197513895 + 2.39335147073320i	-1.10912416884680 - 0.591684744558153i	-0.301934526465057 + 0.438130758019576i	3.01172865997575 - 1.18040457897707i	-2.64768431840319 + 2.44721104393847i		-3.84522813934160 - 2.90648814511477i	-1.29886350146402 - 2.64703780043130i	-2.92077709701523 - 0.876588389529755i	-1.04732757110003 + 1.48195506766665i	-3.50706692559343 - 3.68034602513307i	-0.698035418434586 - 3.23794104457537i		-0.0205872054773004 - 3.10392394818887i	0.0243236716616420 + 1.86413757618230i	-1.59882803237857 + 0.955790151025317i	-2.04938675035943 - 1.65905377198406i	-0.999348919954940 - 2.29030276896000i	-0.784117112739590 + 0.507332875226938i
										-0.904945540625750 - 2.13793704986688i	-2.20782059389230 - 2.95471304186493i	-0.877408262621840 + 2.42241225138419i	-2.71573700068826 + 1.11132462005269i	-1.27658852639642 - 2.83637114406006i	-3.15861660113995 - 2.84505455966620i		2.26593429736364 - 0.848918038487181i	3.94040414022200 + 3.49384630797093i	2.93765057017370 + 3.14134537503046i	0.562321728980210 + 2.43579022822080i	1.71340465015710 - 0.555506381767568i	3.04676581775749 + 3.29315267903578i		1.99202494209196 + 3.86424934451762i	-1.92310302045512 - 3.86640408127777i	-2.95462016464593 - 0.182563341318037i	4.66499108364461 - 1.86556344220115i	2.35870532851036 + 3.25834948112849i	-2.49661133694554 - 3.14174980125242i
										-1.22555531098751 + 2.17097689789944i	-3.22541111172078 - 1.53040005589994i	-3.10081577278361 + 3.25645863164935i	-2.80664148863157 - 1.53737228751370i	-0.919833318058625 + 2.55251533158202i	-3.15109878404086 - 1.63914389018805i		-1.87719457437946 - 1.42074948032668i	-0.239190253086496 + 3.13757008212611i	-0.456049647800966 + 1.06476092096300i	3.28272081703029 - 1.86792908842054i	-1.48623558033563 - 2.42342922687311i	-0.297543440822253 + 3.01965038011648i		-2.18583143597236 + 1.74322330483109i	-0.252091612637002 - 1.87689950273273i	2.65690150422846 + 0.970662547445057i	2.37861662059741 - 3.60121146934332i	-2.70712333213228 + 0.492788624470510i	1.01724632226235 - 3.14724282233257i
										-1.41704648412422 + 2.76749241905576i	-0.675424418795305 - 0.494561729167706i	-3.03220855069012 - 1.43803497692885i	0.945386161338016 - 0.779005939767726i	-1.64666017395208 + 2.60911469574797i	-0.756643961589733 - 0.785893603811906i		-0.543405156649188 - 0.637647857134806i	-0.896713276734448 - 0.447572090471262i	0.147238501508051 - 2.17826243968462i	2.01267195433615 - 2.33760552054436i	-0.109065132552234 - 0.737765034059332i	-1.04864127410928 - 0.884192136734399i		-4.07755551132785 + 1.76463233671587i	1.80732607026977 + 1.49268022537553i	-1.73550996956187 + 1.97861053937942i	4.20879137830211 - 3.54219489866107i	-3.08670683208875 + 3.43517016029361i	0.784638532819136 + 3.97746706250236i
										1.02421881150964 - 2.76486333390464i	0.919954730357996 - 1.71491360681511i	-3.71936970155639 - 2.81067670703824i	1.63237050079455 + 0.805941526626977i	0.436511624821545 - 3.04541414128500i	0.990372097676871 - 0.919842732451218i		2.65697441759887 - 1.00912186651595i	-4.17133473257343 - 2.70290982826535i	-0.156880241589546 - 2.36698868551167i	-2.86385782866730 + 1.05022503732546i	2.32402083558778 - 1.83371765032791i	-3.03773249070823 - 2.86389918139464i		-0.487415539310632 + 4.28271005234149i	1.90504529062417 + 0.794898228119507i	-3.41236391627270 - 3.62897575898244i	-0.782343097699510 - 2.57166305345874i	-1.10840747392491 + 2.46585939510108i	3.03993362525644 - 0.618827267500547i
										-2.89819754026559 + 2.75491683113033i	-0.725860097499812 - 1.12101447216910i	-2.56884113762023 + 2.80235401346219i	0.774222126763581 + 1.81610266280158i	-2.36458606182857 + 2.77590217910888i	-0.773141035129835 - 1.78723998121440i		-3.07616994079866 - 1.86953212832866i	-1.87114356582727 - 1.00420830438797i	2.54180935157198 - 1.87881079730489i	0.820452882427107 + 0.612163037273115i	-2.11825802426857 - 0.895668024573373i	-2.74967757694142 - 1.12234760147095i		-2.82567731653860 + 1.94976508684509i	-2.40737837323380 + 3.30978227056528i	2.94409302385099 - 1.37676964879765i	2.40764596594350 + 4.77070854599182i	-3.73222736297891 + 2.12126455970649i	-3.05814740842634 + 3.27246759949515i
										0.606031150700380 + 1.08936896557938i	2.44617350280810 - 1.20228251965682i	2.72552458935829 + 2.56349344205930i	-1.11467727900615 - 3.35128992211951i	0.485056668052961 + 1.17985940110325i	2.61749280875869 - 1.42213630786193i		2.42147110369062 - 0.369923464323188i	2.99263121365387 + 3.12982415599504i	2.88753848830826 - 2.51130001723564i	1.03051478610639 + 3.84156890894427i	3.03056204666319 - 0.933862298752117i	2.73083432412695 + 3.59031998060323i		0.934847620651821 + 4.00987746274029i	2.69659021158978 + 0.614525475226977i	-1.71376100451603 + 0.596091917268026i	0.168675209834269 + 2.94877860266606i	1.09736408058163 + 3.45123523762818i	2.46641434385517 + 0.304084350665668i
										1.07432732150484 - 2.93989221684914i	-0.399862476426837 - 3.60919927942972i	3.63944952250868 - 2.87320756652215i	1.66032791647560 - 0.520916848393774i	1.20753687065743 - 3.42323136329329i	0.156354320820905 - 3.19878998144015i		-0.932337890153665 - 5.19165863206663i	-1.06775275959371 + 0.790357065896497i	1.63220182014747 + 2.88103609198352i	-2.06879675153343 - 1.04792683223785i	-1.22125527961835 - 3.53710678295353i	-1.09552201406559 + 0.215219628444062i		0.849293511977940 + 3.04988904167080i	0.965941703547673 - 2.90433007231750i	-0.492707148542304 - 2.10129742626459i	0.216942537220460 - 1.70888942116602i	1.40392632230172 + 2.74173230880997i	1.74567302936870 - 1.45223445129565i
										-0.891817611736548 + 0.886238367904016i	1.20560092656752 + 2.82725476723847i	0.519964753070211 + 0.567049880221258i	-0.665366855157609 - 1.72446007070092i	-1.02057564777049 + 1.19826687409977i	0.453494485503258 + 3.07923410570045i		3.13791963153202 + 2.05342372445216i	0.00941697153107166 - 2.96622536029858i	0.592451611217560 - 0.874032922146272i	-1.49785881087407 + 1.05727880418338i	3.05534971662465 + 2.58548316925816i	1.54466749896299 - 2.79649401817865i		5.05730547826581 - 3.81689034561113i	1.31938477893178 + 0.872956998485571i	0.366192691928534 - 0.182744482299688i	-3.15506112105232 - 5.18758724101122i	2.87333540433780 - 2.94728425345406i	1.32292266181125 - 0.100474900464558i
										-3.34452755394018 + 1.40853220632284i	3.41370812486427 + 2.89293334623145i	-2.89021838799848 + 2.63304223451880i	-1.21445213009582 + 0.988615438840574i	-3.14201084604479 + 1.36853668964124i	3.47730706142920 + 2.70058367258283i		-0.493182398527306 + 3.23709540710228i	1.88404746657919 - 1.41695400594621i	2.08722499117555 + 2.68035925949752i	-2.96675132911233 - 1.02830107873952i	-0.513246048691220 + 1.89383706676258i	1.41378822559129 - 1.30747456759503i		3.41178592743587 + 3.59155380521863i	-1.55977603690439 + 3.21832619791947i	-1.96256656409770 - 2.72443634586844i	-3.02798672115775 - 0.898181061619491i	3.11313947931378 + 1.37532363578566i	-0.451445014385653 + 2.26293127000207i
										0.717902953885619 + 1.19387102760494i	0.643541628801643 + 2.50632711170613i	-1.31075935494999 - 3.35528591046795i	3.98939966567282 + 0.374294066912210i	0.509970578757407 + 1.13308862628663i	1.56760155075817 + 3.21146007398615i		-2.84392813020292 + 1.27035453008337i	1.49087958674991 + 1.01862238802883i	-2.38286317435963 + 1.48250498458875i	-3.14244156909375 - 0.851597364989172i	-2.98552010293253 + 0.818722446308164i	2.63215539633238 + 0.778658431455771i		-1.89411861650215 + 0.875561001937341i	-2.00800707958246 - 1.16501046591837i	1.69202083752498 - 0.777258776391450i	1.87241994977796 + 4.13857716093472i	-0.493029156405149 + 2.88426063624319i	-2.48869674475515 - 2.84238900700225i
										3.09102792614250 + 2.23673287039460i	-0.332289603994410 + 3.27212028505487i	-2.72879115422712 + 0.891222011949729i	-0.900276936287747 + 1.08548291990351i	3.28113415787223 + 2.44548778207569i	-1.12058874489972 + 2.74746078943135i		1.97520919730904 - 1.50913580379339i	-1.17557967262813 - 1.23454592568106i	-2.22717906287837 + 0.988937309569431i	1.97360735788463 - 3.72171155241084i	3.44430697124077 - 0.988253990433329i	-1.34681236340943 - 0.844397000411386i		2.98501175634253 - 2.61597416058023i	-0.562730229509938 - 0.0634860259226273i	-0.138017631720438 - 4.51496259788367i	0.229302452525958 + 0.738326108622931i	2.96192982842324 - 2.96305130403557i	0.270322838959148 + 0.705638693281619i
										2.81558218964975 + 1.44951639764181i	2.56470546122784 + 2.79120015542965i	-3.23695886604185 - 0.807417794259310i	-2.76422600909394 + 2.58002105709194i	2.42544957443642 + 1.45411172839104i	2.80652542151058 + 2.51805735917698i		3.79662953847536 - 2.87641435469952i	2.17191086717150 + 3.85054276738125i	3.12245852703751 - 1.48523000244756i	1.03590871683015 - 1.35820310497732i	3.21103113184142 - 2.98795766178636i	2.55030841753822 + 2.95802288636935i		-0.367384790613052 + 3.35635739409211i	-2.33215577026328 - 2.74061716309360i	1.32596339672997 + 1.34872836380143i	0.874214538304555 - 4.22275895207004i	0.817692008465564 + 1.96991704401686i	-3.68898250033168 - 2.68500185729521i
										2.96080480016179 - 1.27077492733182i	3.09420223803548 + 0.276174384414034i	-3.18596601271154 + 2.92204203501942i	0.909174939070229 - 2.96851480924726i	3.39909731301758 - 0.998046720938640i	3.67797875733085 + 0.752157627848522i		3.09228479632796 + 1.92111762509320i	3.50030037667483 + 3.03891154660691i	-1.10782736855750 + 2.32442066000754i	2.95868315368832 - 3.26692808723568i	3.22462500058569 + 1.58523343734336i	3.96080622101447 + 3.19412099201569i		-4.67730120370902 + 1.17743502107097i	-0.403414068092198 - 2.75293981013395i	-0.588860044252423 + 2.55020650000658i	1.11151499424960 - 0.387626732337538i	-3.20292514602740 + 1.13223723040230i	1.13435978006748 - 0.769196202602515i
										0.338717145698974 - 1.25353986479405i	2.31139997277442 + 2.93082143268101i	-1.76358784214071 + 1.44660577113525i	2.82967581474948 - 1.12468249088391i	0.668546203218551 - 0.961458727863562i	2.98140927838929 + 2.81054266086092i		-0.285072145180283 - 2.95522588823258i	2.56557674660349 + 0.164905942840812i	-3.90933287041192 - 2.15335963443912i	-1.70266503603737 - 2.65584518989868i	-0.159167441220919 - 3.39896629760423i	1.71181952569206 + 0.802563446322545i		1.22156410446619 - 3.61933485896513i	-1.90744939606865 - 3.06175193488499i	-2.96287378109407 - 0.0463683373839214i	1.19956655277406 + 1.23232582022813i	2.09627292792981 - 3.53877005354270i	-2.93409724228123 - 2.63046473346624i
										-2.26365830619250 + 1.26219342626472i	-2.12718116737068 - 1.38743753675702i	-0.722389949072939 - 1.90704064669395i	3.37973931617163 - 1.32299445295331i	-2.22955990759771 + 0.397750705990196i	-2.33925985463770 - 1.23559811974364i		-3.39089609848291 + 2.16537695196603i	1.48549975916458 - 0.842452817729094i	2.37921853811532 - 1.81748519228364i	3.50078660610299 + 2.26737506733667i	-2.63845619823317 + 2.02662418333713i	2.10316664117175 - 1.19186974632601i		3.58639605265661 - 1.72907978591439i	0.162012886757640 + 1.72316739029360i	4.36141436438306 - 0.440124077499608i	-0.314476325375925 - 1.12653964187408i	3.96525545954778 - 2.46633943285543i	0.483984596632487 + 3.13781296305982i
										-3.42346055331422 + 3.25286653998844i	-2.65494426292648 - 0.917717432372401i	2.76182127658241 + 1.75762739524679i	3.07083814804687 + 0.726122772222009i	-3.45481541711915 + 3.27996402518657i	-2.67461087827112 - 0.996973633918285i		-3.36687251926711 + 0.908173555628037i	2.88038136825182 - 1.05495496370890i	-0.614179526100139 - 1.34193203155177i	1.56129001757010 + 2.60120515496354i	-2.63578992912425 + 0.403785402490194i	3.02363359148393 - 1.00964787021540i		0.537240231776981 + 2.14684253717779i	1.42501743399832 + 4.14809249129112i	3.62420109496657 - 2.77229986204871i	0.467113358211141 + 3.37319447986132i	0.964593619174143 + 1.69745969062328i	0.566214354144498 + 2.54257830181732i
										1.07840474275106 + 1.27730507921936i	3.24631962381142 - 3.24216389075593i	-2.22121389320093 + 0.627903880337860i	-0.429812930077732 + 2.63862112041605i	1.08359669690611 + 1.17569041902881i	3.48396330650996 - 3.33604348288202i		4.12967283872252 - 3.72070797345718i	-0.976203932431930 - 3.45572038933103i	-0.459167014904681 - 1.26881107779048i	-1.44197472131098 - 0.668493379277615i	3.85307419479945 - 2.67710127723925i	-0.554217486569191 - 3.13528280872691i		2.98932527427157 - 1.36813914000300i	1.82891738562981 + 1.46118526384666i	1.89849784454172 + 3.05064711338606i	4.31946204359925 + 3.01484437893651i	2.21593416363564 - 0.729604077437798i	3.01333681346854 + 1.19701902215114i
										-3.02147018340039 + 3.21877760150989i	0.754156812134285 + 2.02737404557574i	-2.72980204304182 - 2.60741027879885i	1.84533958360267 + 2.27766729111863i	-3.45867264841318 + 3.15524844222680i	1.37113663238371 + 2.54104789776452i		-0.744173037099295 + 3.09105865996684i	3.65199694846761 + 2.90461957475429i	2.73407529383027 - 0.279071334221063i	-2.65233308002310 - 3.09880815998072i	-1.57312663591526 + 2.74749243753495i	2.75843340612431 + 3.48454466817737i		3.96653314330614 + 0.715640662904657i	1.78016085443193 - 4.03323592362618i	0.799716601835046 - 3.28601999967977i	4.10941025191909 + 1.08297555886302i	3.02007083084550 - 0.707937486639458i	1.13971364049870 - 2.91928183272428i
										-1.17887154225265 + 0.529287251314490i	1.40636880550998 + 2.29463388683779i	0.822890443144990 + 0.525181191848899i	1.18406474257759 + 0.465728964203726i	-1.32591931930641 + 1.13533843531723i	0.980020164427202 + 2.46430466552553i		-2.42628230981233 - 3.18557990905433i	-0.651419764843374 - 0.380469850924449i	-3.92089316553061 - 1.29388185736415i	-3.75109181463930 - 0.284918182389316i	-3.05266098704622 - 3.10302252345724i	-1.55184073038143 - 0.843847178567383i		-2.11023966912196 - 2.34553107379125i	-0.377058731101532 - 2.84732754663280i	-3.22074189892339 + 1.65427711545190i	0.952290063295897 - 0.753738794055596i	-2.36425768839864 - 1.71610631578741i	0.908198416164448 - 2.45808301613633i
										0.786466141102314 + 3.29801295612751i	0.957695801458098 + 2.64795021155537i	1.15215111622699 - 2.83634101521104i	1.40978532102127 + 2.88880107821910i	1.35724327771699 + 2.98172685811982i	1.51109608389143 + 2.89454525961555i		4.17886753612430 + 3.01224297137565i	-1.97973727462981 + 1.24151684880841i	2.85406467601279 - 0.996380108515164i	3.10449154297088 + 2.50580708715556i	3.41992529897271 + 2.28620161214936i	-1.77108620974456 + 1.82079157391227i		1.62327784895074 - 2.73015388145961i	-0.609624771687662 + 2.13615975590196i	-4.40988786990796 + 0.724339430228694i	4.37822368469530 - 1.84379620815824i	2.87252103244042 - 3.70430495199147i	-0.396155682692191 + 2.69700017689999i
										0.862853827000102 + 0.492318120706459i	-2.64998425901439 + 2.46452082667838i	0.999835570020862 + 0.723166713526403i	-2.50559538313554 + 3.15622930883247i	0.531920470913855 + 0.530481305436201i	-2.38495509137955 + 2.59033361556782i		-1.76550868000533 - 2.32858311636061i	-1.64632614776973 - 1.23464218342837i	-1.59480210371919 - 3.94982073226943i	-1.30679197901988 + 0.0311479785242887i	-1.52452790248483 - 3.28585800004567i	-1.13120688615347 - 1.41602875291898i		3.03454789489060 - 0.607574152895220i	1.91012929253281 + 1.08678270116207i	2.57903460535132 - 2.18792322933633i	0.386730376381177 - 3.15388615110744i	4.01916493251363 - 1.81515643664508i	3.29806250757132 + 2.04758728913391i
										0.981406387748027 - 0.881747198930215i	1.80575548942249 + 0.946147232825841i	-2.76644758294846 - 2.38828244631793i	-0.714349485571708 - 3.05298935141189i	1.25864815854528 - 1.21286007460004i	0.883170214464539 + 0.547337462352482i		1.36007442584755 + 1.03378315885992i	-2.75341029319647 - 2.99431727087092i	3.68009881438992 + 0.888185586540517i	-0.0476990924954414 - 2.80719361541857i	1.71872081480963 + 1.37427589340810i	-2.05271556820203 - 2.85541589830923i		-3.10740139972104 + 3.24554327179236i	-0.0131298858722252 + 0.585535758354366i	-1.11426585280317 + 2.02205218937315i	3.46327025346160 + 3.08560526455494i	-2.88151917232394 + 2.23850221512559i	-1.42418096210533 - 0.375256660598349i
										0.748601697268862 - 3.32686982451691i	2.81526727538143 + 1.34009431959102i	-1.23056735663342 + 2.97637623591878i	-0.533882966521719 + 2.09516743330582i	1.07721692537752 - 3.12412599771722i	3.46202468721645 + 0.963550010076298i		-1.40862203892890 - 2.66728518315885i	-3.94939891236190 - 2.76193700059241i	-0.650103902079145 + 2.77936426843868i	1.92650438169090 - 0.521457371807321i	-0.131663849319101 - 3.26577304811205i	-3.25146025305313 - 2.65304113118901i		1.72151086225555 + 3.73242429236288i	3.08539001650238 - 3.30589094136052i	-4.75576898352837 - 3.91940418858161i	-0.723320223066367 + 0.642277707299054i	2.27955780912255 + 3.34602909620705i	3.66981193301487 - 1.74359577707653i
										3.16923625614533 - 2.61132859380495i	-1.34778251087723 - 3.61716979911028i	-3.28294696682091 - 0.653661886790800i	3.31269041534605 + 2.98363965088775i	2.92801327715563 - 2.55275502495861i	-0.700823024220908 - 3.52180651564475i		-3.48483808001482 + 0.658953098996185i	1.69689688389260 + 1.57694543959476i	-2.38403168223975 + 1.24851659840618i	1.74660829386031 + 1.82698004146516i	-2.16564538870117 + 1.57664645904588i	1.08839531374337 + 1.31640030870212i		1.09200691109167 - 2.12638168718674i	2.06624749724829 - 0.717175873987847i	2.01518622716943 + 3.81623446831243i	-2.56887692739427 + 0.0229943725636020i	0.145645072197528 - 1.93477784443962i	0.490015703359932 + 0.644844441669641i
										-0.780655969519514 + 3.13508182997080i	-3.13910472374113 + 0.929071046488236i	3.12655231116251 - 2.84799188207416i	2.85746587377210 - 3.10280292122219i	-0.960762335657800 + 2.94583936580282i	-2.77822338096463 + 0.628773783328411i		2.21163834379631 + 1.64547942393684i	1.40223108177742 + 1.04999380103001i	2.00212869312293 - 1.46051935601508i	-0.277463440173674 - 0.930806843053742i	1.63391405700396 + 0.439559269930719i	1.97232674589213 + 0.765686124668876i		-2.94496542082075 - 1.08219807382739i	2.91742389181088 + 4.06561433851228i	0.745229446266951 - 3.26048614347716i	-0.585492520797686 - 0.573616139451079i	-1.66170576695409 - 1.34888429784420i	3.34395386841927 + 3.56595761798992i
										-1.27219037552542 + 0.833570656123509i	-3.22318006276070 - 1.22994947701106i	0.482671890174231 - 1.32355427228883i	-2.12178673487819 + 0.951595217181378i	-0.975117900480378 + 0.538610053306431i	-3.37599887985498 - 1.25154082293076i		-1.46300071709795 - 3.45598074191053i	-2.93201272503490 - 3.57864783241408i	2.60048888329787 - 3.14894532669148i	1.80594217454649 + 2.56798141352073i	-0.208836960127929 - 2.62172053063399i	-2.59245020610381 - 3.89526409460561i		0.526021662387845 + 2.29393724068026i	2.81369222812433 + 2.83351330428378i	1.98048787069298 + 0.805420052933376i	-2.55071312434654 - 4.71648472469031i	1.17139898224848 + 0.706549445248410i	2.02280509155268 + 2.55738671545544i
										-2.53003210648213 - 2.91466686656483i	-0.764765040288268 - 1.54286580424921i	3.51119662542016 - 1.03527179433922i	-0.756495425377893 + 2.55341361601288i	-2.88680567006587 - 2.42825632617651i	-0.0597084386890144 - 1.26645734617183i		0.894789141988407 + 0.597780869764011i	3.00969502466830 - 2.02948445939918i	3.43975452598730 + 2.09741037229964i	3.75004719102127 + 3.13117619878469i	0.950026071126247 + 0.546141877705077i	2.45900486487069 - 2.11146781553240i		-2.38525275336383 + 2.32465418301371i	-0.668502617132270 + 1.58034393725624i	0.359798056762730 - 2.70124157087696i	-3.03091345784348 - 3.17302535488807i	-1.88724456070671 + 0.376809203663125i	1.05381776228885 + 1.80278855388921i
										-1.31283033196459 - 0.817872401248139i	0.717383543205618 + 2.45878946200719i	1.04221136838667 - 2.60726916820673i	-2.59932549967150 - 0.901268712331011i	-1.10184783321134 - 0.980691518815123i	0.959731457527949 + 2.53917810942046i		-2.64231557311909 - 3.86024043424457i	1.30007087423771 + 2.43208740787662i	-0.277630217294046 - 2.82893808963731i	2.24785562124030 + 0.954259034576069i	-3.15490146851479 - 3.97246750260140i	0.637858550863050 + 2.39558970367107i		-4.78445678714766 + 2.70428648167033i	1.01526589582333 + 2.61806236196925i	-3.34836193604215 - 0.581801881085063i	0.737437709745650 - 0.115798750592376i	-2.97757521078106 + 3.17623637866930i	0.997784405181579 + 1.89919836430148i
										3.61678566722103 - 0.970470886929708i	-0.472016348980732 + 0.765459933196871i	-1.11362744423078 - 3.24601462730458i	1.14373701877081 + 2.63664418721679i	3.26780115246542 - 0.475156073587273i	-0.952282904359093 + 0.643868846705594i		3.03972230356862 - 1.67814333201845i	-1.50326905443065 + 1.71446793804449i	-3.39168445419202 + 3.26718518210783i	1.81621073984496 - 0.0920101579718863i	3.35249725570345 - 1.20978423716945i	-0.904304166369127 + 1.11086663673450i		-1.42341506125020 - 0.345390432775679i	3.17270412576908 - 0.854383102917633i	1.84511922920864 + 2.07632661924470i	3.54519889208244 + 2.28394761196439i	-0.539447858944364 + 0.180838599991985i	2.36003401534360 - 0.348439976161790i
										3.39999720305808 + 0.911550843670185i	2.64775343528392 + 0.466054320262622i	-3.45582046619352 - 3.08972408084488i	-2.33688130958364 + 3.17535389322677i	3.15584387772030 + 1.14686762313853i	2.88355581302403 + 0.553708125726570i		1.88277516508850 - 2.95457303540756i	-0.728246963409161 + 2.35683517694242i	-3.32543001909413 + 0.658488441931208i	3.23483043086556 - 1.48152080879063i	0.600280968785543 - 2.68706442812923i	-0.723388447251482 + 2.64398986310730i		-4.21609946240214 + 0.513904021603052i	0.189098018316475 + 3.35374763149617i	1.07159310874949 - 3.21831297036893i	-2.47720100669124 - 5.72358586970168i	-4.35397310295729 - 1.64529997837622i	1.47521502223093 + 1.66633373018360i
										0.392373410858733 - 1.17694351899113i	-3.06544061549740 + 2.35330077684455i	2.62738961648838 + 2.84500182207543i	-0.817223013965400 - 2.78152294883088i	0.455255139485414 - 1.58169798438718i	-2.94273595653627 + 2.30807184174856i		3.46789064302717 - 2.60524108060622i	-3.54174517138067 - 2.19487820678252i	3.79194802353113 - 3.39040846720966i	-1.59847580477083 - 1.83768582973305i	3.11538539279380 - 3.03489438965030i	-3.22627659179786 - 2.26442637269802i		-3.31876387949977 + 1.35016080323504i	-3.17839882577861 - 2.09127527892365i	0.0306765533000727 + 0.899064062260616i	3.61143079835872 - 1.32355649822441i	-2.52974281350214 + 3.36433700126465i	-2.27746204621097 - 2.48830071919046i
										-0.766169382793460 - 0.704260307925113i	-0.505838098319993 - 2.85668966845380i	2.27348256262402 - 1.18450342897330i	-0.187813783807752 + 0.752330288952993i	-1.05833569621420 - 0.330496072433861i	-1.16961489241386 - 3.28076866113706i		1.73453758114550 + 0.796978567053703i	-2.31145388326859 + 2.47881552340660i	-1.59378787389055 + 2.57310007415783i	3.55541484856442 + 2.64768085850216i	1.32262814755642 + 1.11163942529347i	-2.39230725694989 + 2.28415148666864i		-0.113775953580029 - 0.0334199491498633i	1.19616153072685 - 2.29042941470360i	-2.19326206472396 - 3.05889023868181i	-0.929672385355172 + 3.61014125202162i	0.930881198415676 - 1.66211790541914i	0.506355326724078 - 1.76279623919494i
										2.44216269495916 + 1.02615408875436i	-1.23736583245481 - 3.92451367568901i	0.967912738782856 + 2.81332806765036i	-0.916614364811816 + 2.96855296977644i	2.30915117029477 + 0.905980606395328i	-0.811627222047498 - 3.57897923595574i		0.475091168822563 + 3.61269006489222i	-1.74810796892727 + 2.00044214153564i	-2.45115114908321 - 2.78357832300087i	-1.38518074114694 - 0.179751480956493i	0.501178656718432 + 2.89717284496378i	-1.69383714438719 + 0.995526958906700i		0.0655531230075703 + 0.683202445291099i	-0.366183761969601 - 0.196481505391369i	1.35449737021188 - 0.523893175665130i	-2.92990075109920 + 2.99498200848792i	0.224760580864521 + 0.727136065361638i	-1.16536634509043 - 0.208447140327924i
										1.32722773929746 + 1.54785583493890i	-0.626404435173533 - 3.52245828715525i	2.70368737160990 - 3.16871592746834i	-1.82876802232113 + 0.866326637535742i	1.27815292963861 + 1.29893399309817i	-0.803533472078664 - 3.02783656731944i		2.48283215292796 - 2.31635644351323i	1.45964137593935 - 2.29312104122016i	3.61602768670715 + 2.82010627667499i	-1.78029385986948 + 0.923669468008305i	1.94933756247633 - 2.80602922372730i	1.36745674399252 - 3.16598213491428i		-1.58655384261149 + 0.407689323792304i	3.59976627515441 + 1.11251230292841i	3.45952427102565 - 4.00182209883181i	-0.468538553246208 + 4.01222375987854i	-1.12462421039870 - 1.16868058715733i	3.54625697471490 + 0.345738955411405i
										-1.34374771630779 + 1.01149619042089i	2.75109725362262 + 0.380781831248952i	3.20742926176508 + 2.93204430874258i	-2.94756279332338 + 0.615730162013014i	-1.62724796241854 + 0.939799363206434i	2.97291837598705 + 0.831961981390620i		-0.766849294314402 + 2.69799834038640i	-1.26492107903433 - 3.32943083468706i	-1.65765522492623 - 2.87947953742969i	-1.31403031706996 - 0.610981872220314i	-0.0530964629189290 + 2.58611853799933i	-0.946378146023206 - 2.47178039503754i		0.0493418479766019 + 2.59914048351726i	1.46608960023084 + 4.02487482251271i	2.67481327385055 - 3.06613320111831i	-4.94579744993717 - 3.07908429476635i	-0.541391929064408 + 1.86314976077334i	1.14012148449162 + 3.88726811325539i
										0.743620135164876 + 2.95836665389048i	-2.97166133344525 + 2.62723083945460i	2.72506846342225 - 1.22413451096705i	-1.97221538693020 + 0.470014234028065i	0.398565311250256 + 3.39169091058570i	-2.95470204338071 + 2.60273170024505i		2.24572715926251 + 1.05075718306982i	-0.456464186065001 - 0.396207704190815i	1.62395189558438 + 1.37437334441160i	-2.73866895660595 - 3.58869606008132i	1.24697659122811 + 1.84425253870349i	-0.533572243092098 - 1.89546290723924i		3.00134300336490 - 2.22845965573486i	-2.78025627820103 + 2.05014951283016i	2.20203180471909 + 2.29053605038711i	-2.77494597029490 + 2.58192329634075i	2.09284730503180 - 2.94154604559313i	-3.32113804383778 + 1.72647916713554i
										0.697259694087228 + 2.38755316070426i	2.90834954461771 + 3.06978243761438i	1.47488164634727 - 0.728857552513465i	-0.899989568047676 - 1.47499200039652i	1.27416962357555 + 2.43487304988014i	2.87591631321216 + 3.25181181480491i		-1.10615517819265 + 0.922356935588368i	1.56753685304145 + 1.29581481787946i	-2.39382359043918 - 3.55300718319227i	-3.42936617664584 - 2.12666847355142i	-1.62527600091607 + 0.939434513938934i	2.16152949668382 + 1.87139454509864i		-0.900572008904683 + 2.46450817824340i	-0.714900685269327 + 2.06180521241909i	0.0375399271375586 + 1.95827251493458i	-1.55077291127229 + 1.30611088160181i	-1.74409391415809 + 2.36571668447986i	-1.65736901902774 + 1.87482176397931i
										-3.66854054642930 + 1.13203367128322i	-3.22655766523944 + 2.72001120340183i	0.669279709693821 + 0.658992448057439i	-2.14110961696915 + 2.77897399249601i	-3.94277814267271 + 0.991554531402931i	-2.78572928177244 + 2.85348663604012i		-1.39948969111205 - 1.42064516886041i	-2.81408189263193 + 3.08557463884155i	-1.80996608153854 + 1.61870175117729i	1.10408883927860 - 0.496772114291307i	-1.18886135964935 - 0.957867489558641i	-2.43694546962657 + 2.72469694664526i		0.153099806539115 + 0.768610753602121i	-1.64790078200557 + 1.73431845290455i	2.94250587302473 - 3.33527909143252i	4.16462620249843 - 3.72052210942442i	1.41236603579507 + 0.338241882844812i	-1.16227865028911 + 2.53068446256962i
										2.63575323011642 - 1.01636708562036i	-2.31428958271009 + 1.46114305575202i	-1.35033024104645 - 0.985571107586093i	3.60025503082984 + 0.520845381507684i	2.74518959120094 - 1.11179346074215i	-3.31786220495870 + 1.31329480808742i		-1.63324024274097 + 0.0191143587863591i	1.23856009100838 + 1.78479978352054i	2.04956785650068 + 1.29618758821798i	2.53341214987731 + 1.08817330018463i	-1.88036283024804 + 0.298370305141481i	0.900167839158049 + 1.83406235175595i		0.393322611125583 - 0.774850349735924i	-0.500060048046688 - 3.28205925868183i	0.239987511487126 + 2.12929795933834i	-2.23130335281667 - 2.16763617673486i	-1.17566369713523 - 1.54684639213617i	-0.716966001138947 - 2.81103983592223i
										2.54461848825344 - 2.28637210847320i	-2.09850479025078 - 1.50694343539501i	0.752027757956286 - 3.23769876816203i	-1.00721303384469 - 3.36749917268429i	2.29683093992238 - 2.99681423864432i	-2.21428383373586 - 0.800044670260573i		-2.23375743825124 + 0.0328752835220228i	2.78622548865535 - 1.26998254608419i	-1.58197498041701 - 2.76421035953150i	-2.68090301023770 - 4.46648219996608i	-2.71011833854797 - 1.15356003594282i	3.11710733633939 - 0.411318085131799i		-1.32009428183445 + 1.12914760484190i	2.76665963200843 - 1.59461675460706i	0.720627517238637 + 2.31911482856585i	0.607009496232015 - 1.99032208882728i	-0.516767070814649 + 0.481062431679215i	3.26369612735379 - 0.615221168329068i
										-0.803949196102610 + 0.602400916769572i	3.03786183115430 + 2.52673802600389i	-3.36387713409595 - 1.02777584649474i	3.65930486888781 + 0.726276196602483i	-0.531157225371169 + 0.607243520602503i	3.14626786619394 + 3.35246610989704i		0.151876251202033 - 4.60293852418913i	2.69456452643221 - 3.23056756924045i	0.908416083422282 + 0.996570080152074i	2.61267665648802 - 2.26859767647526i	0.924297637867089 - 4.43646592318876i	3.56443788607040 - 2.67683584073823i		-0.848249096630879 + 2.71764950208313i	-0.509928900563022 - 1.46042732070547i	-1.99547100172372 - 0.0472464142808979i	2.37807818115920 + 2.35146083717151i	-2.11740755639577 + 1.83459699421009i	-0.909946192031169 - 1.27411679913741i
										2.06111776459520 - 0.679332084287737i	0.640451795954487 + 2.25549265694796i	2.68045050902640 + 2.92453882623102i	2.85636753481378 + 0.700441755756139i	2.22332572254376 - 0.612138846577278i	0.909532760174597 + 2.69923236487603i		-2.76116212701986 - 3.46495126268107i	-2.30708641006056 + 2.24327577541545i	-2.93181012043145 - 2.89361845560558i	1.30550282782420 + 2.31447842080137i	-2.25860477969812 - 2.79492840102715i	-3.24365087280051 + 2.69357824025719i		0.0825805770108705 + 1.24274817269815i	-3.50202763074631 + 2.97192044983267i	-1.38633781310003 - 0.687070033853313i	-3.33991826021544 + 1.64149736884829i	1.50128943449389 + 0.448196799062601i	-4.10238462424648 + 3.29309063615925i
										-2.28302729869271 + 2.47935346102185i	0.538148937404044 + 0.671046054610111i	2.90087042838573 - 2.94203123977231i	1.69080585474977 + 2.12942219162297i	-2.04714203826223 + 2.98565438386098i	0.125719911745550 + 0.427031134807019i		-1.20856494767388 + 3.92114929127301i	2.30533476873859 - 1.26144915360983i	3.57676224357209 - 1.31342706451241i	-2.17357666731789 + 1.56196553587110i	-0.990984482145398 + 3.00259865092464i	2.45729127839838 - 1.53565769970451i		-1.01253489590422 - 1.82515960069962i	-1.38753311563141 + 4.09747854839269i	-1.53916182887854 + 0.0523595093270622i	0.872143772606812 + 1.99399875841013i	-0.853294975421919 - 1.65225204115894i	-0.565087407828984 + 3.32874868798286i
										-2.99505088688643 + 1.12209577656114i	2.95852238896570 + 2.41831475879082i	3.17256537943744 + 2.55681312429428i	1.04909545491060 - 2.88295765817059i	-3.26897042712414 + 0.850947101371282i	2.76633037259920 + 2.61957104517591i		1.45601561576684 - 0.919034094378707i	2.10638550974182 - 1.85875562301575i	0.834387908572072 - 3.46748727778119i	-0.0628114421760622 + 1.70006746738767i	0.791213890138761 - 1.08114968473921i	2.51320325233068 - 1.26242179534979i		1.05988687396636 + 3.05014210090734i	-1.58645442232596 - 1.09654138185013i	-2.53894647787816 + 0.115552338183616i	4.10534242504278 - 1.17754955975814i	1.74950835233799 + 3.16024249782453i	-0.965423394733644 + 0.131487150113864i
										3.24413437134112 - 3.47387749395621i	1.10083259581222 + 0.989539152716242i	-2.98699513751796 + 0.839501246596278i	3.19338226272840 - 2.92612230202450i	2.89818480444377 - 2.95855233937341i	1.11582177135864 + 0.572202530392089i		3.55322113844001 + 2.82710884682950i	2.97339569578677 + 2.24731033691847i	3.24714490443212 - 3.23661787896539i	-3.67355668645964 - 2.75240727771947i	2.90726167553255 + 2.73520733065564i	2.98777562816360 + 1.24925826604017i		-0.147054971367157 - 2.09135619780378i	-0.844261174634131 + 3.54887160972355i	0.889010677230352 - 3.31197014526337i	2.04103940134434 - 2.82841086622801i	-1.42516909196704 - 1.96828947375264i	-1.08588688437994 + 3.09285496050939i
										-2.35763971697862 + 1.26951493912468i	1.55611984180647 - 1.94159753023142i	-2.45196628977205 + 1.36679312649460i	-0.851865602060333 - 1.47240197714323i	-3.07616143711982 + 0.713075683160907i	1.41947735545986 - 1.60005924174393i		2.39100760520016 + 3.14196357108311i	0.757383485266847 - 1.29995801310043i	0.0980548830190504 + 2.01787614599136i	-2.52603454157262 + 2.61914680391435i	1.44779232688587 + 2.81591211732849i	1.24136055850227 - 1.25098316101740i		-1.41164493029467 + 1.56619060100992i	-0.689464872047994 + 2.80362156928735i	-3.80723550367869 - 3.04356242307372i	-3.22877409664069 + 2.33034677746435i	-0.233841755736159 + 1.35605570754907i	-1.77121311495724 + 2.45585463770366i
										-3.35300068177121 + 3.14843435371405i	-1.63260568852778 - 2.59856518628239i	2.78777176650535 + 2.98543474221156i	3.16401266220616 - 2.77721611317671i	-3.06047179846685 + 3.16200579852136i	-1.07981252042881 - 3.06841852254665i		2.53413868546618 + 2.98857982317293i	0.299006337442435 - 0.189429575198398i	1.02880684071920 + 2.35057893854303i	-1.80184304363672 + 0.876643822043090i	2.97810196709506 + 2.85989607748859i	0.730089898834353 - 0.774442621275635i		2.01368765464576 + 3.44099408201164i	1.24075077332377 + 2.68656575003164i	-2.92654143670762 + 1.99151801770047i	4.30461943067969 - 2.36810535875722i	4.25571984144941 + 2.69667785146689i	1.14034922054824 + 1.77569397963555i
										-3.21633448382806 + 0.589117607508037i	-0.533415850557798 + 0.291418705650274i	-1.16722151086160 + 2.81956870793101i	-2.56497064421548 - 1.39481055649182i	-2.63150363429903 + 0.536033310329797i	-1.01431385255220 + 0.165735370652665i		-1.16192799204224 + 0.797126732775565i	1.42328926548305 + 1.65240587268395i	1.15022601614009 - 1.98175119956206i	2.24500384310676 - 3.29692469649872i	-1.43319934734424 + 0.605947912672716i	1.75415497609453 + 3.18661146639949i		3.17076107461493 - 1.83947388314419i	3.06404632184618 + 3.32995913435049i	2.12073095327300 - 0.574012121044934i	1.61756014939567 - 1.79276307004284i	4.28242248570596 - 1.07020749474194i	3.85057040437053 + 2.50846004683783i
										-1.03115926348816 + 1.21825664032392i	2.54914555794624 - 2.60693718810635i	-1.32819653744913 + 2.89928473251236i	-0.651331892749091 - 3.06909592724528i	-1.08098090382425 + 0.993151675826943i	2.57423419689166 - 2.95423439706425i		-2.36637199728201 - 2.49187757478990i	-1.66718717557598 - 0.504326336658544i	0.137952097025426 + 2.86726059879951i	-1.30695557188315 - 2.77354850611089i	-2.62126604516766 - 2.70461947295362i	-1.32697197642029 - 1.23866128266063i		3.14678848150621 - 0.890824369810531i	3.44180313459767 - 0.449504599293495i	1.67628605359406 + 2.19252469795279i	3.16641928972092 + 2.49374130984327i	3.84190207661998 - 0.424004561893711i	2.48176371780668 - 1.15378853801394i
										-3.05175674123489 + 2.53815234958207i	3.22465465287372 + 2.50446869811618i	1.17075003289936 - 2.98011611382680i	1.31885638242726 + 0.296834170009092i	-2.51393026418644 + 2.68796237993482i	3.26950552791585 + 2.58672344065896i		-3.16342518836129 - 3.94465098238552i	-2.17587484753607 + 1.40806017110994i	1.88417852101937 + 0.625864558495110i	-0.832577330731031 - 0.699174522780767i	-3.30973090972800 - 3.58298364749327i	-2.24430365781375 + 0.889435771187758i		-0.289484512554667 - 1.74665051521328i	2.59427102178322 - 0.993516078864494i	0.706788139331344 + 3.81249242404735i	2.15968493336730 - 2.31769175358078i	-0.540890617418226 - 0.967026659640604i	3.67254472609459 - 1.00071462704052i
										-1.20814659241932 - 3.08220240986072i	2.87597115018668 + 0.949299152896107i	-1.46455740723789 + 1.05687491075809i	-0.839109511229974 - 0.999404164227583i	-1.27138500050207 - 2.96184889687516i	2.34287813835942 + 0.674735823473594i		2.39978073559752 - 3.30278513807219i	3.52795127677453 + 0.971797244550434i	-0.968773387627416 + 0.770746612784313i	2.27373733136778 + 1.49555164212684i	2.96325561161289 - 2.51290058740696i	2.93779113268533 + 1.08830331334767i		-2.76235054395011 - 4.04754402888884i	-1.38052705043429 + 1.15718165101150i	1.16054340764191 + 2.84465331594710i	0.799435060222327 - 0.329758368084411i	-3.55984731409115 - 2.89934862828428i	-1.90434023602682 + 1.35413618889292i
										2.55698321706040 - 1.87594265673480i	2.53701288743006 - 3.38907213779675i	-1.60288661282190 - 0.776555916250751i	-0.898869372784566 + 0.646493157555065i	2.63535831315240 - 1.91079000024956i	3.00743358692000 - 2.96240643918509i		-0.917971979580889 - 3.18934185814836i	1.92202861794477 - 3.51480736985420i	-0.965657877118573 - 1.45075572306494i	-2.72757040040007 + 2.32813016886758i	-1.74205517552366 - 3.00572182495803i	2.49108624927609 - 3.59395244618653i		-3.86923657571777 - 0.399525080633426i	-0.974450975151090 - 4.30988183010724i	-0.614738481603371 + 1.41035176949592i	1.74500716135899 + 2.42772649689372i	-3.27037659066861 - 0.290465637880056i	-1.19328768389773 - 3.79168202535894i
										-0.844815471815979 - 1.23450171139153i	1.33691457008213 + 2.56587423385934i	-3.08041400036820 + 0.711023246902997i	1.40825884663253 + 3.04783893230692i	-0.537864611355217 - 1.44156577693099i	1.18690468659047 + 2.51781610457221i		-2.54505650898398 - 3.25144125785996i	-0.726954314319646 - 2.56271548195263i	-1.85318532468357 + 0.525502929546909i	1.19061896090527 + 1.26115554947603i	-2.21603935262134 - 2.95136695950083i	-1.04223139471500 - 2.21601629800616i		-0.142619992716561 + 2.33078504548504i	1.93171043949405 - 2.57130677000168i	-2.41656986260586 - 3.55451356251070i	-2.38777269204119 - 0.482187240591556i	1.00202684458253 + 1.65207460940730i	1.50496187047920 - 2.30637625353658i
										0.855436766863082 + 1.16339690127627i	0.0818367047324027 + 0.565884885200038i	0.865034683584521 - 1.24550518017333i	0.970678670703097 + 1.08899285347229i	0.467764713729970 + 0.957766196359879i	0.560960924779104 + 0.0924985960123829i		-2.91291893947911 + 1.05389285080904i	-3.43018365786448 + 1.08284044587883i	-1.63140448804399 + 0.327006786464510i	2.85316636675012 - 2.83668350035464i	-2.76949689001102 + 0.452376595812680i	-3.79897302500008 + 0.250969330843246i		2.04903163125384 + 1.41149010420541i	0.885399566582021 - 0.221516370991979i	-0.697048758433683 - 2.14138814284194i	-3.01408480146546 + 0.391796281219366i	2.26619577643174 + 2.02563732929322i	0.747231426632696 + 0.407039878638491i
										3.14230845908841 - 0.978954685573030i	-2.39557369068185 + 0.985871140569439i	2.59769459724275 - 0.974232801235262i	-0.916572438458548 + 3.28832776040225i	3.05148320500997 - 1.31110512784166i	-2.79067003337025 + 0.659597729186781i		0.0357347843110146 - 3.25944591482697i	-1.39561112782897 - 2.91329560764219i	-0.321957486256092 - 4.28296847092445i	3.33940282261833 - 2.04206011322812i	-0.408897994374308 - 2.37937353778322i	-0.679717406243633 - 2.56090331390498i		-2.27451248340409 + 4.37060709309657i	-0.758345751967968 - 3.77398745027761i	2.91359090240068 - 3.74684875135801i	1.78434342539034 + 0.772257654594425i	-1.27611503965488 + 2.35794166981391i	-1.36262372790685 - 2.28291885714313i
										3.57639397320465 - 3.11117094121854i	3.22675470444635 + 0.301525144221308i	-2.49624329409902 - 1.08790920306401i	2.98973282056603 + 3.21108461030607i	2.82915436173716 - 2.52136690313210i	2.87969001059625 + 0.647208520054149i		1.34409256787165 - 2.77942068639981i	-2.92649146492982 - 1.77919856221017i	-2.63930458982228 - 2.34125087094760i	-2.87042789441959 + 3.11490777990490i	0.968038702578516 - 2.95035302030857i	-2.93001895152654 - 1.93216974082242i		-3.22022155620766 - 0.0194195156626475i	-3.77695167567006 + 2.02687485312572i	0.0291976699311604 - 3.82140583107393i	4.93851797510845 - 3.99591882380016i	-1.92253605517037 + 0.875503312726905i	-2.15655501485543 + 2.34582796914160i
										1.18708644345338 - 3.29269748168316i	-0.900648699134005 - 1.31052220178463i	-3.32125656049925 + 2.58981905151687i	-3.02392080474200 - 3.47757383107209i	1.62482914042038 - 3.52437499459967i	-0.612770408869417 - 1.39811777729472i		0.672699597153368 + 0.892027729153090i	-2.88296623124131 + 1.53782718261059i	-1.32578517984682 + 2.71351540229610i	2.57238556575453 - 2.20902024966852i	1.35410089977644 + 0.917798102068948i	-3.06784890547568 + 1.40228071264460i		-1.04478742882490 - 1.22174985059910i	-3.92591495631759 + 2.63305802747884i	-1.34008557078217 - 3.87829730141718i	-0.521075197562439 - 2.97376568707502i	-1.05441552293386 - 0.634816604534767i	-3.40174553228230 + 2.83175598669523i
										0.929981648873816 - 2.87692083490693i	-1.47133955307754 - 1.58100881731722i	-2.73648149372629 + 2.99121858788218i	-2.24952291867932 - 1.33438620294137i	0.873423402631828 - 2.54312868101204i	-1.18734223518446 - 1.26860358386025i		4.08767982105240 + 1.08515832186334i	-1.09582905220761 - 2.09217383288670i	1.30697813650293 - 1.26317935928156i	1.47141852732677 - 0.597702639766118i	2.74697964185603 + 1.27115798783382i	-1.35834961191520 - 2.70545864866254i		1.58618320042936 + 2.83401552272000i	-3.15810260054416 - 4.17386684880128i	-3.95879756982800 - 0.733680582142705i	-3.53661943419978 + 0.680683260912095i	0.425048534317842 + 2.02267834199450i	-0.945653674111949 - 2.83257071685918i
										-1.42192708516547 + 3.40203270713646i	-0.746005367008612 + 2.44437136344444i	0.904496132984186 + 2.98493273755711i	1.23968975288494 - 3.01348030054045i	-0.870041455974649 + 2.64267689661837i	-1.43494526289536 + 2.70235706255862i		-1.88035562794749 - 1.60108075051080i	1.02691599638773 - 1.79202642296764i	2.70371753951117 + 3.18770199731017i	2.72363506394530 + 0.714614904035500i	-0.897141534828417 - 1.55238403268613i	1.64000301735045 - 0.526286755386376i		2.16056794864277 + 2.26053366980964i	-2.13862064210881 - 2.23803042513804i	-0.643382153536427 - 4.07129262258635i	-0.768172922074101 - 2.89930580349126i	2.94266545351544 + 1.77412303642964i	-2.72756963647246 - 3.97469735299517i
										-1.17418122262531 - 2.05442515615388i	0.855189325114907 - 0.874001295985918i	1.33655160196949 + 0.901833339324478i	-3.00687546698413 + 2.86059152960116i	-1.68717405911417 - 1.41900781327953i	0.836713949053793 - 1.07446656594290i		3.21713160801749 + 0.905544261496469i	-1.44169707068842 + 2.89861149968027i	1.97874116039834 + 3.66089967819791i	0.635870837501775 - 0.724647595004139i	3.03166957571338 + 0.572167958852893i	-1.45603739635291 + 3.53693471915986i		1.22572316168147 - 0.0862974945038598i	-2.18287093055077 + 1.41613108362089i	2.28476873143919 - 3.47528925450072i	-2.70320208038363 - 1.90539581670046i	1.43783382655268 + 0.827276834781101i	-1.10134261582399 + 0.802612386958950i
										-1.14392056671100 - 2.72985006684596i	-2.62629300419368 + 0.321412714905815i	-3.05218915994972 - 3.15624111633340i	1.75790697437591 + 2.53111858099072i	-0.971881668793167 - 3.52000074064382i	-2.93915930028906 + 0.854352757865000i		-1.79833822936902 - 1.10340986999859i	-2.35443466001366 + 1.81957572107866i	2.59465003955948 + 2.81784867661053i	0.975198103525872 - 1.64171643475847i	-0.541442215169177 - 1.33067254962601i	-3.00940624254716 + 0.570082935092865i		-0.440119276963128 - 2.50261910675443i	-2.89115778188937 - 3.11931621640615i	-0.151677685799149 + 2.00224259922768i	-4.12008057964101 + 1.20823908173120i	-1.62785981280256 - 2.92243237916790i	-3.74831491856968 - 3.51655183863311i
										-2.68866541441210 - 2.52105698776561i	0.731980953934081 - 0.840501916439693i	-2.75658665935985 + 1.38861027977913i	3.02296253799970 + 1.01586034689757i	-2.50948426514132 - 2.48638154781882i	0.767503265118358 - 1.00769362311204i		-2.64962648243185 + 2.07534434701862i	-1.05201388193432 - 3.49145577914127i	-0.625750360450769 + 0.327887501096598i	1.43857222536425 + 3.44969827050566i	-3.19189628238857 + 0.688936796843577i	-0.784705530352738 - 3.54988387038570i		-3.23367430297188 + 1.53085578033298i	-2.49586917778043 + 3.39801474473856i	2.73208687355652 + 2.40092147139212i	-0.459467299193234 - 3.60665249806684i	-1.55588849066871 + 1.84710144927436i	-2.55916381894687 + 3.29694352781746i
										-3.26835013948813 + 3.18828804641017i	-3.06759661974656 + 2.25922491838045i	-3.28901031839834 + 2.76329878473387i	1.29960110178070 + 2.83228952640998i	-2.71222876267714 + 2.79964207085525i	-2.62576973801128 + 2.59911003151125i		-1.66621574783874 - 3.77445620095673i	-1.97248388342926 + 0.955820267108783i	-2.56823803104565 - 2.22589375658984i	-3.00441357836943 - 0.615562343315032i	-1.60499261476438 - 3.38658103015528i	-3.34202511679829 + 0.684888809387647i		-1.01326537426981 - 2.23892011861473i	3.34893699748522 - 1.05234728924879i	-0.229227599487516 - 2.12663940465974i	0.999508186237260 - 0.524978215113879i	-1.51618253942735 - 3.58945118274686i	1.86723306416825 + 0.175420897662157i
										1.10382157214674 - 3.19073780280389i	0.767837586074350 + 2.52446208053936i	-1.01905212996258 + 3.22608066821780i	0.357957010186040 + 2.33799036439411i	1.07462442115193 - 2.79999041058381i	0.489752855388129 + 2.54047732109075i		-0.319306046033243 + 1.16344935314795i	1.25730977527472 - 0.426792437069728i	-3.76172213977399 - 3.46246176038554i	-2.86136179148216 + 2.34353835277604i	-0.884911577019153 + 0.970093627626102i	1.28058580324909 - 0.497592424917085i		1.42455464682144 - 3.60695540442035i	2.99065375912533 + 2.36819506502033i	3.67990087702158 + 1.65085936301508i	-0.872494609766441 + 2.87456950630628i	1.55730653447045 - 3.27212698152640i	2.83187248362147 + 0.486178498497774i
										-2.68180729126856 - 0.482476981864652i	1.16478743068937 - 1.24481049766558i	1.24411676800472 - 1.32910493045459i	-0.0969685806856033 + 0.841831457631185i	-2.71027557122454 - 0.847715338670060i	1.20876865419846 - 0.919761367605565i		2.89227244424069 + 3.60052724053199i	-0.516035840325798 - 3.81764838750769i	2.62723338590896 - 2.27732591861416i	2.57042482737067 + 0.391147105651563i	2.74919295286024 + 3.28990742205639i	-0.421680933029557 - 3.03451953874769i		0.352164950667234 - 2.50096543700407i	4.86319421444367 + 3.62427375378123i	-0.148019753382612 - 1.01414964827912i	-2.34435139118817 + 1.62480705516546i	0.750557938214539 - 1.93024138218487i	3.52611706953581 + 2.01409388051045i
										-3.13033758207458 - 2.66922725735819i	-3.34577190576884 + 0.522492201576836i	1.23264079213433 - 0.926208388441815i	3.06727490581576 + 2.44657926842207i	-3.32817581285768 - 2.78389692591503i	-3.23958354113893 + 0.614872179074519i		-0.570381205421343 - 1.85659223759613i	-0.117818884520429 + 3.40767157327769i	-1.00691912631467 - 3.22773882086210i	3.49771459386124 - 3.21738617764911i	-1.49944759338504 - 2.30166703645702i	-0.930124485925187 + 3.28850005279210i		-0.663476328986111 + 2.17848363290746i	1.96802030407217 - 1.65378969042054i	-3.67063815710714 + 1.77673257876557i	-0.705193299797779 - 3.73413748873431i	-0.184325422915874 + 3.25174122312061i	3.34471311048759 - 2.36377402889254i
										1.19699283740446 + 1.60664508921546i	-1.06969562369071 - 3.12097156792575i	0.938361023200916 + 1.01691199242506i	3.06901332276813 - 2.90911743344637i	1.07824403953028 + 1.42775999468081i	-0.667262741001059 - 3.10756731756441i		2.64825661775964 - 2.34793780807842i	2.02139680029537 - 2.44436354052380i	-3.07827138498105 - 2.60616786331792i	-1.74549204930409 - 2.69612394770428i	2.53369194773554 - 0.457909839019535i	2.79581836097757 - 2.27093044948429i		-0.808492335460165 + 3.98711552444465i	-2.26893172223148 + 2.53668191719750i	-1.09667610611738 - 2.29462309105045i	-4.15127018079965 + 0.342388221398351i	-0.135177119913144 + 2.97488192269319i	-2.17248093172645 + 2.72409523362089i
										2.58503178726550 + 0.623204624114578i	3.04749926995060 - 1.79853245457005i	-1.27304380273020 - 1.11274519439579i	1.16657745840601 + 2.00830878624970i	1.79872099064377 + 0.633347236911417i	3.09718666377890 - 1.13886747973701i		1.87175837296032 - 0.675812039831090i	-3.13627250850732 - 1.32784970183778i	-2.93225494845385 + 1.05586310637910i	-2.66726483844849 + 0.119307524123208i	1.38564045415389 - 0.976923010366865i	-3.03483169267736 - 0.976556160599296i		-2.46596706313865 - 2.42101671376666i	1.64555685906235 - 3.25795668737474i	-1.38754385718792 + 0.917646410449620i	3.07089008087709 - 1.72482802665862i	-2.57375038745841 - 1.97245132457640i	2.09938033812999 - 2.51926108624405i
										-2.61336855560020 - 1.27650146254554i	0.662881044666811 - 1.06263269989652i	-2.88348337940679 + 1.41296347165157i	-3.00738598625151 + 3.00957457825156i	-2.42319350356957 - 1.06683453624671i	0.725481630727864 - 1.55066505317786i		-3.28406761711098 + 0.176243597777021i	0.840877365955161 - 0.886029521270510i	0.0704467538381080 - 2.75603582618277i	-1.65764698978466 - 2.54602218304816i	-3.75657844797481 + 0.303446763140752i	0.775077625344752 - 0.663549309424750i		0.184584229117666 - 1.87757359412430i	-2.20026181896740 + 1.42783870239792i	3.09242854291857 + 3.45059712452313i	-1.07316573964024 - 2.73341022632892i	0.981096863737738 - 1.75921586798114i	-2.00960689234025 + 0.683822220495022i
										0.740627183509791 - 2.78467887650481i	0.774243974958027 + 2.67425530661374i	-2.67295718446422 + 0.770123025062978i	-2.70313530488049 - 2.06360993710442i	0.338252809691344 - 2.73198995084564i	1.00361916911650 + 2.87596153206149i		-2.51429007750105 - 3.33862943216214i	1.50109655647132 - 0.937029431916613i	1.26878880523133 - 3.50893074947062i	-2.97684422245761 - 2.17078724829007i	-2.97699369272120 - 2.58121608848757i	1.92706501265955 - 0.816568436920269i		-0.511445721174681 - 1.36122764968975i	0.877774385494314 - 2.61802197886204i	0.255258779276317 - 1.65825429777483i	-1.03678612218964 + 2.45929370840350i	-0.640825001112900 + 0.0499302641809496i	0.203654898127020 - 2.09934579613295i
										-2.58316919291666 - 0.940095821841980i	-3.55964548666363 - 1.14523872071438i	2.73093287956086 - 0.479099461241687i	-0.819225210228712 - 3.26388169215786i	-2.88643869839230 - 0.824245451960882i	-2.71507771458156 - 1.30869459456006i		-2.01624377969407 + 0.498190757280922i	0.573916288532226 + 3.04809283175995i	0.541268751907595 + 1.64452931239358i	-3.92650979959707 + 1.29662229503153i	-1.32925720374425 + 0.774725373687268i	0.326417684673315 + 3.20433804365798i		-4.30806753326097 - 0.900370955918057i	3.55049647449308 - 1.04784594183818i	1.44826643075617 + 0.799376699994241i	3.11163410100725 - 3.00138663272830i	-3.38185543480018 - 2.84781559172446i	3.10419735569186 - 0.606617031554281i
										-2.01056288705408 - 1.05828693726654i	2.58579941967769 + 3.07890001903405i	-3.05452654946078 + 0.726471742179565i	-0.356352153576799 + 2.21301090099106i	-1.69920476797841 - 1.38505524898253i	2.57871235889488 + 3.18965221409267i		-0.329381524205304 + 0.940092823878891i	-2.88943466257759 + 0.913086548143351i	3.47869046799669 + 0.616506754967126i	-1.47631923065962 - 4.12899571306342i	-0.951639094184219 - 0.105840716682528i	-3.02459669660486 + 0.133467307977190i		1.17527717263753 + 2.91954664278805i	2.29337259038371 + 3.06356591808566i	0.608467177373125 - 0.520722485242818i	-2.55751668944907 - 0.572684351955262i	1.34426479240700 + 1.74791543617231i	2.79328393022558 + 1.69997200718387i
										-1.26113000857572 + 1.09673308094628i	2.74122101288162 + 0.700478493522637i	-3.15192019648590 + 3.05286183710129i	-0.980310244174698 - 0.379983083616199i	-1.25277213623537 + 1.02331894115201i	2.79950255057008 + 0.987988101130145i		-1.65298062713434 - 1.11334458815261i	-1.74217990804134 - 3.09233120815153i	-1.47527989981952 - 1.07785067127295i	0.999169784008489 - 1.60016237683902i	-1.49331504272395 - 1.17485049073301i	-0.153117151120811 - 1.77991752778051i		2.15281931841035 - 0.852576521359289i	3.34411941183541 + 3.02354968627249i	-4.83096014725468 + 1.46957050126374i	0.660559197067492 - 1.35788661331407i	2.66024831541225 - 0.558256438686800i	3.22526071693211 + 2.13318778931028i
										1.21456796887253 + 1.24868197922667i	-3.28413017936036 + 0.821545123103484i	-2.72949882118719 - 3.57563719510884i	1.40911534772971 + 0.0304978922485571i	1.12075238326242 + 0.864798872559558i	-3.27945602988306 + 0.847664998681959i		-2.63576881032379 + 1.69252454068778i	-2.34715807896773 + 0.544128659093539i	3.26591807330746 + 0.608877334253700i	-1.79278536192262 + 3.15895519796922i	-2.59377258328459 + 1.46923082711437i	-3.26423215860088 + 0.236067793619292i		-0.413881389167396 - 1.09032632761367i	3.67102231672291 + 4.78642211205663i	-3.60374376190068 - 3.50033798643494i	1.82910177031088 - 2.04033360086682i	-0.330824053671389 + 0.866354546078738i	3.52687574635108 + 2.84252143462928i
										-3.08056409920259 + 2.76357888817049i	-2.88326638180407 + 2.60056934942515i	0.496488252122510 + 0.833222165694604i	3.30449264027916 + 1.52991405285136i	-2.76573444342738 + 2.88162187296348i	-2.82007364422049 + 2.35564422432123i		0.00382691448669438 + 1.24597889830656i	3.59687665199397 + 1.16440373587874i	-1.45224919933583 - 0.0512777093059795i	-3.19826610945242 + 0.647953457255364i	1.22555235452673 + 1.15748161121155i	1.97326176559965 + 1.47285674636281i		-1.97044291577592 + 4.21340500910279i	3.98234760171987 + 2.72164396740022i	0.0706103487509760 + 1.39859653453090i	-0.434032253414071 + 3.19703732109044i	-0.840882886065041 + 3.01374861060057i	3.52150316836105 + 3.91025178323794i
										0.975978324472046 - 0.905349854753189i	0.870215039111331 - 1.25628255148180i	-0.708962254723370 + 2.29671515244232i	-0.926796346576436 + 0.753976712870025i	0.799131203808969 - 1.38287658778006i	0.425928121971810 - 0.884346887464831i		3.44484625051464 - 3.45972019535601i	0.688546740629127 + 0.822713258511756i	-2.14369664977838 + 1.30306932822108i	-0.830796321918878 - 3.31992235861798i	2.88949373359131 - 2.37504701297396i	0.261805731616202 + 1.09221849242859i		-2.16972177791621 - 0.882718725197774i	0.0309000492696459 + 0.573239099896769i	-0.575503215922754 + 1.56864647580531i	-1.69131955390936 + 0.118621790404016i	-2.50053934166251 - 0.687932993229266i	0.266259772150651 + 0.0623583027000124i
										-0.756039487811362 + 2.46142595350818i	3.01278580194950 - 1.56882414404989i	2.72426186892976 - 3.31767390501408i	-2.65242743072051 + 3.02478066061955i	-1.08959057140507 + 2.45318017754322i	3.24385511510196 - 1.43047945535734i		-3.67257634130839 + 2.49636426511093i	-1.94760833394715 + 0.855716763305687i	-1.57837720347954 - 3.24524060169765i	-3.75425549267268 + 0.754828463994264i	-3.46716930734243 + 2.04604981062858i	-2.42202736730644 + 1.89669154804584i		-0.173207240068439 + 0.0205898164758119i	0.222861023908173 - 1.10141318603353i	-1.31074149379148 - 2.54545803347697i	-0.530969950269387 - 3.61150393186915i	0.250401587654582 - 0.228672348454380i	-1.11866598748029 - 0.989415962671760i
										2.55005016273149 + 0.997604622827641i	2.91257938795864 - 3.29880240351694i	-2.58765790681290 + 2.96650704914293i	1.03445602225104 + 2.43828227314801i	2.51563428116201 + 1.01394791708854i	2.44193146844713 - 2.69282721757859i		0.801128568056559 - 2.45723431863707i	1.71274118232210 + 0.357292346238940i	-0.914958827259374 + 0.274747942314462i	1.43123378267120 - 0.959695320152609i	0.538406777288699 - 2.53231086984729i	1.73696907114273 + 0.942020526788948i		-0.495906675301320 + 3.23810608126430i	3.80997145720108 - 0.354961425772426i	-4.94362907097077 + 0.961683939447261i	-3.01550582568952 - 0.618807436285752i	-0.00664576310596348 + 1.99581460985139i	2.76017862733981 - 1.19135304101247i
										-0.242400548306155 - 2.60177187272057i	0.862827862718594 - 3.35117496427135i	2.81195742275042 - 3.19008609937062i	1.65423206784777 + 1.42243641195134i	-0.929579075250095 - 2.45948311424792i	1.40664684537799 - 3.47302141300073i		-0.194934239674936 - 1.63955583355067i	1.84994092120069 - 3.36732407952045i	2.81221909457167 + 2.76010865110461i	-1.37626314421986 - 3.79172329582699i	-0.569186213928929 - 1.32307258641740i	1.69866972346639 - 2.85398188896820i		-3.65720860223486 - 0.670272703650901i	0.219962704691911 + 4.06939452671969i	0.503908231878034 + 1.06486866307866i	3.07683265043778 + 3.17988985004056i	-2.94299514507510 - 0.873983529298898i	-1.04131828226541 + 2.19464828110096i
										2.43337470301365 + 1.33520206988007i	3.00747640597773 - 1.36693418769701i	-3.11449229352420 + 0.751625121970041i	-3.05063031242689 + 2.56804723406703i	2.96067702142205 + 1.09390525747628i	2.51888863902640 - 1.28528591888981i		-2.31317196057772 - 0.351899922239280i	0.0773485924954007 - 3.53643797139682i	-0.653857796884889 - 1.24714599789390i	-0.505650915733797 + 2.40512924235403i	-2.89181272977280 - 0.569586854847749i	0.623346904177097 - 2.79826743889668i		-3.13929061077803 + 0.828642144702736i	2.20201045330842 + 4.27757445408370i	4.17372298948238 - 2.64342579411018i	1.41556636950154 + 1.53854865803310i	-2.18186413690849 + 0.396107176038764i	0.326672583915032 + 2.22518858474075i
										-0.560811824904661 - 3.21283620569538i	2.99339244109010 + 0.912471320066345i	2.46111410109973 + 1.23246922812020i	1.66474868384706 - 0.652345488073701i	-1.38900988350695 - 3.00027688548375i	3.08169484479150 + 0.700411088541839i		-3.19524958637762 + 0.361225899994613i	-3.23039537952710 - 3.59392948972109i	1.64691465491355 - 2.06617034432473i	2.93591155092690 - 3.41237408209038i	-3.10196226700474 - 0.527401840052475i	-3.00855563071471 - 3.03609474415813i		2.42012978224828 - 2.44522982912019i	1.31034766769342 - 1.33313427583055i	-3.35699340568754 + 1.77260444747212i	-3.45894890842269 + 1.55872380814607i	2.67208513200482 - 2.34434453773407i	1.89023732971570 - 1.09507234824831i
										1.75326515045317 + 3.50959759514689i	-1.01156820874463 - 1.10704498999136i	-0.922369351250875 + 1.24048715538831i	-0.885302398501285 - 1.33365401182135i	2.54008837259801 + 3.40804554284189i	-1.04928226096588 - 0.367975210119011i		-0.414848124514767 + 0.890703884240598i	-2.77197115888844 + 3.28402486887818i	0.705689139364157 - 0.183459691115869i	-3.04865768972361 - 1.49222185799968i	-1.91996127337122 + 1.02662486507809i	-2.61429817526031 + 3.14815007470006i		-1.86820210867981 - 2.28600388946817i	-0.521360563764137 - 2.37345811441017i	-0.0625171802248871 - 1.42273150895940i	3.45901319814161 + 1.03220906112307i	-1.53091296764236 - 1.95710185490125i	-1.20425439458956 - 3.86255310210894i
										3.35370372718733 + 2.63310807582200i	1.69656460738717 + 2.18016028975270i	-1.05191825877908 + 0.599899657288525i	-1.02952367580379 + 0.899719221667396i	3.11888745082210 + 2.81732982376118i	1.25067733167018 + 2.41314308358977i		0.857056791759725 - 1.59205766063093i	-1.53942133353033 - 0.886469318783853i	-2.80000376743716 + 0.537501598671550i	1.31011385414409 - 0.843547414500829i	1.43406777860331 - 1.52923278587494i	-2.34037151661390 - 0.883780368321781i		-1.74534281711884 + 1.83948646854561i	4.25172865330313 - 2.32551176938934i	0.333614519343899 - 3.20923826986570i	2.67687342235036 - 1.63184666367252i	-1.38180806394950 - 1.64559484249997i	3.85134494682699 - 0.819073282983877i
										2.53929961939404 + 0.993931484891873i	0.949681979033172 - 3.24549384686501i	-2.92895138082902 + 1.02690051353168i	3.19762472695646 + 3.51714267938917i	2.88352882892233 + 0.931928017243915i	1.04203383435149 - 2.67883127438370i		-2.20799014176208 - 2.78255578175736i	3.25226172869184 + 2.44032748348795i	-3.06360988988482 - 2.79016041147885i	1.42967354073780 - 0.742328676245478i	-3.35679971660356 - 2.08345152539338i	3.38004387398437 + 3.06322003675450i		-2.65442589485443 + 1.93452900101364i	2.82616341035137 - 2.07543976223671i	-1.98090910214768 - 0.402348912215951i	0.906732779371226 - 3.42822977863664i	-3.30258421373912 + 0.193817225176889i	2.84708792627517 - 1.29877736497507i
										-1.17075703386372 - 3.19312388986506i	1.19284723085388 + 0.544255090852876i	0.425331349120226 + 2.48233348416788i	-1.45871127625225 + 0.639859505531893i	-0.784141770124499 - 3.20605273686314i	0.897322661094495 + 0.623392967880128i		-3.01810520469247 - 4.87467539962400i	-3.90436700235387 - 0.702313230769900i	-0.282023180785568 + 0.774535250199899i	0.980944505390988 + 2.98567497716840i	-2.84012775494891 - 4.26114567357352i	-3.32702375652527 - 1.17197080543898i		0.943484828973359 - 1.77088717252704i	-1.17302776586251 - 0.489951283098388i	-3.82981981590476 - 0.553731212932924i	-1.69950404541742 - 2.03640735633729i	0.886335811550361 - 2.39866408925698i	-0.567307692362593 - 0.801214268879082i
										1.34159113544107 + 2.92375170206533i	-2.75858718375748 + 3.43259143797258i	2.85920775172944 - 0.928289358048160i	-2.59335103961294 - 1.42776633099515i	1.15587082391242 + 3.03846785774785i	-3.38405639765015 + 3.23919162013728i		-3.82419397968248 + 0.628502214554726i	-2.60290123212759 - 0.572928891554916i	-1.10488656831967 + 1.67674744284390i	-3.75996142690333 + 0.328887281728367i	-3.00754541928639 + 0.295308546731229i	-2.66423705294246 - 0.845428237698266i		4.07369381064372 - 0.954983425963143i	1.15597955566630 - 1.33165523255341i	-1.60096379607637 + 1.39085959249554i	-3.83368614828361 + 3.44496041622026i	3.19580029983083 - 0.898059907751335i	0.356974651507915 - 1.74415467057015i
										-3.32081481713967 + 0.907829876522382i	2.72065205519288 + 0.338113341728807i	2.55093214960548 - 2.83948745553224i	-1.00454246103520 - 1.78976335737251i	-3.06662534737398 + 1.07926397348575i	2.59886329456364 + 0.316767887936089i		1.71063452387556 + 0.170135667765825i	1.43557467580641 + 0.682166638753064i	-1.48079806008102 - 1.52934111857873i	-1.43769600596583 - 2.62604958978154i	0.887305255364449 - 0.316826807706710i	0.847008364930099 + 1.47331394963016i		2.83594658878805 - 0.108045031196584i	3.79178235327341 + 0.0616671957169826i	1.42458358793819 - 1.41460064827149i	0.120225616245284 - 0.966052713658797i	3.79011217125429 - 1.00816367606182i	3.28811436001366 - 1.04556952496276i
										-0.980453328501262 + 1.05954593780983i	-2.69261597745740 + 1.33860098392146i	3.04595251593738 - 0.978344729537127i	-1.05501721037725 - 3.15484309691246i	-1.04936979798880 + 0.258774167734117i	-2.91360330824556 + 0.829234501536033i		-0.539527821781435 - 1.43450851002193i	2.82379875897447 - 2.20306072910341i	-2.66041103835962 + 1.99044486437277i	-3.09452864063718 + 1.02033322718454i	-0.719761214198756 - 1.93418251138981i	3.14054650381668 - 0.994916784994705i		5.65449627998337 - 2.61357870179898i	0.534482908739777 + 2.73263808223134i	-2.76449567804919 - 2.40221077142128i	2.99665814452886 + 2.04527049995233i	3.57757100934988 - 3.90306347149263i	0.406695526192836 + 3.01482135459259i
										-1.15497724096203 - 3.41874954528532i	1.21042909701084 + 0.447865745247860i	-3.17019059672609 - 1.18990820639284i	3.33551069975296 + 0.668473694208967i	-0.751504626716064 - 2.96853772008039i	0.811865305758873 + 0.751908000012012i		0.648997126336598 + 1.92343051694764i	-3.32381974128649 - 1.33459963820778i	-0.146762578059244 + 0.504667673563882i	2.57192535323616 + 0.200332011667740i	0.290081639460607 + 2.30327668730054i	-3.04454742454729 - 1.61534415199939i		-1.88254711178221 + 1.48497721535943i	2.02707270163969 - 0.682970913071653i	-3.55353054808460 - 5.61565932937929i	-2.22372986101615 - 1.46148350691861i	-1.39295431061767 + 2.61014877360066i	0.806254920211562 - 1.61251089441198i
										-2.89965938391027 - 0.300708758563208i	2.66966158734311 - 0.640887833370620i	1.09530138260967 + 1.26045786432955i	3.28750302742182 + 0.608850984955382i	-3.14223925443681 - 0.706944464615161i	2.79148332201587 - 1.16648705214921i		3.23324213554442 - 0.0476430666380549i	-1.64084450934296 - 1.08643123392739i	2.39935395150979 - 4.09860689769948i	0.218184198093782 + 0.906016082731624i	3.29788018679761 - 1.16135912037574i	-1.32140683281513 - 1.26768847945302i		-2.48700008990330 - 3.41002999493389i	1.93776521311551 - 0.771799129072404i	-3.60700233279965 - 0.328009940910795i	-4.29130530318962 - 2.01185178337522i	-3.01044325953881 - 3.92390619028231i	2.60846369132781 - 0.444005849895484i
										2.89219972999665 + 2.90001339150844i	-1.22743724051399 + 1.07178665069090i	-0.984210762710284 - 0.862747805203884i	3.43929941840653 - 3.09243691956260i	3.86724284817672 + 2.99022626889308i	-0.882850312408658 + 0.978869936823020i		3.40694712722883 + 2.32356825182312i	-0.767439539955995 + 0.784401253004944i	-3.25064224336034 + 3.07576327601248i	-2.27112043492959 + 1.77785635684082i	3.39145321946115 + 2.46305906565863i	-1.10918457340022 + 0.487143571648269i		2.71250480873879 - 3.46939922607312i	-1.58433833137434 + 4.04689803619341i	0.802106400879276 - 0.658314739738150i	2.16913356509591 + 1.35013846505653i	2.71867009719375 - 2.60446917950485i	-1.70890792397747 + 3.52118469385239i
										0.347828023257150 + 0.673939996444198i	0.902501842113566 - 3.00272891531157i	-2.86209199768209 + 1.26939173089661i	0.757864447791690 - 2.86534007006762i	0.516626358537448 + 1.38415436621059i	0.930411003621781 - 2.95882148448231i		-1.05461132758818 - 2.44469072957234i	2.44161022762669 - 2.57742452996266i	0.287004093875105 - 2.96446358297445i	2.74264578124319 - 0.0176209618450032i	-1.13527348054662 - 2.34769771093384i	2.87548993035206 - 2.79750447150534i		4.31045958117937 - 2.78789092049891i	-4.33149342946274 - 2.75615346212143i	0.131624463796680 - 3.40086859831068i	3.33208872758038 - 2.05636873417765i	3.65461557112954 - 3.32951580365287i	-3.35026699016211 - 1.65231706866122i
										-0.802283830113385 - 1.76683247839865i	-3.88439638244426 - 3.25916891750487i	0.993641376148994 + 0.428472274223851i	-2.62990171474567 + 2.54944973748568i	-0.341087675065033 - 1.67021001998346i	-3.21638783260244 - 3.74225161504520i		-0.130103435519088 - 2.24317670368799i	0.561404739781547 - 2.71232872434235i	-1.38037476759891 - 1.10946045045961i	1.70141730371222 - 2.51681214104377i	0.461043979291643 - 0.861352100873925i	0.867361081194418 - 3.49459791196949i		0.00485520309299606 - 0.477267923997314i	-1.07364449911720 - 2.19733326756687i	-0.174743310676952 + 1.67501312011322i	-1.19647229257505 - 1.07232128246895i	1.09809531256612 - 0.556227688929256i	-2.16668706654084 - 3.29375650659704i
										-1.32352839517664 - 2.26799037423327i	-2.46505139528496 - 2.97017510753231i	1.02477850584199 - 2.84054586833871i	3.70265432201566 - 0.923311342063732i	-1.62804328102456 - 2.27216808554803i	-2.58324710994094 - 3.24786697228696i		-2.80783160284164 + 3.96372589190978i	-4.18734442070169 + 1.01115552496540i	-2.21567490383444 - 0.738223518344880i	0.788251901451122 - 3.55527169689714i	-2.80847146175528 + 2.80059605583821i	-3.43408860516458 + 1.64958018277244i		2.00708188209840 + 4.22918570515895i	3.07937255466538 - 1.01663365271203i	5.25989338054883 + 1.53190581395196i	-0.212271013696945 - 0.311265865890557i	2.61736458754679 + 3.26278574564565i	2.52780073984424 - 1.09922038599015i
										-2.26929114838046 + 1.23518624871311i	-3.40202034829071 + 3.28724141810475i	-3.13402713593594 + 0.847234541631946i	3.16214500362317 + 2.46375979259523i	-2.44807705795250 + 0.703719158022600i	-3.18664923569146 + 2.99786106304244i		-3.26650892339748 + 1.85207259196413i	1.36314758177557 + 1.35848731398559i	-3.21224341134696 + 0.665986085467006i	-3.89106646015959 - 3.03763503006489i	-2.54324452524153 + 1.99325662447071i	0.736306609867802 + 1.60758507498762i		0.604163421163023 - 1.85587761838713i	-2.89510568037952 - 4.25982951726287i	0.0787354824169801 + 3.25721598486649i	-1.69234708256743 + 0.800269359472733i	0.546506172814225 - 1.13761784610187i	-1.75731832357671 - 3.86890512101580i
										2.28809713640371 - 2.48041882516753i	-3.06654060083619 + 2.39480019499701i	-0.538066297006073 - 1.27626273979873i	3.43266911294241 - 2.91177949387961i	2.50539337971087 - 2.42064636963364i	-3.03700531695869 + 2.31383287428495i		-3.27691965690606 + 3.23254751584960i	2.38845606559080 - 2.98227655218922i	-0.733576455673222 + 1.14383927896826i	-3.06764029973729 + 3.79483538830270i	-3.13540893992519 + 2.89037921927701i	2.64412171833271 - 2.98209172221676i		-1.83235160880933 - 2.26857247496904i	-2.62695197075867 + 3.31862622670841i	-1.02406173341908 - 1.75685488977677i	3.44471839262725 - 2.67080207724073i	-2.20870988111855 - 2.48039584595075i	-3.33796045876272 + 3.11357359781428i
										-2.67335171456194 + 2.58156473237800i	3.38329553990188 - 0.103941095226055i	2.78493649640124 + 2.64236788412183i	-2.71545652580345 - 0.574978140669707i	-2.22004686436465 + 2.52045162745158i	3.00028931750267 + 0.131716252391981i		-2.19231323632556 + 2.45197952473307i	3.95882468210634 + 1.92837261741770i	0.813196314819170 - 1.58870984353522i	-1.72171732786319 - 1.19086978882825i	-1.03931211378980 + 1.82161181880529i	2.80368573482427 + 3.33365961788001i		0.768161408030728 + 3.72006353677186i	1.82423287589271 - 3.45376569185624i	0.368850976509112 - 1.69604691613603i	1.01616450395901 - 2.84410312630034i	2.52645070621039 + 3.99847106594775i	3.57820290067353 - 2.44837889861212i
										2.02403915496112 + 3.26310880988338i	1.41462291727653 + 0.347515116659765i	1.34723324779513 + 2.69888758851750i	-2.72443755756376 - 2.80556338112944i	2.35657136761542 + 3.64003518437074i	2.03141285071075 + 0.157425384807261i		3.46236640985113 - 3.09838458368908i	0.926494496093317 + 3.38511544147551i	-2.91536797179082 - 1.97233377452900i	2.47581178373425 + 2.86128872767226i	3.17706496875695 - 3.07661931103262i	1.40091241565155 + 2.18340601566387i		0.880781912660309 + 0.164073513354163i	1.49869893356664 - 3.90668593063332i	-3.69097748447022 + 3.48895692165554i	-4.74056691812389 + 2.27752543682584i	-1.24439604776362 + 0.177036466804928i	0.652198222348492 - 3.03883728572265i
										-1.75596889834824 - 0.186507640981809i	-2.11834471527303 - 2.39349051997175i	-1.49366506807781 - 0.885576150529688i	-3.09195816334658 - 1.67557749591724i	-1.55036624087425 - 0.0419526126110665i	-2.29238206950930 - 2.47048307432944i		1.84081762105964 + 0.797403600885295i	-1.00600425729236 + 3.13697768668005i	-3.44344960940290 - 4.13373214910886i	-3.05179012711574 - 1.34823203967088i	0.925993466206372 + 0.659070535966184i	-2.15713083038789 + 2.80024240995974i		1.99960182042742 - 0.187498683921082i	4.45585058357996 - 0.877232446281160i	-3.53789182782843 + 1.62225600333926i	2.24506640337859 - 0.499653768565604i	2.57797153574097 - 0.597067976733896i	2.40189039035418 - 1.10274033960660i
										-2.54810061386185 - 1.85229243994223i	-0.215167641890148 - 1.07891105498048i	-2.93851789140449 + 0.702408274631181i	-0.968329733050612 - 2.68066538409874i	-2.48412422655821 - 2.10704769664599i	0.402400563643497 - 1.03309250700700i		0.629551843758142 - 2.68891840956653i	1.21644382342047 + 2.90334701026850i	-2.80308774407180 + 0.485814831779957i	-3.74122864701857 - 0.975094854629823i	1.03250099173472 - 2.11241876898773i	0.536608287720556 + 3.48474205533106i		0.595224179063060 - 0.502779689184316i	2.69915784760671 - 2.14325341327581i	-4.89084132148799 + 2.82657167341369i	4.22862256831399 - 2.72023299981367i	0.0225613930299628 + 1.24266427427810i	3.35100016658264 - 1.90056055945586i
										2.74832428168179 - 2.73031184275316i	3.62083743183847 + 2.96205594313675i	0.711690428440434 - 2.85601879951255i	1.73206679416255 - 1.81814623499080i	2.76100912386491 - 2.74063044142768i	3.35113241277868 + 3.43369627169179i		3.49758021647528 + 1.69942178866515i	2.88066233796048 + 3.20872158000769i	1.94638084773050 + 0.909904783565205i	1.51251425956473 + 0.214750638126992i	3.63649394641819 + 2.33838473510712i	3.26233954500652 + 3.17800917498240i		1.97975830808330 - 2.22684676088124i	1.65085595008938 - 2.03846194493733i	-1.01866517674224 + 2.29417979481326i	4.46184472319867 + 2.02201007415846i	3.02367742993533 - 3.28038901688398i	1.25844456598595 - 2.47507089930351i
										-1.18369573941428 - 3.39341867945068i	2.69262067201501 - 1.19491306658720i	3.47057862345973 - 1.14275172578316i	0.775746447874140 + 1.14969503096011i	-1.05310011628536 - 3.19131914042892i	2.52325690803315 - 0.712916635665834i		1.25169928424654 + 1.87559770067770i	0.652422761589911 - 0.0909712011048795i	0.368494058549802 - 1.23374187411690i	3.25626620703514 - 0.459670338747071i	0.504187591047295 + 0.681263845647832i	0.849033653664490 - 0.456458361342070i		-0.524763485352179 + 0.676278474925978i	3.65665691070740 + 2.40931241158852i	4.35897234242861 - 2.92050908194649i	0.594548235979221 + 3.77297953720855i	-1.32932271773909 + 0.620613316746254i	3.55360626649647 + 2.73349540271095i
										1.78515812952658 - 3.11137571953631i	1.58203165245008 - 1.19598567935583i	3.23479268786676 + 1.23026250151391i	1.61064438462220 - 1.52979944088268i	1.40652250580348 - 2.96499877105538i	1.25166794876259 - 1.30131846375291i		-2.72740393794632 - 2.99744641097049i	2.42881125441217 + 0.460357518139165i	1.15997547231429 + 2.42667134171480i	-2.48559782079792 - 1.79180688955128i	-2.90760169824310 - 2.94897077742499i	2.65855715386509 + 0.461678092227715i		0.452962692191456 + 3.03267030615833i	-2.18149072842689 + 1.96385352278858i	0.739656636270160 + 0.137650939096218i	-0.347740314099858 + 3.19422449602787i	2.57815230713243 + 3.90604113776993i	-1.68346925047520 + 1.01946240981306i
										-3.39034800818967 + 1.83683814072216i	0.291781413120564 - 1.05089417630676i	-0.851210774085423 + 2.90250692673202i	-1.56494394748371 + 1.11424372677995i	-3.50984952028539 + 1.32615305216854i	0.735084507478958 - 1.34527261299975i		2.42286530118041 + 0.407106927023943i	-1.44149206111888 - 1.27058892119217i	2.93836986225122 - 0.548210961244801i	-1.96469236304036 - 0.553105069726789i	2.75269730290945 - 0.826359643748088i	-1.22442948832157 - 1.59238899515437i		-0.624694527251053 + 0.183560525699634i	0.243666020042831 - 3.08125953147451i	1.15059822034825 - 1.80928596389524i	0.0322534785960952 + 4.48402000423757i	-0.272394422182035 + 0.500877038149011i	-1.28031967160225 - 3.17433853244628i
										-1.04557257129956 + 0.455364030165939i	-2.06972639455326 + 2.40800221693218i	-1.41824863709795 + 3.30991878651051i	-0.748946716024287 + 3.14806458390739i	-0.666719780950546 + 0.311550145431747i	-2.39457775394564 + 2.26787831361088i		1.66484351103367 - 1.91003853178339i	3.34287641925450 + 1.13432113326067i	3.08173227733964 + 2.15494660378439i	0.0902520184829381 + 0.471923108422963i	1.01844102651652 - 1.53111034205359i	2.64242802881186 + 0.612780531522605i		1.68140200553006 - 3.20062119899876i	0.369516182365352 + 2.91043496721317i	3.41362495314741 + 2.00657374404020i	3.59331293424337 + 3.95173314745460i	1.76314673736054 - 1.77476807537166i	0.963960152409462 + 2.76664579809807i
										-1.78861910926624 - 0.355721668774637i	2.14558954031111 + 2.65883756207356i	3.00127793128365 - 0.976364074410239i	0.765820036672149 + 2.58746976241356i	-1.73968654687418 - 0.153570466120938i	2.15028448908526 + 3.04570814431823i		-3.89509065123174 - 2.35535648043291i	2.18632788185957 + 1.79932530008623i	-0.543905605908405 - 2.15361662560993i	2.56491823937129 - 3.34476997105188i	-3.52830548896770 - 3.07746855008717i	3.30279524477571 + 0.813187822825526i		1.74561988787934 + 0.576421657257139i	-1.97289129887789 + 0.310729203099485i	1.85051349066489 + 2.08173828986581i	2.75838513776367 + 0.101994331392129i	1.13495092125401 + 0.442226945249901i	-1.24525655312752 + 1.15028872624781i
										3.74630372445497 - 1.55730597881441i	-0.558942741334301 + 0.612143242214361i	-2.88285570625745 - 2.95926388516177i	-2.60640799936290 + 2.87771110668325i	3.45882467961612 - 0.770841852075754i	-0.781556348750895 + 0.745746246071997i		-0.517934333091665 + 0.723361892539535i	-2.37341651838450 + 0.552446735592854i	0.118941519288925 - 1.56361922187812i	2.27305715704252 - 2.96268639797419i	-0.762212424789198 + 1.59108538212459i	-2.46412867673124 + 0.464404092232530i		-0.906463720372515 - 2.21971374538179i	-2.28006950891265 - 3.51077179176951i	-2.41091172417382 - 4.65410740288027i	4.53047485310006 + 2.01176226889886i	-0.572422417773771 - 3.43739036230548i	-3.03989305567449 - 2.21999238291329i
										-1.34012698034419 - 1.31394293773421i	-1.03217739150378 + 3.05537352595748i	3.11597437888672 + 3.39851323158939i	2.64054472054237 - 1.00186739721433i	-1.24110821136720 - 1.15558835479506i	-1.60457973066949 + 2.84455643874413i		1.46248210964892 + 1.54380008727770i	2.72937239825390 - 2.42924601215216i	-2.40014725447841 + 3.85124382140302i	-3.52157448248873 + 1.50464684137715i	1.29133691663455 + 0.812371916842037i	2.56716228046916 - 3.05535984326368i		2.07207181580301 - 4.07319611085577i	0.380744977784112 + 0.834970150046526i	1.41441113687617 - 0.222426028766239i	-0.443746348296938 - 0.0340691879085695i	1.15843506345044 - 1.65925540644858i	-0.956594970576345 + 0.761655360784973i
										2.92277033056530 + 3.02518880175836i	1.39917997752015 + 0.769971651965562i	0.772079346326577 - 3.35403432037550i	-2.50248414607811 + 0.853358589529476i	3.23982293120825 + 3.17175561633289i	1.54297602683312 + 0.535604550700976i		-3.40963978835088 - 1.61371975956717i	2.22391952490264 + 1.05316650921840i	-2.10393736125114 + 3.23179109298371i	1.44693595431753 + 1.30932971727132i	-3.69727826433636 - 1.36510042592079i	1.25587951359272 + 0.890340702639043i		1.11256015801090 + 0.576875081222089i	3.22047429799115 + 4.05875881279251i	2.31024201985646 - 2.41329641792773i	4.15569883012609 - 0.269377435479433i	1.44685674677272 - 0.481237083760418i	2.20313858532563 + 2.60653691617401i
										2.73840142167288 - 1.47450909175202i	1.43686331832456 + 1.31302492289315i	-0.894274211920027 + 1.27841612131016i	1.04962333039333 + 2.87042114246779i	2.69559815834276 - 1.26290081767215i	1.34227656577027 + 1.26570758808921i		-3.13716635358432 + 4.46466116247147i	2.11565639577329 + 0.145823804294579i	-2.30257132027480 + 2.62112829109646i	2.13647583155861 - 2.13212726596256i	-2.84518295459042 + 3.43834591598788i	3.24263015489268 + 0.0229361840658374i		-0.684001743960159 + 2.71266269765414i	-1.14615346109467 + 3.47939087139481i	-3.84247530300806 - 3.98866048218483i	3.68415944658355 + 1.53599148442514i	-0.135876896807525 + 3.90141422683658i	-1.10778335442682 + 2.34882166188798i
										3.05738783558973 - 0.988019566828349i	-1.08192058080965 - 3.27266454612768i	-0.997188133710161 + 1.09511513938732i	-2.91941125599839 + 1.06752878826726i	3.07698493438036 - 1.11355765540772i	-0.876951050725694 - 3.31155243381754i		-3.05931269810979 - 0.0557223565856601i	-0.115401700271736 + 2.43574688994844i	-1.30193154262474 + 3.16885510553279i	3.22137586059239 + 2.86882854048562i	-2.79588442493418 + 0.376057910103445i	-1.01547031082853 + 2.63347214079950i		-3.17954187649433 + 0.307323082463652i	1.04354194351043 + 3.15660295906809i	0.458601438144734 - 0.255427739996234i	-1.41921438015011 - 0.0198788326054416i	-3.40438481849560 - 1.62442490724203i	0.583749038288766 + 3.65226719228388i
										-1.05081783063719 + 2.72591459700604i	0.293190978058446 - 2.81505834358203i	2.69353907854856 + 3.13720695753804i	0.601824167054142 - 0.770577983333446i	-0.830978712832113 + 2.63385514910697i	0.680215918586398 - 3.35516347200577i		1.66040904829677 - 2.82427907272901i	2.56701396862061 + 1.80385026917011i	3.06885963503031 - 2.17802295163662i	0.772717378237671 + 2.63998327340032i	1.45458461986340 - 2.23419334297911i	2.43222686691207 + 0.725578322825534i		-1.32706156078791 + 1.82891218004480i	-2.41404406685890 + 2.14121845982221i	1.37487887513003 + 0.796106279168503i	3.73577931502884 - 3.04154930306078i	-0.634293019501965 + 2.65358945932530i	-1.02429715682226 + 1.90316991084920i
										-0.701044937352163 - 2.77785693174129i	-2.52050049226901 - 2.63120720925837i	-2.83248727209515 - 1.33827647503345i	3.29328909131449 + 2.60529846414316i	-1.02746962587052 - 3.03796679627250i	-2.07964695053477 - 2.60616810526189i		0.989739329872821 + 0.762522695758766i	1.29129033745291 - 0.908909581027063i	0.770396776049493 - 0.186321024951990i	-2.21182057037761 + 3.16298539267046i	1.94937539787041 + 0.254227135289111i	0.765448809357395 - 0.562877061029200i		-2.40668305700874 + 2.03405683414351i	3.46204352235223 - 1.98661641881556i	-2.29943703645294 - 1.35010458756691i	1.19865908352894 + 0.0370970403390324i	-1.10656208882828 + 0.811124646189402i	2.68063626090180 - 2.73287130561842i
										-3.02671765682574 + 2.60502308546188i	0.544240644313260 + 1.78633859090386i	1.04032337995031 - 1.42251023025127i	2.76693681506873 + 1.09042769095131i	-2.78629158685601 + 2.76289084608986i	0.217720473661284 + 1.32064841071576i		3.57461836234004 - 0.641713065048013i	2.59664446820129 + 1.35158626462240i	1.20937463477692 - 2.50859339175237i	1.95418560651285 + 3.72708273245502i	3.15933451042810 + 0.0207128510311680i	2.49515887882589 + 0.434684032136193i		-0.245072890381159 - 4.20653929089955i	3.71120187676266 - 0.547877884869007i	-4.62671652726280 + 1.79336949128283i	2.42968480739897 - 0.148576162630586i	-0.878554667482031 - 3.48126432299137i	2.34253451761061 + 0.158290531740344i
										-0.753021689830984 - 2.61789943729000i	0.988055258043180 - 0.922970135229277i	1.18587139292905 - 3.01897138357422i	1.22186453196248 - 3.35179394501970i	-0.948282002140005 - 2.35655629812695i	1.33837660882842 - 0.739047850679638i		-0.751240254515169 - 2.10281293018752i	-0.821667323626694 + 3.54061003564670i	3.11004000608901 + 1.36614838925456i	2.97926458608838 + 2.95278487032440i	-0.853248907791080 - 2.20025498596417i	-0.992706267377322 + 2.47897660117513i		0.129501338387343 - 2.54072069473456i	-1.92957367154789 + 2.26956125835678i	-3.73596129960754 - 0.811056297391487i	-0.770611003536123 + 3.66033778909426i	0.671976319114592 - 3.40942557446985i	-2.33382782644578 + 0.759645554207381i
										0.845855934186508 + 2.91163365242728i	3.00835021603557 - 2.76683574799201i	3.39802017975498 - 2.97237673849137i	2.68207312790969 - 3.29460078349113i	0.845346756808574 + 3.28792808211570i	3.09889886647338 - 2.51429561406737i		-3.40642769825323 + 2.37642251574580i	0.747230805862062 + 2.97664609308205i	0.833297134160219 + 1.24793586836325i	0.767657998983861 - 0.367629531499318i	-2.96264290053456 + 1.82353936141626i	1.49985447548522 + 3.10272251762400i		-3.10078674917276 - 1.82330194989725i	3.60214063155540 + 4.10889831283075i	1.29395023841679 - 4.09563852747537i	3.00903484471247 + 0.392158146902434i	-2.65255939476352 - 1.47567082622420i	2.28579721038476 + 2.71956591250703i
										-0.453562451789184 - 1.07666394189235i	-3.18307690919617 - 3.13057349915103i	-2.99458255256937 + 3.42256332671614i	2.32096819275982 - 3.30728337896989i	-0.578362398354829 - 1.44998742058635i	-2.81197480962641 - 3.49699389548588i		1.19299340365250 + 0.417369706871625i	2.74931022026608 - 1.19540222339858i	-3.07984932818016 - 3.03110488149320i	3.19524004880451 + 0.533119558218712i	1.26596805493791 - 0.293364240202245i	2.93604577404023 - 0.833944163285711i		2.63407244876602 + 0.0276510728460419i	-0.287945314550183 - 2.61514786542400i	2.61960476057723 + 1.33692426100743i	2.56715830707199 - 2.72854528703088i	1.36694091669011 + 0.997578555859412i	-0.453179603313017 - 2.63759159089966i
										-1.08534529356511 - 0.597756852872410i	-0.468923064876684 - 2.64020678622096i	0.790107657594451 + 2.57533745127717i	-2.65571261110371 + 3.43945296311628i	-1.50417083889622 - 0.851582593442150i	-0.893303329481377 - 2.56327764249906i		-1.14283850500054 - 2.71313760288452i	3.13950783082742 + 0.755293767369593i	2.53234460766905 - 1.06523160456410i	-2.25465027678214 + 0.199703265069115i	-1.27892999353987 - 2.84541319493848i	2.36111713804469 + 0.531384831365448i		1.49783396830917 + 3.14602184604224i	-3.25477351671248 - 3.39948764794150i	3.76607007560078 + 0.879716604895579i	2.69383944843424 + 1.78021266798451i	0.571032926491342 + 2.85483055759982i	-2.79892004755427 - 1.32883571128600i
										-2.92025713639730 + 0.775473348105592i	3.07260183796495 - 1.66015751352622i	2.39783833104910 - 0.787316831660347i	-2.56856969647446 - 3.11064761392868i	-3.61159112123564 + 0.788847083260902i	3.08434844334675 - 1.27630584619362i		2.19786751057617 + 0.902930538904660i	3.87924475942692 + 2.52955542432625i	0.808787572840356 - 1.86926052051905i	3.06889577516599 + 0.836379280237192i	3.35974386175336 + 0.977036190891546i	3.62109760891363 + 2.46981369483119i		-2.31689371679487 - 2.49468625368775i	-2.91219898780719 + 0.792994368191222i	-1.22614599302990 - 1.75547574688235i	0.0285477435684258 + 4.63305267290828i	-2.50651756947588 - 2.48709425224277i	-3.85486840104779 - 1.48529463812777i
										-3.07868838500242 - 2.87937561759054i	3.12345203522157 + 1.08167164329755i	-1.33334971453848 - 3.03414331114524i	-0.533297192436617 + 0.559802051745849i	-3.16796480624668 - 3.32832853297158i	2.66702309800207 + 1.33122524286916i		4.07052962295401 + 1.37085097390311i	-4.42754471069700 - 0.530916216920343i	-3.73667259348369 - 1.92014784200067i	2.07730338486135 + 1.83357324594037i	3.15567530618729 + 0.574456164147734i	-4.11905930639844 - 2.10768214515043i		-3.78725830551996 + 0.660632409517023i	1.72699011808344 + 2.04645423022548i	-3.38294064811967 - 1.30811723947731i	0.520877329710350 + 4.30811589762777i	-2.83655857488941 + 0.380975720954771i	1.98884398855140 + 2.18258392541842i
										2.73494364685241 + 0.942512933896254i	0.996627933074859 + 2.46392573044233i	-3.31304588572978 - 2.95087095137865i	-2.96597571513281 - 1.19298759645975i	2.88703580569822 + 1.27351024480097i	0.921813442521682 + 3.04070415019422i		-1.07533281239764 - 3.40887225292424i	-0.0405754892716791 - 3.54869098326595i	-1.12885178608504 + 0.882192737925428i	-1.88053942358672 + 0.940072957340730i	-0.897428375976356 - 3.00871480275414i	0.273285469138666 - 2.59833171710937i		0.253419586047198 + 4.41216977991465i	0.901971105518276 - 1.91584100442273i	1.36416653653573 + 1.30716421272655i	4.44150030294874 - 0.755450664222012i	0.561474531250007 + 3.19492144673469i	0.553608863418700 - 2.60606825071117i
										0.494253735358851 + 0.901971883220598i	-3.65541143975206 - 1.12197172269103i	-1.05780153609048 + 2.54770593086238i	-0.938851435742364 + 3.29896406846717i	0.874696819525970 + 1.24794035997315i	-3.46204289524471 - 1.23947167520594i		-0.595456854815951 - 2.65534687606351i	1.48131790845872 + 2.25467127341764i	1.29951483013648 + 1.10079065867947i	2.27307906255347 - 2.66331020388524i	-0.853483834890680 - 2.62370666287806i	2.58052166875535 + 2.11103854559272i		3.15863263987137 - 3.28173055135840i	3.76148201048893 - 4.67077787134643i	1.61565737061842 - 3.54088764919676i	2.25206162463216 + 1.07813072787738i	2.92067481642593 - 4.38418287861973i	2.98300438348377 - 2.62066545899816i
										-3.31068379832483 + 2.95358003866377i	0.962832251805152 + 1.34839955405192i	-2.75767976774490 - 0.769939298224264i	2.67257798714973 + 0.540624047663484i	-3.57993916172115 + 2.82663755952782i	1.00595205042852 + 1.45245069007053i		2.55772708306306 + 0.282303972927586i	-2.67514744113482 - 0.169599510694241i	-3.05422384659881 - 1.00713177740922i	2.36922394776316 + 1.16777800103990i	2.33904062315027 + 0.494079504968186i	-2.04806428655734 - 1.26606185774588i		-2.53653049323016 - 0.569674582786428i	-1.90840646980779 - 0.662108982734417i	3.33176870569909 + 0.640796251116073i	2.76552212349929 + 2.18978102207902i	-1.96668838916499 - 0.563506859724409i	-2.93921396798324 - 1.39256275831654i
										0.884665279626817 + 3.00329480476484i	-3.44655044569065 + 0.779714383894320i	-2.64641708058335 - 1.25355852865519i	1.45991766457428 - 2.98532477025549i	1.01411240251262 + 2.87682336010878i	-3.30946513831865 + 0.789453907157410i		3.99071349021029 + 1.72831245769076i	-3.34400922349498 - 1.01827093266508i	-2.70955831987889 + 3.77196529375498i	2.38310821756900 - 0.179049206420402i	3.35576134907773 + 2.11773398747369i	-3.08994285019822 - 1.14693523379060i		-3.28114914566632 + 3.50024655841284i	-1.11925147190495 - 1.15264186926991i	2.40743826267930 + 2.51331237241184i	-2.22358239823666 - 1.30214500115818i	-3.21072450692183 + 3.98584854369507i	-0.794038891431867 - 1.52912028593087i
										-0.772475465892692 - 0.614159225911883i	-0.986305504045729 + 3.34023323563771i	2.71793074872670 - 2.24892868951025i	3.00629390078711 - 3.04211924483555i	-0.999334840662380 - 0.723621421361704i	-0.958704198456712 + 3.07078695961133i		0.841887434964261 + 2.13555843372050i	0.845895389253999 + 0.814517169430878i	-3.23663676411598 + 0.349865066230579i	-0.690956656099754 + 3.59169556077058i	0.595677801106214 + 2.98097483846951i	-0.411540656050229 + 1.17590975301809i		0.108836045256889 - 3.09025229470376i	-0.0915366986924147 - 3.29065988823764i	-0.966016229236749 - 5.61546171209807i	0.0287483164030589 - 2.44580065792497i	-0.525043079153466 - 3.33003064653021i	0.377259738105204 - 3.45877945590410i
										-2.89575833907195 + 2.81912924760593i	0.594551741213500 - 1.18640959332099i	3.08112483150050 + 0.549522517830839i	-2.48331971362394 + 0.967129575666969i	-2.95550299892983 + 2.82213379724675i	0.863699338042258 - 1.49279631601411i		-2.94818066708682 - 2.50051122561579i	1.67610434889132 - 1.77047448575294i	1.67551147436943 - 2.30209783742588i	2.02880873568724 + 1.66017310852005i	-2.81475719919014 - 3.67674314377463i	2.50807959513328 - 1.70397349138348i		2.71709099044658 + 1.59252918026833i	-2.50226061030369 - 2.65867411142329i	-0.233692577362334 - 2.12214948255692i	1.78412634573368 + 3.95621797466793i	3.11782046916632 + 1.40163563762522i	-2.94274990119466 - 2.35843449723906i
										-2.44183214766948 - 1.11304346232067i	-2.93818446597964 - 1.11523438119426i	0.895372582570687 - 0.666393290205625i	-1.10588353968141 + 0.930624904326000i	-2.77677738053831 - 1.10931181711956i	-2.37589415346088 - 1.46456683305694i		2.27477438234656 - 3.69195534154853i	1.88486258278679 - 0.636668508640104i	1.52805386168771 + 0.652187342349257i	1.58707090914530 - 0.529985451728669i	2.54767504752432 - 3.19583152744877i	1.69903307664235 - 1.19174848344419i		1.62929727305813 + 2.52063589771351i	1.66166865031308 + 0.675930142104151i	2.94865599949164 + 1.43244593998925i	-2.66299044236420 - 1.86170460074297i	1.83823948492141 + 3.23770483833934i	0.997037251284172 + 0.565375892517398i
										-3.22387755098988 - 1.11591288698499i	-2.39043540957680 + 2.95084671465859i	-0.966244726727082 + 0.599326820627766i	-3.16091171328659 + 2.97474463348345i	-3.48311445120282 - 1.03435650711225i	-2.95281714193289 + 2.48019713807364i		-0.800327379244685 - 2.81730551610952i	3.42948050489875 - 0.915318539514985i	2.56474752436634 - 0.649130824371125i	2.99370966400168 + 1.14711068854232i	-1.10371461113105 - 3.16467649605360i	3.09629787073567 - 1.42575272899085i		-0.0448440127588101 + 0.232293381868980i	-3.02063991999424 + 2.67206444191503i	3.10792361006296 + 2.41844088034850i	-3.18185218480516 - 2.02412986585168i	1.04732678515873 + 0.143987629677499i	-3.01406752536822 + 1.79781961169989i
										-1.57018046069610 + 3.29088630409074i	0.573104845897056 - 0.864682019017556i	-1.39557968699261 + 2.59385665800576i	-0.453780482601713 + 2.88636680745445i	-1.02670276787843 + 2.92718764606522i	0.625639100004206 - 0.488424059271162i		-1.25986886264442 + 3.50415794535429i	-3.08770716928138 + 2.84045251027711i	-2.00562971271625 - 1.78536952417206i	-1.10751456392698 + 3.67893099699132i	-0.507791534330944 + 3.28334478559786i	-3.40542960549248 + 3.44029619005750i		-2.71262123451142 + 3.11429493521444i	-1.23181736150280 - 2.66611912450490i	-0.310451460094759 + 2.23164688603195i	0.363160193752243 + 0.306966278448760i	-3.19334520127487 + 4.25584549834372i	-0.715047342304237 - 2.14991344419574i
										2.28088987963842 + 0.811686571747190i	1.49108679280995 - 3.49940588975004i	-0.984048017257390 + 1.30719479517593i	2.99742605794057 + 0.950028248794349i	2.39126521729692 + 1.26438455532973i	1.26829988180600 - 3.59680357943332i		0.941358456795913 - 1.24106740897277i	-1.31301506255660 + 0.777077322533865i	-2.26287199622357 + 1.48085631866853i	1.21118376679974 + 2.83482791307181i	0.701195322873002 - 0.977844318131615i	-1.54133194612541 - 0.0766102193330796i		2.31254588929859 - 1.18007307187657i	0.606393374801031 - 2.95674702007206i	-3.23608313870330 - 1.63485776745617i	4.09042628221560 - 2.29935969254555i	3.35260966980867 - 1.01964754846018i	-0.609756989547379 - 4.55620683149998i
										0.713180396601338 + 0.675188334027215i	-1.08038439145696 - 0.970915003677255i	-2.71308770135587 + 0.771761578693668i	1.68455827681484 - 0.808350486003756i	1.40416164007295 + 0.503451878799947i	-1.11062686485394 - 0.720223963580285i		-2.95177414764102 + 2.88867577153562i	-0.789504925039691 - 0.385931267451245i	1.09766802316841 + 0.841710742083682i	2.28615264810432 - 0.216613755804105i	-2.57787981143577 + 2.86248213939411i	-1.48802511239157 - 0.0269958161593992i		2.37217062638027 - 2.20809221824528i	2.07141051734462 - 1.80588372497505i	5.17929646403340 - 3.86108510214523i	3.49969748300327 - 0.688111839587658i	1.38795182081551 - 2.12504478020843i	1.47272409071669 - 1.52603573781582i
										-3.02334550407456 - 1.35634629157671i	0.702097183248582 + 1.37190687716994i	-0.970093520489079 - 2.64253443803616i	-1.77195463912501 - 1.08132222705727i	-3.51957599402821 - 1.32276629033819i	0.946332108646989 + 1.22911099673312i		-4.12008026350863 - 0.533908614318950i	-1.97376414558088 - 3.71872968456331i	-0.675777624321466 - 2.73089980704269i	3.16456853241212 + 0.557133232773555i	-3.53642797865541 - 0.660144864621482i	-0.864900469230955 - 3.40406674156370i		0.613927051269345 - 1.11774430628577i	0.100841393503749 - 2.65514066190397i	1.30016734059838 - 2.83977017710183i	3.07944322638567 - 2.13435637584682i	0.936777350971869 - 0.566657724002519i	1.00143929470361 - 4.08718961476061i
										1.62689912184342 - 0.681902696817035i	3.58013389992610 - 1.18198721417786i	-0.710584766003727 + 0.653568734343048i	-2.20423752385915 - 2.90808632325837i	1.74555624518827 - 0.541378273099469i	3.66380098395512 - 0.277814774576593i		-1.06057928076500 - 0.924301557523746i	-0.829807508928486 - 3.34967798271533i	2.91285739661393 + 1.21640572823820i	3.96019559456976 + 3.38167807662907i	-0.912109079484620 - 0.368374318127550i	-0.289193933911037 - 2.77854838976596i		-0.152165751450844 - 1.30515894918847i	-2.65751370647916 - 3.89464271625082i	-2.12656304310008 + 3.14490765698692i	-3.26863561254961 + 4.36614404507594i	-1.26807842116516 - 0.788834546210109i	-2.89835258317504 - 3.37707132755134i
										-0.990060854554837 + 3.11489791373928i	-1.30503858327557 + 1.16546411472074i	-1.28434113614120 - 2.45994163434652i	2.72871958198033 - 1.53935368010263i	-1.57683326216645 + 2.83280860030584i	-0.924404612975201 + 0.996698502164859i		-1.13457908051338 + 2.30227587574983i	-3.63615668131934 + 2.65002304044545i	3.87653609582936 + 1.46204709051892i	-3.67547163348712 - 0.0345155332945828i	-1.06663279886064 + 2.59023688239102i	-3.49200884916503 + 2.65884327955700i		-2.40782971933847 + 1.05458343034455i	4.21577215171009 - 1.79284322767464i	1.91753966129133 - 0.317328532904352i	-3.09588400106393 + 1.37259409776064i	-2.19732478208597 + 0.400779928195519i	3.22142000137818 - 1.97592775877616i
										-0.533780795553567 + 1.90003327131121i	0.478976560127969 - 3.00241417850814i	-0.601081071483827 - 3.03759425429171i	3.21500406521575 + 2.55652915205733i	-0.516033928332012 + 1.85526181241302i	0.479565952724187 - 3.26969840163337i		3.54377315402770 - 3.39188516794479i	-1.74821543646510 - 0.989207855131076i	-1.85753924774917 - 3.91476872228482i	-0.707302724021015 - 3.07375752438529i	3.03258065567617 - 2.66091526221394i	-2.84080633923618 - 1.36448882471177i		-1.99878105343028 + 0.784424732710454i	1.30858570529802 + 2.47063175991603i	-4.85584757245752 + 2.03399428667436i	1.56489995939483 - 1.76179235179701i	-2.03857183440773 + 1.28951474588418i	0.418395112700046 + 3.10579366298904i
										0.459947973483394 + 2.80335996956143i	-2.92697632221984 - 1.77330434383701i	-3.08049549298977 - 3.17921250508447i	0.572788470457961 + 2.60465385116473i	0.247914881153301 + 2.65730198960817i	-2.37602280325732 - 1.19636944065426i		-0.642232496621508 + 0.911552141935105i	2.51388551034969 + 0.416274374941471i	-1.29450780930095 - 2.62558471311144i	2.68572759510324 + 3.10193114788117i	-1.31318103282615 + 1.58243598953318i	2.96514969647207 + 1.50951549854886i		-2.54404578783376 - 2.82127944110383i	3.60635163396848 - 2.19139388522664i	-2.86454045673888 - 0.516152479988010i	-1.34979084960376 - 6.13921060178233i	-3.68351776079384 - 2.52559405770053i	3.05617320322248 - 2.69968209568577i
										-0.475323578111430 - 0.906628059821503i	-2.64772969289798 - 0.487654723597489i	3.13262583819207 + 2.90757358801086i	-1.09221724307508 - 1.22081878649481i	-0.551760985478894 - 0.627037375367566i	-3.21239465157762 - 1.06446505032450i		1.10292726839397 + 1.39973215825539i	-0.487602915281733 - 0.0624412378636826i	2.33072404588092 + 0.551009873556747i	-1.74858165585519 - 1.03793612369585i	0.892999187200168 + 1.23269974135270i	-0.871309332298752 - 0.795836325057366i		-0.681182429006916 + 1.13317979254447i	0.585636076287217 - 4.43265967043493i	-0.621532506758801 - 1.29274039725065i	1.03555290788460 - 4.55452968801681i	0.590869251337820 + 2.15119407461719i	1.40116389777632 - 3.91373154011665i
										0.495968254629797 + 2.74679287891610i	3.56396954911965 + 2.50747413630322i	1.46602547977876 + 3.23135592944450i	-3.02359137422243 + 3.04435442116940i	0.939078751084534 + 2.42502117982400i	2.87478343342304 + 2.89373632199374i		1.13918434568208 + 3.27740445002810i	2.64388365477721 + 3.52173026474436i	3.91997101308997 + 2.20638498445256i	-3.34898764889927 - 0.849986983368757i	0.233382662796368 + 3.26833602696777i	2.42299663296648 + 2.88186871977600i		3.10922645075992 - 1.14769406826344i	-1.54898792892469 + 0.437130798698930i	-0.533617777030388 + 3.71092851657124i	-5.53365062571305 + 2.29588800128603i	3.43228253701008 - 1.84697419624791i	-2.52275121635451 - 0.650339411145031i
										1.06103340681436 - 1.09141618512488i	-1.75623775631697 + 1.17759187158224i	2.58775152349759 + 0.944105916930479i	1.17048677597432 + 0.885044601967836i	1.01335542576455 - 0.776385189516431i	-1.09277631526277 + 0.566390562007804i		-0.111587399813175 + 2.71677720674969i	-0.610852276301228 - 1.18770754949215i	0.0314936263955403 + 2.58329424004540i	0.652790278873232 + 1.25218793708072i	0.450557453566962 + 2.76644063065517i	-0.866364259420612 - 1.65191493051202i		1.38608582538031 - 3.74570145254237i	2.60790445166965 + 0.477910717446242i	2.51753130853609 - 3.24364576354861i	-2.41723793809017 - 0.827570831039009i	0.883727771450058 - 2.58895706402493i	2.81732026811912 + 0.323006745832456i
										2.92849585760618 + 0.855259835691840i	1.15151563276553 + 2.73827822336786i	-2.57171467157427 - 1.34376940479844i	-0.808394255598672 - 3.27876414727749i	3.08198355020933 + 1.21789797401865i	0.920393680548642 + 3.20838798983608i		0.711486661026169 - 4.07339291037859i	2.01833392484337 - 3.29272895588696i	-3.03614144870893 - 2.70125493926063i	2.08447737183029 - 1.66258898187561i	0.888546372467580 - 2.95300640028708i	2.62303953805095 - 2.61195758595327i		-0.0768810354273486 + 1.61241910887771i	0.537308995421883 - 2.95812885145694i	-1.40156065375663 + 1.03819046551493i	3.05677213217638 + 0.704836399058785i	1.49231909239544 + 0.317317962574094i	-0.741422695052575 - 2.83021370020837i
										-3.27530456559898 + 1.08329262469391i	0.154015479056364 + 2.94587096137371i	3.09269932931241 - 0.834583554695097i	1.19638190056237 - 3.08678440525220i	-3.38881519467576 + 1.00336943592587i	0.735826300263202 + 2.71410607887000i		-2.10553761960473 + 0.176942050993688i	-0.615952424569891 - 0.337087924360068i	2.57443226887778 - 3.52306104374550i	0.969876324182854 + 0.187151831600932i	-3.46712801837850 - 0.327680517736816i	-0.353989220575632 - 0.421464782555703i		-2.53515944024073 - 4.26147604421555i	2.41060510954096 + 1.98510395008838i	0.579414089478290 + 0.621863709066820i	0.0352455971268878 - 0.681870211716521i	-3.96721481936379 - 2.30326188978734i	2.72444335886182 + 2.40462146347396i
										1.10145475259094 - 0.241437010034357i	0.825987778556489 - 3.15937352441564i	-2.81696548960723 + 0.934614947502591i	-1.38482473049920 - 2.89979693861653i	0.834511474517287 - 0.217986864091588i	0.907615066372763 - 3.18817703648950i		-3.80562430885881 - 0.412085971828663i	-3.18702026518924 + 0.558603288883548i	-0.455869523304440 - 2.91173770555201i	4.37049559376542 - 1.55625113680624i	-3.28268802133634 + 0.0409048051816259i	-3.33707978440938 + 0.252584020813874i		-4.04426934172831 - 2.46723735056643i	-1.54725025510691 - 3.12258052564381i	2.21411102540412 + 3.64896654157077i	2.25980181425278 + 2.89709765689113i	-3.57405436325616 - 2.41734798101781i	-1.25670804187589 - 2.38385457368171i
										1.24144411513350 - 1.31314905519517i	3.09843402951675 - 1.38206136447651i	-0.620608930788321 + 1.07040251002500i	1.30649369490229 + 0.873133510512217i	1.17488488577100 - 1.16279868553223i	2.88165174521142 - 1.48254483986537i		-3.34517137921441 + 1.60048880911119i	-2.13062920501276 - 0.375533562196019i	-1.24447224758968 + 3.11916908744145i	-3.39831081034149 + 3.42318739547734i	-2.76805246766940 + 2.26995254628686i	-2.88791138865353 - 0.786836339617168i		-3.37255869283378 + 1.13772900267153i	1.45366964598835 + 1.73967532683418i	0.157552095877015 + 4.71686515741779i	-0.478361361958579 + 0.391251560857750i	-2.76561331865308 + 1.60082800996276i	0.240322942132085 + 1.90345158959316i
										3.09357505161180 - 2.76794579110175i	3.34151361166693 - 3.73976463145227i	0.949581819269238 + 0.981019441131595i	3.20973646217382 + 1.44239618465747i	3.03860997602103 - 2.50986081531299i	3.41984689072166 - 3.53631082546775i		0.0386363501812591 + 0.411102538782463i	3.62461549639639 + 2.99296689617014i	1.58881894957849 - 1.26170542517629i	-0.567604278019755 + 0.128386514665781i	0.271503010762722 + 1.58934773016927i	2.65467424107978 + 3.29784792535684i		-3.35007828688153 - 4.01814414848908i	-3.83275112713418 - 0.620935704415920i	0.00809982264146614 - 4.47174820408332i	3.57546349057038 - 3.81515360422992i	-3.15169109579261 - 3.22809614454797i	-3.84370381378430 - 0.141495479042878i
										-3.00536692284483 + 3.20634742508208i	0.508724173972907 + 0.223857498849839i	1.36724821261522 - 1.08559239125060i	0.970887710057685 - 2.80966999556813i	-2.48502936963590 + 2.99849506532602i	1.15907747853231 + 0.979240989528113i		2.21174770234660 - 3.58119491976659i	-1.53299417501124 - 0.220818669019765i	-2.93889666299626 + 3.42996860856412i	-1.51634891382861 - 0.434711453173111i	1.00562111908585 - 3.21536176075887i	-1.57462395680984 - 0.849360690570234i		0.603399804783443 + 2.62712231897899i	-1.42186059578842 - 2.26849399844918i	-2.39880277250247 - 1.82325337523817i	0.820842925291340 - 0.798879672789777i	1.11556282134759 + 1.99511479533672i	-2.39138019874312 - 1.85460710680742i
										2.70257188772338 - 1.41990102063592i	-3.02739190467878 + 3.16895147435556i	2.90014656429508 - 1.27459073747955i	3.45296826794571 + 2.90176728778707i	2.55489628672453 - 1.26700201596738i	-3.39561400819800 + 3.24509292967662i		-3.29467029745674 - 0.879922245922430i	-0.132266504311538 + 2.14270782922564i	-3.09138710295829 + 0.208124828958743i	-0.619386089999288 - 3.72353564864222i	-3.35512573598515 - 0.669708624583460i	-0.871387937705494 + 2.13660591491078i		1.19809093581662 + 1.60662124611279i	1.02560298729448 - 2.51379587112687i	-4.62699491986574 + 0.396945654535974i	-4.07680152202517 + 1.16564964292643i	2.30210246368462 - 0.0596389045851017i	1.06139380778698 - 3.02101873526633i
										-3.00117520399117 - 0.478161915104420i	-0.784309459199952 + 0.438958277015260i	0.970988423042590 - 2.25092430232447i	2.76620923949824 - 2.94999256655805i	-3.08180534546766 - 0.655178549384256i	-0.869391096039676 + 0.387592786075950i		-4.06746519708111 - 2.33382490844110i	-1.90350277777245 + 1.85952866651804i	-1.00584525317645 - 1.93472184626824i	-0.985098179969331 - 2.86350144879420i	-2.73140269341212 - 3.13198267471498i	-1.73035810115149 + 1.03282145549412i		-2.57522196629806 - 1.37101803063674i	-2.37120143817475 + 1.20138448880844i	-2.48417311390693 + 1.88108014301388i	-1.81362184215970 - 0.157568371599451i	-2.36774376362266 - 0.557942750424163i	-3.10616894089501 + 1.45087984225793i
										-0.915713292045141 + 2.70366831861120i	-1.25764472323709 + 3.16118633938668i	-0.867041153878625 - 2.92854287166464i	1.00699421912538 + 1.45982269555052i	-0.973518751032937 + 2.75593670306402i	-1.42211725211623 + 3.44890109254405i		2.34720013382874 - 1.22839436470682i	-2.80162583707816 - 1.98347975568924i	-0.624337885848807 + 2.80316904786783i	-4.07159761113082 + 2.56721640418940i	3.38207275201487 - 0.542975598312414i	-2.25443851225878 - 2.90571319269005i		-3.44524244427448 + 3.54837930071857i	1.23539673792127 - 0.265382478594838i	2.30032133617054 + 1.42323088405661i	2.82531743080146 + 1.55632335152045i	-2.41620650096023 + 3.70197120762992i	0.507889046672673 - 2.41281222293159i
										3.17186468098387 - 2.63354115313947i	-0.834185346915297 - 1.21379055226683i	-2.57317955358171 + 1.02187147196737i	-0.817629905618878 - 1.76316568454136i	3.29447324093333 - 2.85549531351252i	-0.807511494381998 - 1.64293229378775i		2.96122555357042 - 4.14787029104894i	0.509308946813172 - 3.95794387484594i	2.59919206833247 - 3.34782981575933i	-2.39384434933225 - 0.962236092284345i	3.06414015817761 - 3.08803424194328i	0.775845247067283 - 4.62166409082808i		-1.08032592667952 + 2.71724560736551i	-1.66098265157224 - 0.956775411795518i	1.97422615290690 - 3.24410097847633i	1.09042401325613 - 1.35820232247001i	-2.11976694854625 + 3.47170809784831i	-0.984032088846698 + 0.489160219152299i
										2.69169335032005 - 0.715410894404282i	3.08153645996048 - 1.23456537006920i	2.70543481515974 - 0.578621891792647i	3.08251296545762 - 2.39791812637126i	2.43814936284111 - 0.644219921325973i	3.39015527143511 - 0.979543446945868i		0.519450643715934 - 2.66862941082751i	1.32677406321132 + 0.387631455669066i	-2.29707224806386 + 1.56141541885172i	2.00899216450520 + 0.417081784339092i	1.89028802283162 - 2.34010746271073i	1.37064240466682 - 0.625929378897190i		-0.361373167769596 - 1.50795729015455i	-1.58066794831629 + 2.30371068322042i	-3.46048984780698 - 2.95332853943110i	-1.60494430687743 + 3.53596850261925i	-0.905547306031463 - 0.992453325548708i	-1.81336760074153 + 0.657482185355430i
										2.92445756691255 + 1.49280339452654i	3.02913164573007 + 0.460649478914709i	-2.47597414001889 - 1.33445726803781i	-1.22070200118057 + 0.234353102672116i	3.07061754427667 + 1.47709217815360i	3.23316369224468 + 1.01532924229425i		-3.32451728108494 + 3.62946360694459i	-2.56031651515202 + 1.04803797280789i	1.11688758980506 + 0.912358410841245i	-0.211554226067022 + 0.00509274654369534i	-3.01100490650130 + 2.89196080918636i	-2.89434819587345 + 0.0876107946164539i		0.929389854266968 + 1.93793793822133i	-0.109556428604718 - 1.48651006672702i	-3.42561135008751 - 3.46311450205444i	0.157448136268080 + 1.17834318375390i	0.699392471807465 + 1.76169023062310i	-1.24412519587783 - 1.05179958812309i
										2.53015052870847 + 2.72009284987470i	-1.19110418763522 + 2.13757802024971i	-2.74525069594948 - 1.01207214515368i	-1.09058084949406 - 2.31432487690904i	2.74606004235479 + 2.42923314360889i	-1.10034433095825 + 1.73549480214477i		1.66334867895623 - 3.31966002851133i	-0.215454457433473 - 1.57550581772166i	0.394953311357230 + 2.93479125437868i	3.99586720371931 + 3.30342551467722i	2.21086008669503 - 2.32644311002546i	0.287840398168759 - 0.401415177339296i		-0.669865628532869 - 1.84707985025163i	1.80813926641350 - 1.10281139090350i	4.45932548229151 + 0.941142806980301i	-3.53971857315484 - 4.47936652375105i	-0.650054487840123 - 0.479340181564475i	1.13008245440047 - 4.35917614928117i
										-2.91576910049852 + 3.30913630989156i	-1.37023577820956 - 2.42695072703199i	-1.07965323216691 - 1.13883754900090i	-1.29089433824226 + 2.26800706407047i	-3.08671474060000 + 3.01409088985017i	-1.31258132268218 - 3.20371396835313i		-0.113796885055299 - 2.70592171840567i	-0.901128226279302 + 3.11156232168241i	0.841779025258143 + 2.01556795308336i	-0.844892063216172 - 0.312353682574146i	-1.05896610807916 - 2.54713006997677i	-0.0522108772273090 + 2.18957272787803i		-0.106534258515559 - 2.55192346449421i	-3.10942283473813 + 0.125346517543669i	3.55090661346704 - 1.22855002675585i	1.35582726512916 - 2.54910229009258i	-1.25210086149383 - 2.77857814127120i	-2.84554235391111 + 0.452855808208829i
										-0.647924815217077 + 2.84737949805004i	1.04250704893840 - 3.31767085329887i	-2.99406660787138 - 1.10336501872103i	-2.47719923810020 + 3.52480789969353i	-0.906397844760358 + 2.93262758781012i	1.09519595973625 - 2.75973819338431i		-1.75699875718550 + 0.756668966194467i	-2.74575957365965 - 1.19052027771192i	1.37053309549987 - 2.81393566894077i	2.30171523870447 - 3.20387770147917i	-1.61872833246073 + 0.887320975781549i	-2.48611205432464 - 1.41766747274546i		3.47415752477417 + 1.64681801711738i	0.251539292951532 + 3.18656225587366i	-1.67751167828043 - 2.58046940349166i	0.509490422066611 - 2.31364050206717i	3.80260159351294 + 2.01651843949632i	-0.287963127870859 + 0.996214492295547i
										1.28848767510108 + 0.840707287924528i	3.50550424148333 + 1.36253099266994i	0.898528334082731 + 1.33222233582908i	1.16900577451201 + 2.17231828548282i	1.07785623718476 + 0.763233836087753i	3.30629424904862 + 0.817469741354849i		3.50262563149476 - 0.0341001690118598i	2.42517595804360 + 0.559583946722002i	-2.64942175970542 - 0.794899065149589i	-0.597267815289306 - 0.872854481474998i	3.86456579457258 - 0.235815878253973i	1.82621279234688 + 0.503246284219149i		2.61491304244693 - 1.37256783474045i	-2.54814016683678 + 2.60097575689696i	-4.18135501638725 + 3.09038760194386i	-5.71613733022638 + 0.125096485581734i	1.59218995199255 - 2.56125047902714i	-0.551783017481379 + 2.52986127234869i
										-3.28266006733942 - 3.46698081105428i	0.251633702022263 + 0.646471214568668i	-0.941284065938045 - 0.821966892424874i	-1.09901183991458 + 1.70966194291671i	-3.33373692864881 - 3.10159673931369i	1.05431935624621 + 0.674692000511363i		1.15385964171267 - 0.497637310751582i	1.57135928554351 - 1.28988974444486i	-3.05247682769788 + 1.10673207534297i	-2.11826998558576 + 1.28370497017731i	0.710817308121206 + 0.170645939445322i	1.08339793027573 - 0.504293041540595i		-1.00104190907657 - 0.596938088784667i	-2.43452047334653 + 1.45196972321668i	3.95368085530298 - 2.97457877009231i	1.27938725407428 - 0.512127508713026i	-1.22063553349470 + 0.731730291159819i	-2.52128126753134 + 1.05434735607968i
										-0.856855632234743 - 0.578444038285859i	1.49859639094775 + 0.895370374512440i	-1.57280472100724 - 3.56304451158727i	-3.31562802356182 + 2.02762774381345i	-0.365042371615930 - 0.389703231901310i	1.05293628567817 + 1.08499836389159i		-0.728589374771560 - 1.84664532458489i	2.40313846735861 + 3.66021715610603i	-2.94884101190895 + 1.30785171466710i	-3.11340680282461 - 0.969094702466973i	-1.10719809232536 - 2.70943445914203i	2.20990904905056 + 3.39966228021805i		-2.44142226975780 - 0.908693098201301i	1.73195460434160 - 4.59665943207768i	0.185201390179456 - 3.83431617642075i	-0.672803716478289 + 2.28223097792016i	-2.51751343524278 - 2.18993355528994i	0.379480216029245 - 3.05372404779095i
										-1.63259879281549 + 2.75158965654770i	0.0694094836032685 + 2.36150688336228i	-2.88068461371647 + 3.64349119136465i	-3.01336520887337 - 0.726898573675225i	-1.48375433732827 + 2.67244549469804i	0.538058197713406 + 2.08087197555409i		-2.07171840843013 - 0.388867273698409i	-2.79969959569036 + 2.90863591001270i	-0.368888582495940 + 1.67583039196721i	3.57911849400626 + 3.45475631178222i	-1.99155202590646 + 0.145612991604395i	-2.62561583536336 + 2.40752784506217i		2.77563387108263 - 1.47566050327654i	3.45228758110932 - 0.248502941156808i	-0.0446480237976825 + 0.0520487984849395i	-2.74633990514390 - 0.449623383234206i	3.01929810155875 + 1.37879472764538i	1.77475035163586 - 1.51931948415372i
										-3.00459736828821 - 2.96118223784683i	-2.72532535707683 + 0.964275936222879i	2.22370656591703 - 2.85383579509947i	-0.941102039604260 + 2.32677959496901i	-3.14716798757425 - 2.65572992165996i	-2.69012083014638 + 1.15431232623831i		3.66332870327441 - 2.81166322381687i	2.25847523848202 + 2.22924363491911i	1.51377157381887 - 2.96072287884447i	-1.27308677847457 - 0.432566935959390i	3.06396490977266 - 2.36876389385193i	3.13581327976616 + 1.69112131157074i		-1.57207598429791 - 1.66659767647460i	0.628700882256799 + 2.88362856255120i	2.07892380711803 + 0.0621778198192086i	2.30683531838038 + 0.162538358644755i	-2.14843191069489 - 3.13327761412697i	1.08443876342684 + 3.09507419057985i
										-1.06458267896760 - 0.732828291884133i	0.447332415531487 + 0.324062537038782i	2.85639872758804 - 0.557961473646384i	-0.659926467462876 - 1.04273059353484i	-0.803003007738272 - 0.852989881745535i	1.05671701272066 + 0.0941461708546622i		-1.60779560664402 + 2.66561536839598i	-3.74526604054461 + 3.52718573402481i	-2.93739197704210 - 0.667779256025387i	-0.703861407260731 + 2.29529486142179i	-2.45904424216613 + 2.28342875444734i	-3.07835130475046 + 2.67568387182347i		-3.86401615266545 + 0.386519017808159i	-2.18844296921633 - 1.85694528560821i	0.504071419130288 + 0.110265957185388i	3.11441523723714 + 0.647313820789627i	-2.21128852475426 + 0.913043828517058i	-2.65380657428401 - 2.68189523414594i
[truncated: 93,703 more rows]
